# Supplementary material for: A cell-based probabilistic approach unveils the concerted action of miRNAs
Source: PLoS Comput Biol. 2019 Dec 2;15(12):e1007204. doi: 10.1371/journal.pcbi.1007204 (PMC6922470; doi:10.1371/journal.pcbi.1007204)
Supplement: S1 Table — (XLSX) [file pcbi.1007204.s001.xlsx]

## Sheet: Hela miR-155 retention (11923)
S1 Table. A list of 11923 genes expressed in HeLa cells with at lease 1 read at 0 hr (119 miRNA genes were removed)
Gene	0h	2h	8h	24h		retention
ANAPC16	40.1089	48.2781	69.1025	385.047		9.60004
ACAP1	2.58457	3.64836	12.4008	23.9893		9.28174
TFPI2	5.31607	6.04346	10.7258	45.3497		8.53068
DLEU2	1.35348	4.48925	7.17123	11.0934		8.19621
LCN2	3.06696	12.26	4.14421	24.6185		8.027
IFI27	244.192	299.927	441.516	1695.26		6.94232
IGFBP7	31.4963	38.0736	56.7396	209.692		6.65767
IFI6	386.362	471.096	619.787	2480.34		6.41973
FTH1P3	56.1258	70.5638	112.13	343.542		6.12093
CD27-AS1	1.24364	7.10482	9.37206	7.5618		6.08038
ALPP	7.2483	12.4523	15.5698	42.1177		5.8107
HLA-J	2.43143	3.41508	4.11122	13.9423		5.7342
RABGEF1	8.10482	8.38584	29.2819	45.9538		5.66993
SLPI	494.746	706.376	1058.81	2802.05		5.66361
FTH1	7294.5	9057.63	12598.5	40882.5		5.60457
TMEM238	7.65464	12.7176	13.8104	42.0632		5.49512
ZFAS1	716.371	929.069	1869.51	3935.92		5.49425
TNNC1	50.4719	70.6915	126.717	277.111		5.4904
AMBP	2.62988	2.88865	3.71012	14.4065		5.47801
MFAP4	15.4419	20.6568	26.9529	81.3261		5.26659
IGFBP4	87.9297	127.076	156.643	460.878		5.24144
TIMP1	656.486	947.04	1287.15	3419.27		5.20844
CTSS	20.7735	23.6206	35.6316	107.366		5.16841
S100P	265.2	390.03	541.946	1367.9		5.15799
RPPH1	2.02953	0.320981	24.9924	10.3647		5.10695
MDK	30.5053	44.7234	48.6066	154.429		5.06237
C9orf16	67.2388	110.349	145.408	338.675		5.0369
B2M	2396.38	3250.16	5070.94	11999.8		5.00747
IDS	10.4662	20.2439	24.841	52.2039		4.98786
ULBP2	7.23011	10.6692	14.1083	35.9135		4.96721
FOLR1	144.528	192.478	264.147	713.1		4.93399
DDOST,PINK1-AS	101.305	150.411	180.603	498.331		4.91912
WISP2	39.2081	50.7036	76.4679	192.787		4.91702
SERPINE2	31.0115	40.6231	55.567	152.189		4.9075
TIMP2	43.925	67.0221	92.8668	214.984		4.89434
BSG	540.266	820.275	1041.54	2640.73		4.88783
PSAP	532.894	703.955	935.642	2602.89		4.88444
FXYD5	128.735	189.509	246.95	628.64		4.88321
LUM	11.3387	17.3801	29.7512	55.0589		4.85584
ANXA1	219.694	258.112	390.137	1064.49		4.84533
AMTN	11.5181	14.5228	24.6933	55.6849		4.83456
PPT1	129.005	192.007	267.139	620.425		4.80931
EFEMP1	111.873	142.371	248.858	537.366		4.80336
RCN2	12.6141	17.3924	29.0611	60.3397		4.78351
ITGB2	1.85468	2.49752	3.97535	8.86194		4.77815
HLA-A	830.89	1183.38	1424.37	3949.96		4.75389
SSR4	226.153	320.55	426.281	1071.37		4.73737
CLGN	24.397	33.7614	52.3073	115.487		4.73366
CD99	68.5028	91.5432	121.422	324.162		4.7321
CRLF1	1.22143	2.55694	2.04902	5.76981		4.72382
CST3	83.3643	120.807	151.088	393.572		4.72111
CLU	489.183	719.432	819.199	2308.68		4.71946
GGH	39.0507	50.0367	77.3911	184.093		4.7142
APLP1	9.42631	13.0269	16.2654	44.1737		4.68621
MTRNR2L10	18.8644	22.113	69.0229	88.1471		4.67267
C4orf48	41.8013	68.546	104.175	194.551		4.65419
PLBD2	18.2519	26.1791	32.106	84.816		4.64697
CERCAM	42.2982	66.7547	82.2906	195.736		4.62753
ALPPL2	1.81616	2.31752	3.36237	8.37032		4.6088
HLA-C	411.877	567.589	703.413	1894.39		4.59941
EMC10	68.8597	98.7173	125.935	316.634		4.59825
NOMO1	52.2386	69.8987	100.017	239.538		4.58546
OSCAR	1.00033	0.910173	1.04049	4.57054		4.56903
LY6E	249.72	378.796	484.533	1132.09		4.53344
NUCB2	22.1969	25.4114	46.0554	100.506		4.52793
NOMO3	40.4526	55.2401	78.8789	183.082		4.52584
NOMO2	48.2475	65.9391	94.5898	218.169		4.52187
HLA-H	145.948	199.433	243.31	659.772		4.5206
KCNK15	7.14334	10.6552	9.36646	32.1854		4.50565
PON2	78.6201	109.923	172.49	354.231		4.5056
GUK1	100.012	142.416	181.368	450.513		4.50459
BCYRN1	96.2509	102.366	336.675	433.401		4.50283
BST2	219.447	283.823	435.716	986.906		4.49724
CTSD	298.473	409.369	490.034	1341.52		4.49461
CREG1	55.9909	79.262	114.455	251.57		4.49305
RPSAP58	259.199	394.399	546.308	1164.17		4.49141
ITGB1	178.559	215.368	364.581	801.411		4.48821
IFI30	260.295	382.464	462.245	1164.06		4.47208
PDIA6	152.796	206.484	301.77	682.115		4.46422
SELM	137.834	221.604	253.984	615.285		4.46396
HLA-L	2.60432	3.44583	4.15291	11.6171		4.4607
APOC1	58.6885	97.3567	141.839	261.306		4.45242
RPSA	1555.61	2361.86	3158.47	6918.29		4.44732
C12orf75	10.2692	11.7556	21.8869	45.569		4.43744
IGFBP6	96.7069	146.923	218.776	427.905		4.42476
CFH	28.2231	41.5665	58.9407	124.52		4.41199
RPSAP9	76.4676	116.132	162.183	336.805		4.40455
THUMPD3-AS1	5.22312	4.81346	7.976	22.9514		4.39419
PIGT	92.3036	134.515	168.619	405.515		4.39327
WFDC1	2.43521	3.39713	4.26374	10.689		4.38935
BCAM	6.82933	10.9068	13.635	29.9305		4.38264
HEXA	48.2491	58.2674	82.5315	210.604		4.36493
CADM4	1.91045	2.16634	4.01252	8.33039		4.36043
CPE	39.6536	50.4343	73.3125	172.322		4.34568
CD68	22.2668	28.6369	39.8213	96.7574		4.34537
SGCE	47.8787	58.1142	95.8929	207.893		4.34208
LINC01133	1.44424	1.44262	2.74482	6.25841		4.33336
MTRNR2L6	49.3425	51.1364	174.268	213.499		4.32688
ATF7	7.23756	30.5687	34.2454	31.2799		4.32188
ATP6AP2	47.721	61.7776	98.8667	206.138		4.31965
PRDX3	121.901	161.298	238.739	526.207		4.31668
GALNS	14.5703	20.3097	26.4824	62.8903		4.31634
FBLN1	29.8303	42.1009	52.678	128.311		4.30136
SERPINI1	2.9426	4.50604	6.96668	12.6426		4.2964
IGSF8	12.4166	18.3644	21.9206	53.1339		4.27926
HLA-B	746.347	1030.93	1211.08	3186.47		4.26942
MMP2	50.3606	73.4827	98.1884	214.322		4.25575
NT5E	8.71421	9.69957	16.0945	36.9188		4.23662
NENF	44.4297	64.1674	80.4452	187.994		4.23127
ITM2B	73.1493	105.519	136.652	308.543		4.21799
AGA	18.4254	24.047	34.5106	77.553		4.20903
FTL	3125.17	4375.64	5797.15	13145		4.20617
FKBP8	88.6916	136.162	169.502	373.052		4.20617
SH3BGRL	11.4766	15.0531	20.7936	48.0476		4.18657
SRGN	73.0433	95.883	156.295	305.488		4.18229
DKK3	1.66188	2.17803	3.66394	6.94315		4.17789
SMPDL3B	2.29994	3.36726	4.44126	9.58681		4.16829
CPQ	2.66778	4.18838	4.61565	11.1181		4.16755
ATP5E,SLMO2,SLMO2-ATP5E	1108.99	1357.39	2625.79	4617.24		4.16346
CTSZ	103.329	137.082	213.479	429.841		4.15993
PRDX4	249.35	352.546	475.664	1034.58		4.14911
GAL	124.185	196.503	234.692	514.965		4.14676
ATP6AP1	73.4418	100.701	131.851	302.05		4.11278
CTSB	53.1592	77.9738	92.0238	217.812		4.09735
RPN2	285.165	362.56	497.052	1165.24		4.0862
SRPX	1.75662	2.69923	3.37576	7.17591		4.08507
GRN	154.12	220.899	270.975	629.486		4.08439
MXRA7	80.5348	116.235	165.23	328.888		4.0838
TMSB4X	1891.41	2507.54	3876.87	7701.48		4.07182
IGFBP2	78.3998	108.072	141.561	318.678		4.06478
IFITM3	1102.76	1562.44	1819.28	4479.15		4.06176
MIF	626.862	936.643	1272.65	2544.98		4.05987
LEPREL1	21.3607	26.2211	43.1339	86.5238		4.05061
APLP2	74.802	95.0177	140.239	302.358		4.04211
NAAA	10.3388	14.519	17.6533	41.7831		4.04139
TMEM59	133.281	193.761	259.981	537.544		4.03316
RPS12	3969.81	4876.73	7626.7	15998.7		4.03009
PPIB	377.351	557.758	703.821	1518.33		4.02365
TMSB10	1693.71	2605.54	3550.79	6795.69		4.01231
PCOLCE	225.175	313.851	366.314	902.555		4.00824
OS9	80.8357	105.813	145.072	323.795		4.00559
LAPTM5	5.13241	7.20053	10.329	20.5147		3.99709
CAV2	20.6047	23.6612	40.1994	82.3233		3.99537
LAPTM4A	61.7756	82.9418	124.777	246.557		3.99117
FLJ23867,QSOX1	42.0928	56.8795	73.6455	167.385		3.97657
COMT,MIR4761	32.0839	44.3351	57.794	127.55		3.97551
LINC01260	12.4044	12.961	18.1588	49.2962		3.97409
IFI27L1	30.702	46.0756	73.2879	121.898		3.97036
LIPA	32.4548	47.4788	61.5971	128.429		3.95717
UPK3B	5.41651	6.68651	9.73126	21.4078		3.95232
MTRNR2L1	58.233	64.0531	182.692	230.068		3.95082
CD81	63.3224	99.4438	120.791	250.07		3.94916
CES1	2.10409	2.58904	3.4956	8.30631		3.9477
RNASET2	16.5314	21.904	30.9152	65.2281		3.94571
MFGE8	6.89235	8.53928	10.1827	27.0351		3.92248
LAMP1	110.767	146.193	207.447	434.37		3.92147
RCN3	15.5272	23.2152	25.8742	60.7987		3.91563
MSLN	21.3184	28.3907	38.4662	83.3535		3.90993
S100A10	126.821	172.279	227.152	495.212		3.90481
HYOU1	65.1659	80.4104	110.333	253.585		3.89138
CPVL	22.3136	28.8632	40.4383	86.8262		3.89118
F10	1.06675	1.24847	1.7653	4.14937		3.88973
RPL12	2952.44	3968.32	5354.43	11478.1		3.88767
GUSB	43.9969	55.4305	73.5647	170.986		3.88632
DNASE2	38.1579	54.6099	72.8204	148.096		3.88114
CTSA	112.565	157.595	204.838	436.743		3.87992
P2RX6P	6.31413	39.9445	13.1002	24.4486		3.87205
MMP13	5.45619	5.52629	5.66995	21.1154		3.86999
CRTAP	45.0417	59.9169	84.5528	174.253		3.8687
ERGIC3	202.801	282.33	375.694	783.805		3.8649
TFRC	105.354	114.419	161.537	405.791		3.85169
HLA-G	8.51269	11.9177	15.1339	32.7604		3.84842
HTRA1	11.6489	16.8275	20.7228	44.8294		3.84838
SCARB1	90.0383	128.878	160.243	345.26		3.83459
HIGD1A	56.3428	70.322	110.136	215.96		3.83297
NID2	31.9804	34.506	49.273	122.574		3.83279
EGFL7	24.2557	35.0677	39.8985	92.8745		3.82898
CYBA	295.336	434.654	581.698	1130.73		3.82862
PCOLCE2	9.98423	13.0511	18.6203	38.2173		3.82777
MAN2B1	20.7209	27.9151	37.0236	79.096		3.81721
FKBP9	21.4553	25.9659	38.2231	81.7197		3.80884
PPP2R1A	64.0312	89.1516	105.164	243.304		3.79977
DNER	1.80791	2.41941	3.60621	6.8617		3.79538
TMED9	187.914	250.455	348.902	712.032		3.78914
LRPAP1	12.2814	16.2663	21.2559	46.3947		3.77764
CTSL	101.165	124.96	185.849	382.018		3.77619
ACYP2	6.59176	9.1786	10.0749	24.8686		3.77268
IL1RAP	3.80194	3.34144	4.29401	14.3088		3.76355
S100A11	871.061	1321.47	1602.15	3273.36		3.7579
NDUFA4	55.5513	76.4219	122.263	208.703		3.75694
CPLX1	1.3952	2.25303	2.02512	5.24083		3.75633
TMEM9	80.4507	111.945	151.695	302.174		3.75601
PROCR	38.4619	55.9315	77.4845	144.412		3.75468
LGMN	62.4842	88.2828	108.497	234.585		3.75431
MYL9	23.7123	39.4641	44.6167	88.9411		3.75084
C19orf10	131.399	197.901	243.857	492.165		3.74558
LOXL4	3.05845	4.16935	11.5384	11.4475		3.74291
IFITM1	512.255	702.305	862.088	1916.06		3.74044
PSCA	63.3241	99.9946	115.005	236.769		3.739
SLC25A22	17.0495	22.6138	30.4404	63.7182		3.73725
SUMF1	7.31892	7.53684	12.6397	27.2674		3.7256
LGALS1	1116.94	1794.9	2383.69	4156.75		3.72155
CFD	75.4604	103.659	126.772	280.614		3.71869
C3	59.3573	79.512	104.329	220.545		3.71555
SUMF2	126.095	190.527	235.993	468.331		3.71411
AES	192.268	274.437	334.434	713.678		3.71189
PODXL2	44.3347	65.4244	83.5884	164.511		3.71066
FKBP10	106.58	143.089	187.586	394.671		3.70305
MFAP2	51.0592	79.2592	87.9356	188.58		3.69336
IFITM10	1.16669	1.07823	0.773164	4.30579		3.6906
S100A6	1623.76	2417.74	3201.95	5991.16		3.68968
SPINK4	196.318	320.014	370.07	723.617		3.68594
ALPL	4.16119	4.7071	4.86529	15.3315		3.6844
SLCO2A1	5.17629	5.81036	8.81948	19.0575		3.68169
CRNDE	22.811	19.2875	43.2708	83.8775		3.67706
CLYBL	3.44183	6.0441	5.65421	12.6355		3.67116
PPP1R14B	199.819	272.514	329.656	733.369		3.67017
C19orf33	304.178	402.818	636.784	1116.23		3.66966
P4HB	291.229	390.035	486.703	1066.45		3.66189
NDUFA3	89.3892	144.319	212.903	327.182		3.6602
PPIC	52.4675	57.4168	95.589	191.785		3.65531
COL6A2	3.20439	5.08148	5.77149	11.7102		3.65442
GINM1	34.3933	43.9757	61.6184	125.514		3.64937
RPLP1	2951.51	4103.74	5841.62	10770.6		3.64918
GPC1	52.5515	71.0643	82.1688	191.77		3.64918
TMBIM6	308.572	421.805	527.721	1123.24		3.64012
ACADM	29.5799	41.518	56.4071	107.655		3.63946
RPLP2	1009.46	1486.08	2054.8	3673.16		3.63874
C10orf54	7.45681	9.32634	9.94367	27.1217		3.63717
SEZ6L2	11.2395	15.6491	17.0715	40.8764		3.63685
SNHG6	248.898	307.505	630.172	904.874		3.63552
HYI	12.2223	0	29.7882	44.4168		3.63408
PIGK	18.3166	27.2155	38.5567	66.3978		3.62501
CTSF	6.16516	9.29095	10.0028	22.3321		3.62231
METRN	18.0032	24.0614	31.6294	65.1599		3.61935
ATOX1	87.2241	121.019	167.92	315.406		3.61604
SEP15	87.2699	111.214	157.377	314.77		3.60686
SDC4	151.082	144.664	151.27	544.278		3.60253
CFL1	423.627	628.955	753.005	1524.01		3.59753
PLAU	19.9236	19.8685	19.6519	71.5284		3.59013
PLD3	86.0276	121.843	133.95	308.672		3.58806
SMPD1	8.83965	14.4783	14.7491	31.6597		3.58156
TSPAN4	62.0003	80.5925	112.472	222.035		3.58119
BMP1	25.5479	35.3635	48.7532	91.3967		3.57746
CETN2	12.317	18.9162	22.6779	43.9487		3.56813
LOXL2	28.696	36.8189	48.4532	102.278		3.56419
UBL5	212.499	312.695	473.545	756.907		3.56193
COL18A1	6.66945	8.29074	10.5791	23.7462		3.56044
TMEM54	17.8988	28.8485	35.1877	63.6626		3.55681
LARP6	65.472	66.418	89.947	232.637		3.55323
GLB1L2	1.0482	1.2119	1.94518	3.72147		3.55034
SPOCK1	51.3036	65.9043	96.7791	182.116		3.54977
NEU1	34.5305	48.699	55.3608	122.545		3.54889
CALY	4.29798	7.72724	6.89062	15.2445		3.5469
SNHG5	266.525	262.724	524.574	945.168		3.54626
GAGE12B,GAGE12D,GAGE12F,GAGE12H,GAGE12I,GAGE12J,GAGE13,GAGE2A,GAGE2B,GAGE2C,GAGE2D,GAGE2E,GAGE4,GAGE5,GAGE7,GAGE8	1.92466	3.25569	4.22384	6.82098		3.54399
TPP1	21.9177	27.4204	34.1888	77.6469		3.54266
COX6A1	451.082	680.057	885.197	1596.23		3.53867
LGALS3BP	346.995	459.768	534.245	1227.8		3.53838
CYB5R3	27.1912	39.0194	45.8608	96.1793		3.53715
SIAE	9.31973	11.0768	16.4596	32.9544		3.53598
ITGB5	17.5669	22.7576	33.7868	62.0957		3.53481
GPAA1	65.3174	89.7867	107.898	230.748		3.53272
LAMP2	33.9697	40.6668	54.5678	119.974		3.53179
S100A16	176.142	267.092	329.884	621.078		3.52601
TOMM7	161.205	202.949	363.179	567.445		3.52002
TGFBI	215.097	284.255	382.823	756.965		3.51918
NUCB1	52.8957	71.5277	89.3985	186.13		3.51881
PMEL	1.18652	1.61496	1.73621	4.17433		3.51813
FSTL1,MIR198	11.6869	14.2547	21.4967	41.1086		3.51749
CPA4	29.1475	34.5017	53.7286	102.442		3.51461
GNS	37.6814	49.3895	71.3321	132.348		3.51229
ITGA3	39.908	50.9038	64.0632	140.041		3.5091
SCPEP1	22.7792	32.2301	47.7362	79.8231		3.50421
TMEM132A	26.9607	35.2933	47.6202	94.3859		3.50087
GLB1,TMPPE	39.8428	50.1227	65.5713	139.144		3.49232
PPIAL4G	23.5246	33.6182	40.0024	82.1329		3.49136
TFPI	85.2778	108.313	170.31	297.129		3.48425
RPIA	9.67901	10.5362	17.9273	33.6532		3.47693
SCARB2	41.8302	54.6806	73.0578	145.263		3.47268
LOC550643	43.3734	53.099	82.9842	150.493		3.46971
HSD17B14	3.12782	4.00094	5.7229	10.8521		3.46954
PLOD1	79.5078	108.123	139.861	275.854		3.46952
SAMD4B	16.3934	18.3067	30.5459	56.8326		3.4668
AGT	11.7547	19.1867	17.6967	40.7502		3.46672
PDIA3P1	19.3266	23.9783	33.1588	66.9404		3.46364
PPIA	707.386	994.548	1272.6	2448.38		3.46117
UXS1	8.2323	9.09503	14.1092	28.4885		3.46058
CD320	81.5269	125.249	143.136	281.873		3.45742
IGFBP3	171.605	193.858	197.289	592.486		3.45262
TUSC3	36.0356	47.0591	64.1955	124.263		3.44834
OSTM1	7.72484	10.0588	13.5013	26.6106		3.44481
ASAH1	30.5586	35.8511	47.256	105.123		3.44005
ECM1	2.93121	4.28817	4.18888	10.0173		3.41746
PSME1	196.093	304.534	369.531	670.114		3.41733
FXYD1	1.17961	2.22478	2.9183	4.0283		3.41494
GPR97	15.0501	20.6836	25.2408	51.3218		3.41006
ASPH	103.638	116.827	192.421	353.4		3.40995
CD276	31.2315	43.4839	53.7197	106.468		3.40899
PROS1	8.98426	11.8603	16.8143	30.5598		3.40148
RPS20	1132.1	1447.9	2298.91	3850.45		3.40116
PLA2R1	2.24374	2.23895	4.05459	7.62231		3.39714
GBA	58.14	78.6068	90.3957	196.902		3.38669
ECEL1	7.73904	11.563	11.2835	26.1512		3.37913
SLC27A5	10.9104	6.78445	8.47841	36.8635		3.37875
CD151	135.972	185.662	251.681	458.894		3.37492
LAMP3	2.47775	2.03639	2.93241	8.35434		3.37174
OR7E37P	1.61702	2.3382	3.65971	5.44933		3.36998
APP	104.768	126.445	186.815	352.136		3.3611
IFITM2	163.259	237.161	305.331	548.589		3.36024
ATP6V0B	144.576	207.03	218.279	485.323		3.35687
FKBP9P1	5.26015	5.55802	8.88115	17.6541		3.3562
MAN2B2	10.1094	12.9151	17.3733	33.9234		3.35563
CHPF	28.7154	37.5747	44.3895	96.3208		3.35433
BDH2	9.1106	10.8315	17.6946	30.5467		3.35287
C1orf85	48.5356	69.472	87.1729	162.454		3.34711
CRABP2	132.921	208.706	238.752	444.728		3.34581
IL13RA1	21.2315	25.8334	38.6035	70.9726		3.3428
ACO2	47.0135	65.1383	78.1692	157.153		3.34272
CD63	566.115	792.741	1050.85	1891.84		3.34179
AKR1B1	159.495	235.822	305.915	532.915		3.34126
CANX	381.004	459.759	667.326	1272.45		3.33973
CDHR5	13.9103	17.663	21.946	46.3113		3.32928
TINAGL1	47.7747	53.6855	62.5586	158.753		3.32295
HPSE	2.89506	3.36303	11.2605	9.58966		3.31242
PLOD3	53.6967	76.2666	81.7764	177.44		3.30449
MUC13	21.7675	24.9992	31.1416	71.8256		3.29967
TMED4	71.6824	97.1208	132.65	236.517		3.29951
CNIH1	61.9467	81.1257	105.735	204.32		3.29832
CD59	38.9306	50.9449	62.6133	128.162		3.29206
TXN	395.076	487.703	817.337	1299.38		3.28894
TOMM34	44.3417	60.9772	82.4464	145.71		3.28607
GAA	44.7259	59.1674	75.8716	146.943		3.28541
G6PC3	60.7588	90.483	101.648	199.612		3.28532
PANX2	2.62427	2.94445	3.37919	8.61419		3.28251
CYSTM1	66.5213	85.5641	114.817	218.163		3.2796
MICA	22.4578	25.3473	32.459	73.4668		3.27133
FAM177A1,LOC101927178	11.6639	24.3874	24.4353	38.0961		3.26615
LEPRE1	34.2164	45.8528	57.102	111.654		3.26317
CYCS	45.9437	56.7182	81.5632	149.856		3.26173
MYL12A	124.459	157.055	198.631	405.887		3.26121
COX8A	317.008	506.86	626.164	1032.41		3.25673
PRKCSH	197.625	267.183	326.401	643.227		3.25479
RAET1L	5.42446	6.76324	11.3206	17.6462		3.25308
COL4A1	43.364	44.3841	71.0601	140.838		3.24781
RPN1	154.204	198.62	246.565	500.509		3.24576
MGST1	65.3728	88.7323	125.118	212.069		3.24399
ANXA5	238.16	352.206	405.075	772.559		3.24387
PLOD2	22.784	27.9517	40.5961	73.6852		3.23408
EXT2	24.3515	32.3305	39.9063	78.7179		3.23257
DANCR	42.9795	50.0373	55.8511	138.928		3.23242
C1R	6.4295	7.67688	9.95686	20.777		3.23151
CALR	506.427	666.328	820.355	1636.37		3.23121
FTX	4.30188	4.79403	6.40471	13.8963		3.23029
LMAN2	131.22	192.122	231.896	423.555		3.22782
RPS2	4278.87	5954.95	8195.25	13811		3.22772
ERP44	12.6797	15.8689	21.6145	40.8283		3.21997
C17orf49,RNASEK,RNASEK-C17orf49	138.064	202.599	220.566	444.343		3.21838
PPDPF	116.236	173.521	226.659	373.319		3.21173
TMEM87A	35.5419	37.8793	54.0811	114.111		3.2106
MFSD10	21.5545	28.3974	37.9471	69.1951		3.21024
FUCA2	90.1757	121.62	166.153	289.452		3.20987
LAMC3	14.314	20.195	25.2569	45.9358		3.20915
GLT8D2	11.5333	14.3237	19.8101	36.928		3.20186
FGFR4	4.19276	5.1936	7.09652	13.418		3.20028
SDC2	7.39104	7.95285	13.1713	23.6363		3.19797
C6orf100	1.22209	1.62762	1.67789	3.88757		3.18108
TMED3	68.6612	98.4106	118.596	218.407		3.18094
COL4A2	90.7043	103.819	144.484	288.362		3.17914
EDIL3	4.31511	6.40467	6.95853	13.7124		3.17776
HINT1	735.213	1008.84	1299.79	2335.77		3.177
CCL20	1.11425	1.05482	1.45657	3.53705		3.17438
SYN2	1.56152	0	0	4.95436		3.17278
OSTC	79.472	89.1962	132.467	251.963		3.17046
BCAP31	121.134	155.114	190.958	384.032		3.17031
NDUFA1	231.666	335.999	495.258	734.007		3.16838
ECHS1	82.4195	124.729	147.475	261.028		3.16707
AIDA	45.5129	57.7175	74.5623	144.12		3.16657
CCNI	72.0744	89.2851	96.6618	228.147		3.16544
MEST	25.6894	35.607	45.0693	81.1987		3.16079
ITM2C	18.5613	27.475	36.0192	58.6635		3.16053
ASPRV1,PCBP1-AS1	6.21373	2.25635	27.5769	19.635		3.15994
PRDM11	2.82153	1.98224	1.29161	8.90503		3.1561
EPCAM	10.6073	9.08574	18.3577	33.4634		3.15475
ARL2,ARL2-SNX15,SNX15	80.0392	113.308	131.304	251.929		3.14757
LSM4	102.719	150.488	184.18	323.2		3.14645
EFCAB2	10.6559	14.085	17.1729	33.4492		3.13903
CHPT1	30.7545	38.7812	53.7055	96.4361		3.13567
CTSC	289.208	399.001	480.638	906.702		3.13512
ZMYM6NB	18.647	25.585	34.0559	58.4265		3.13329
DMKN	73.9133	104.23	148.764	231.146		3.12726
POLR2L	64.0179	86.6073	127.917	199.985		3.12389
PRCP	40.9114	54.2907	74.3725	127.69		3.12113
FKBP1A,FKBP1A-SDCBP2,SDCBP2	91.9118	126.734	172.442	286.539		3.11754
HIST1H1C	69.5941	94.9312	91.8462	216.809		3.11534
HEXB	93.4014	102.189	160.532	290.834		3.11381
EMC1	20.4593	20.2242	30.3692	63.6959		3.1133
UQCRQ	101.815	151.213	222.647	316.73		3.11084
COLGALT1	42.7507	55.5361	73.0377	132.832		3.10713
ABHD12	27.3915	38.453	42.7182	85.0989		3.10676
ITGA5	85.6082	118.123	144.048	265.915		3.10619
COX7A2	191.027	266.045	409.241	592.935		3.10393
PHGDH	290.172	398.769	471.761	899.698		3.10057
MTRNR2L9	911.645	926.107	2762.39	2824.06		3.09776
PHPT1	65.3458	96.6328	128.919	202.334		3.09636
LRP10	40.979	58.6258	59.9405	126.801		3.09429
SMDT1	18.4248	25.8106	33.6214	56.9985		3.09357
HIST1H2AJ	1.65019	4.46048	2.41036	5.10355		3.0927
CARD16	25.7181	18.0599	40.4052	79.5277		3.09229
EGFL8,PPT2,PPT2-EGFL8	18.9881	28.8434	27.644	58.6517		3.08887
CADM1	2.21883	2.52223	3.52861	6.84651		3.08564
TAPBPL	3.52346	3.75143	5.57743	10.8574		3.08146
SZRD1	45.3099	58.837	65.5998	139.596		3.08092
NDUFA2	70.4441	99.2847	139.358	216.933		3.07951
ITFG1	35.1715	44.5784	62.4614	108.293		3.079
ARPC1B	144.152	208.869	266.893	443.736		3.07825
TCEB1	33.5334	41.2943	60.1056	103.029		3.07243
OAZ1	314.514	461.017	527.149	965.988		3.07137
CD9	40.7578	52.3375	70.8496	125.17		3.07107
SIL1	53.0304	74.0153	89.3874	162.516		3.06458
C19orf82	1.52597	2.62027	3.97898	4.67588		3.0642
FKBP7	1.55376	2.26703	3.38157	4.75477		3.06017
SCARA3	15.1799	17.8804	21.933	46.3568		3.05383
IL32	92.6721	147.272	154.529	282.87		3.05237
TM7SF3	10.573	14.6214	19.9422	32.235		3.0488
PTN	9.32448	12.5686	16.7908	28.4108		3.0469
SNORA23	1.44563	3.65815	2.93295	4.40449		3.04676
TGFB1	36.7138	52.9365	63.2051	111.834		3.0461
LHPP	4.79785	6.28299	8.37265	14.6081		3.04472
BTC	1.67835	1.76286	2.64391	5.10379		3.04096
OST4	142.335	198.625	282.396	432.322		3.03736
SELK	43.8846	54.6704	71.5265	133.281		3.03708
RPS21	3381.11	4869.64	7611.28	10267.4		3.0367
RPS19	921.822	1428.02	1938.72	2794.62		3.03163
PXMP2	28.6464	40.954	57.473	86.8433		3.03156
PGRMC1	77.6605	102.192	143.383	235.428		3.0315
SAT1	151.174	144.509	196.568	458.04		3.02989
GPX4	337.519	484.803	591.374	1021.87		3.02759
ITGBL1	5.23962	5.08462	9.48147	15.8562		3.02621
EMC7	93.8869	121.064	149.61	283.49		3.01948
CGB8	1.16148	1.60096	2.27309	3.50185		3.01499
YBX1	735.663	1084.21	1524.03	2216.75		3.01327
SEC61G	255.15	278.052	525.592	767.905		3.00962
ALDH2	17.8844	22.4343	27.6139	53.7972		3.00805
SDF4	93.107	131.282	141.227	279.74		3.0045
WDR83OS	114.469	151.229	180.274	343.768		3.00315
ATP5J2,ATP5J2-PTCD1,PTCD1	326.291	601.483	671.334	979.871		3.00306
CFB	95.2028	124.817	143.419	285.802		3.00203
ARSB	2.34559	2.75198	3.65221	7.03186		2.99791
SEPN1	8.63893	12.4952	14.847	25.8951		2.99749
LOC150381	4.22965	4.14632	10.6069	12.6756		2.99684
C17orf89	57.2188	59.5755	112.865	171.311		2.99396
SERPINH1	103.897	130.529	167.556	311.008		2.99343
RPL37A	2564.45	3727.21	5502.92	7642.13		2.98003
LEPREL2	12.9834	18.5968	22.5428	38.6118		2.97394
FN1	30.023	33.4047	49.7846	89.1751		2.97023
C7orf73	15.0773	18.6451	27.598	44.7746		2.96967
PHKG1	34.6303	26.9562	42.5303	102.811		2.96882
SKP1	108.814	140.982	201.466	322.926		2.96769
SUSD1	5.7757	7.04476	9.86054	17.1366		2.96702
RPS11	1665.7	2409.64	3342.84	4935.59		2.96307
ASNA1	64.7477	100.126	113.069	191.833		2.96278
DAP	96.4426	124.253	140.681	285.294		2.95817
CNFN	4.79969	7.86699	7.22676	14.1799		2.95434
CAPG	116.09	181.319	222.439	342.637		2.95148
PRSS21	128.128	192.114	210.709	377.842		2.94894
SUN3	2.11598	1.63558	4.28297	6.23915		2.94859
CPZ	12.2397	14.6533	19.8856	36.0671		2.94673
MZT2B	74.4274	102.199	138.007	219.128		2.94418
COX7B	402.592	580.576	824.51	1183.9		2.94069
SCP2	26.4063	29.7575	51.2696	77.6432		2.94033
MGC72080	23.4132	28.3078	43.6997	68.8087		2.93888
MAPK3	24.381	42.2792	48.4342	71.5929		2.93642
UGGT2	9.64191	11.9232	17.6913	28.2956		2.93465
ADAMTS8	1.04856	1.41772	1.29886	3.0743		2.93193
EPGN	27.8851	30.5083	24.8517	81.7534		2.9318
LOC645166	3.9338	5.30678	6.78957	11.5301		2.93103
CCL5	50.6578	71.1461	96.8544	148.332		2.92812
GLO1	104.263	130.77	172.901	305.067		2.92594
COX6C	120.222	125.444	252.126	351.762		2.92594
HTRA3	41.5179	47.6097	54.8429	121.475		2.92585
TMEM160	23.0831	30.9938	27.7327	67.5107		2.92468
GANAB	223.807	282.952	331.963	654.541		2.92458
ADAM9	41.6521	44.6927	74.7428	121.573		2.91877
PLAUR	62.1477	66.2819	72.7581	181.3		2.91724
HSBP1	57.2382	77.3825	96.8351	166.782		2.91382
OCIAD2	63.1768	85.8955	132.55	183.867		2.91036
PPM1N	2.30638	2.08394	3.2565	6.71074		2.90964
TCEB2	250.954	392.901	582.967	729.559		2.90714
CTXN1	3.08472	4.28472	4.50647	8.96533		2.90637
MINOS1,MINOS1-NBL1,NBL1	33.7386	48.9382	63.2479	98.0267		2.90548
PERP	85.6853	101.254	138.741	248.584		2.90113
GALC	1.18887	1.11287	1.75367	3.44531		2.89797
ANPEP	33.1953	47.2224	57.6137	96.1302		2.8959
MAN1B1	34.3765	48.6802	57.5409	99.5431		2.89567
RPL41	4096.91	5750.91	7497.33	11860.5		2.89499
CD55	378.05	397.345	501.006	1093.58		2.89269
SLC39A1	81.587	104.359	139.774	235.425		2.88557
SLC39A8	31.896	41.3302	60.0435	92.0363		2.88551
AP1M2	3.81261	13.9098	19.2279	10.9978		2.88459
PDIA4	58.2841	72.1392	86.0423	168.016		2.88271
KRT81	485.831	717.341	984.92	1400.21		2.88209
GNAS	533.211	772.264	913.623	1536.41		2.88143
ERP29	125.549	138.509	184.529	361.712		2.88104
OGFOD3	4.44272	5.49819	9.17645	12.7793		2.87646
CEP290	1.07974	1.27161	1.35288	3.10495		2.87565
GPC5	10.6433	17.1243	19.0123	30.5957		2.87464
LTBP3	16.2958	21.2239	29.078	46.6858		2.8649
MUC1	29.8428	42.8223	42.03	85.4388		2.86296
FSTL3	58.5674	75.1352	85.6344	167.547		2.86076
TSPO	143.072	230.175	254.159	408.976		2.85853
DECR1	66.7747	94.5267	128.101	190.375		2.851
MGST3	20.3832	26.8158	39.0968	58.1099		2.85087
LAMC1	52.2985	58.4985	87.2719	148.895		2.84702
TMEM106C	159.631	248.9	333.112	454.021		2.84419
ITGAV	26.9988	28.7989	46.8166	76.7554		2.84292
GXYLT2	1.43153	1.63027	2.02065	4.0689		2.84234
PDIA3	219.902	226.573	315.702	624.78		2.84117
ESAM	1.42991	1.59316	2.22596	4.06191		2.84068
SEPW1	26.5474	36.4433	43.054	75.3842		2.83961
GLB1L	1.75191	2.57125	2.52786	4.96905		2.83636
ECE1	51.3562	62.6025	64.3383	145.587		2.83485
SGCB	8.3475	10.0588	13.7213	23.6529		2.83353
PLP2	282.61	413.379	455.785	799.404		2.82865
GALNT2	59.3905	71.9188	88.2574	167.931		2.82757
KRT83	18.1465	27.4843	35.9745	51.2583		2.82469
SERINC2	33.835	49.2472	52.2581	95.4571		2.82125
TSPAN8	1.6867	2.13408	2.46087	4.74876		2.81541
ATPAF1	35.9773	46.5956	64.5575	101.261		2.81458
MB	13.9303	19.4776	24.2621	39.1868		2.81306
CD36	16.2351	24.5106	37.4913	45.5815		2.80759
APMAP	24.1942	31.5925	43.9314	67.9259		2.80753
CHMP5	56.0325	71.7863	94.6986	157.248		2.80637
HLA-E	153.154	193.008	206.053	429.689		2.8056
KRT85	1.46364	2.19928	2.61081	4.10456		2.80435
TMEM205	108.892	164.562	202.106	304.227		2.79384
CDH13	1.5372	1.79169	4.78735	4.29172		2.79191
C1S	7.24169	9.43732	13.1909	20.2118		2.79103
B3GAT3	24.3522	31.8749	36.0769	67.8941		2.78801
BACE2	2.69215	3.497	3.99928	7.50524		2.78782
NAGLU	15.8034	19.8032	21.4345	44.0532		2.78758
POLR2I	14.3765	19.9097	19.1857	40.0692		2.78713
IDH3G	40.8901	57.212	69.2196	113.831		2.78383
CCPG1,DYX1C1,DYX1C1-CCPG1	48.8703	59.2682	82.0033	135.925		2.78134
S100A13	138.331	260.7	340.304	384.497		2.77954
P4HA1	29.3521	31.518	45.6906	81.5631		2.77878
CHMP3,RNF103,RNF103-CHMP3	39.1923	41.5228	53.6479	108.737		2.77445
NUTF2	75.761	110.774	132.724	210.025		2.7722
CD109	16.9732	20.6252	30.8336	47.0254		2.77057
COCH	1.66327	2.17698	2.85799	4.60796		2.77042
RBM3	99.3431	125.269	166.105	275.124		2.76943
PRTFDC1	23.4786	28.7462	35.1987	65.0181		2.76925
TRAPPC6A	8.63287	14.984	15.4963	23.9044		2.769
HIST1H2AI	1.86441	3.95964	2.13934	5.13391		2.75364
RPL30	2178.52	2903.74	4315.57	5996.4		2.75251
LMAN1	42.1392	51.1879	71.2616	115.829		2.74872
GLIPR1	3.83487	5.24687	7.56617	10.5309		2.74609
CD99L2	10.0772	12.545	14.1847	27.6569		2.7445
DYNLT3	10.9347	13.1422	20.4436	29.9915		2.74278
DCN	2.00433	2.53962	3.44689	5.49395		2.74104
FBLN7	1.8886	2.66477	1.85713	5.17623		2.74078
CGA	72.5638	113.124	107.518	198.83		2.74007
MYL6	469.811	727.455	920.661	1286.5		2.73834
HPRT1	45.3127	63.1203	86.7757	123.918		2.73473
PECR	5.72381	6.91894	9.56006	15.6526		2.73465
TSPAN1	12.4654	20.3279	19.2028	34.0819		2.73412
CFI	5.81155	6.77856	9.14284	15.8831		2.73302
GNG11	104.068	129.696	173.961	284.368		2.73252
TAGLN2	398.963	583.741	625.713	1089.05		2.7297
TSPAN6	11.0291	16.391	19.5106	30.0707		2.72649
HIST1H4K	3.49177	4.85972	5.38106	9.50906		2.72328
ADAM12	7.0378	7.97265	11.4788	19.1507		2.72112
OAT	16.2075	21.1971	25.9759	44.0719		2.71923
CSAG1	39.8474	68.7925	67.3711	108.318		2.71832
NDUFB8	169.787	223.681	322.316	460.878		2.71445
BCAP29	9.75132	11.7089	15.3761	26.4328		2.71069
NDUFB3	62.3267	67.5464	137.329	168.915		2.71015
IL27RA	8.36964	10.3148	14.0564	22.6809		2.7099
ERGIC2	14.6049	15.2794	22.058	39.524		2.70622
P4HA2	32.4407	43.0946	54.0132	87.6998		2.70339
MRC2	19.8792	26.0227	32.6574	53.7283		2.70274
OXCT1	81.0491	101.635	149.152	218.572		2.69679
TMEM38B	10.2765	14.8885	17.3422	27.6974		2.69522
ROMO1	156.009	247.769	351.495	420.457		2.69508
COX6B1	120.259	173.496	216.915	323.881		2.6932
TMCO1	22.9748	31.4208	41.9298	61.859		2.69247
SEC61A1	129.8	161.829	176.933	349.329		2.69129
KRT86	50.9366	71.7747	100.234	137.065		2.69089
DHRS7	23.817	34.4987	44.3457	64.0268		2.68828
CXADR	3.03711	3.03737	5.12599	8.15991		2.68674
UQCR11	56.2986	73.0191	92.6519	150.835		2.6792
C4orf3	12.1698	15.3636	22.6489	32.5651		2.67589
TMEM230	21.0245	28.9722	42.331	56.2444		2.67518
ERO1L	19.0344	21.2043	35.5859	50.9027		2.67425
PCSK9	23.9763	30.5154	36.4911	64.0936		2.67321
COX17	89.7612	103.597	161.233	239.837		2.67195
SH3BGRL3	37.0545	55.3622	69.2551	98.949		2.67036
TMEM14C	165.543	250.962	294.683	441.806		2.66883
NOV	12.947	15.0488	19.2743	34.5416		2.66792
PKM	459.974	668.153	777.632	1226.7		2.66689
FAM213A	17.9163	21.6414	34.6294	47.7411		2.66467
PIGS	26.0278	39.8484	44.1334	69.3511		2.6645
PRDX5	518.953	843.554	1048.46	1381.65		2.66238
LAPTM4B	139.462	182.202	244.074	370.816		2.6589
EMP3	94.4013	141.405	179.967	250.636		2.65501
MTRNR2L2	1406.76	1450.01	3978.82	3731.87		2.65281
DNPH1	106.851	157.539	210.842	283.435		2.65262
GCSH	38.452	43.9342	74.1652	101.95		2.65136
HMGN5	8.11774	8.42261	17.0977	21.5069		2.64937
COPE	84.3165	129.717	143.113	223.329		2.6487
BOLA3	98.5138	134.15	218.798	260.683		2.64616
MYEOV2	64.1152	87.2053	110.62	169.642		2.64589
DENND1A	19.2086	23.7528	22.8134	50.8156		2.64546
NXPH4	4.53038	6.37829	7.52792	11.9757		2.64342
ARF5	131.909	189.754	212.501	348.603		2.64275
PEA15	43.6447	53.8311	69.4684	115.324		2.64234
DNAJB11	52.3972	62.879	83.2453	138.302		2.63949
AGRN	62.3548	74.7738	103.915	164.245		2.63404
RABAC1	61.1457	83.9846	108.534	161.057		2.63399
ITFG3	23.9752	34.8045	38.3201	63.1261		2.63297
DDX1	78.4759	90.8258	126.209	206.586		2.63248
CXCL16	7.2732	8.14374	10.0935	19.1095		2.62739
EIF5AL1	6.85832	9.6003	11.1823	18.0113		2.6262
DYNLRB1	107.49	131.03	167.265	282.008		2.62357
CMPK1	56.5108	65.1634	105.465	148.254		2.62346
TXNDC16	2.70913	3.56968	4.82467	7.10613		2.62303
ATP13A1	22.5114	27.2654	39.7439	59.0356		2.62248
HIST1H4J	3.44777	5.0893	5.31309	9.04129		2.62236
CRELD1	3.9394	5.02627	7.51483	10.3245		2.62083
CATSPER2P1	1.37034	2.06346	2.81294	3.58802		2.61834
ATRN	8.88457	10.5781	12.9798	23.2349		2.6152
SEPT2	62.2978	78.9829	105.406	162.761		2.61263
CYB5R1	19.2572	27.3013	31.6937	50.3091		2.61248
CFHR1	4.28849	4.27502	5.40926	11.1899		2.60929
TMEM123	32.9641	38.1599	59.6661	85.9684		2.60794
MMP24-AS1	13.8202	18.458	18.8964	35.9401		2.60055
CCDC152	3.4695	3.66807	5.35127	9.01901		2.59951
ARSA	5.58458	7.37014	9.00299	14.5082		2.5979
FAM132B	4.22988	4.35148	3.88494	10.9865		2.59736
HSD17B12	23.8858	28.0887	37.2468	62.0187		2.59647
ERLIN2	11.7199	14.8894	18.7924	30.4231		2.59585
ADAM15	88.3783	126.99	136.423	229.41		2.59577
CERS2	103.427	130.332	165.404	268.157		2.59272
EMC3	56.0465	71.1172	85.9171	145.306		2.5926
NDUFA7	89.0498	125.358	152.091	230.716		2.59086
ENSA	161.715	194.894	269.146	418.945		2.59064
SLC38A5	48.3288	73.8187	83.5698	125.152		2.58959
CCDC159	1.57002	2.39838	2.32086	4.06212		2.5873
MZT2A	55.6337	88.2016	115.426	143.835		2.58539
AIG1	25.6667	37.9011	48.4763	66.3055		2.58333
ATP6V1E1	63.9946	77.227	95.624	165.109		2.58005
ACAT1	31.1027	42.2416	57.0273	80.1639		2.57739
ARPC4,ARPC4-TTLL3,TTLL3	76.5887	82.271	122.971	197.251		2.57546
ATP5L	77.4763	102.84	155.666	199.376		2.57338
CHMP4A,MDP1,NEDD8,NEDD8-MDP1	283.143	0	0	727.951		2.57097
SHFM1	164.102	201.092	331.17	421.854		2.57068
CD97	75.3919	95.9	92.0791	193.641		2.56846
ZSCAN16-AS1	1.28859	1.87365	2.9796	3.30797		2.56712
EIF3C,EIF3CL	155.958	223.218	296.884	400.209		2.56613
A2M	1.08926	1.13275	1.16225	2.79495		2.56592
UQCRB	27.3878	32.3804	65.0562	70.1664		2.56196
RAB1B	73.3868	97.8593	94.9685	187.981		2.56151
UBA52	86.8442	126.287	162.652	222.386		2.56075
LAMA4	7.4556	8.34712	11.3588	19.0323		2.55275
CDKN2A	118.67	149.318	176.742	302.516		2.54922
UQCRBP1	8.8477	9.00096	21.532	22.5368		2.54719
C11orf31	24.1076	29.6776	39.472	61.3201		2.5436
COL5A2	38.8216	41.6984	66.6231	98.6252		2.54047
PDIA5	19.5888	23.5101	30.3921	49.7578		2.54011
MFSD1	20.4079	23.4243	36.8679	51.8233		2.53937
STAC	13.2443	18.0868	22.6123	33.6104		2.53773
CSAG3	31.1238	34.726	50.314	78.9672		2.5372
RHBDD2	61.3832	86.7321	79.7017	155.687		2.53631
S100A9	11.4753	15.4789	22.2725	29.0966		2.53559
NDST2	3.74509	2.7883	3.70417	9.48992		2.53396
DDX41	35.2782	46.9311	56.4262	89.3677		2.53323
NDUFB2	155.344	218.659	308.003	392.969		2.52967
TMEM8B	2.68268	3.57964	4.01547	6.77959		2.52717
PEMT	29.3339	40.6725	51.9435	74.0778		2.52533
ANXA2P2	35.7838	45.0111	57.1183	90.3285		2.52428
MRPL42	19.4049	21.7241	28.8276	48.9771		2.52396
TMEM8A	12.4434	15.9003	19.3985	31.3965		2.52314
PPAP2C	57.9375	81.8052	85.5458	146.145		2.52246
CIZ1	43.6139	52.3759	62.5399	109.908		2.52002
AP2M1	145.328	211.138	263.764	366.186		2.51972
GBAP1	21.4255	25.4657	28.262	53.9636		2.51866
TIMP4	11.3751	17.569	19.874	28.6484		2.51852
TPT1-AS1	11.272	12.409	15.7113	28.3517		2.51523
ALPI	7.27866	9.73917	7.82554	18.2753		2.51081
NAGA	8.63225	12.3909	15.2267	21.6233		2.50494
PTTG1IP	58.181	75.6888	94.6339	145.692		2.50412
CNPY2,PAN2	91.3033	108.363	161.12	228.602		2.50376
COX4I1	358.451	545.781	679.529	897.241		2.50311
FAM96B	80.5178	124.626	142.037	201.36		2.50081
NDUFAF3	46.1532	61.9234	73.6539	115.36		2.4995
NME1,NME1-NME2,NME2	1311.9	1833.69	2458.72	3272.8		2.4947
PET100	77.1656	95.355	167.559	192.277		2.49175
MRPL33	67.3341	76.255	123.468	167.741		2.49117
LOX	7.67374	9.2929	11.8325	19.0971		2.48863
SLC39A6	76.496	88.514	102.586	190.348		2.48834
CHCHD2	603.073	883.438	1081.3	1499.94		2.48716
QPCTL	8.97514	11.3977	11.4361	22.3212		2.487
SYNGR1	4.67031	6.39526	7.31418	11.6118		2.4863
EIF4G2	282.465	371	413.831	702.042		2.48541
LOC654342	4.14778	4.93158	6.11103	10.2919		2.4813
GGT3P	1.70063	2.22124	2.17888	4.21945		2.48111
CPD	15.0732	16.4373	25.7107	37.3354		2.47694
CLPSL2	1.24746	1.38104	1.21896	3.08779		2.47526
S100A4	364.313	590.258	700.881	900.884		2.47283
CA11	11.2834	14.4562	20.5818	27.87		2.47
COL2A1	3.80508	4.05473	4.02105	9.39448		2.46893
FUNDC2	10.8977	14.6846	17.516	26.8984		2.46826
IGSF1	1.28766	1.80053	1.81769	3.17659		2.46695
ANXA2	618.837	805.023	963.159	1525		2.4643
CTBS	6.62727	8.12112	9.82094	16.331		2.46421
RPL38	1462.94	2033.72	2964.27	3601.54		2.46185
SNRPD2	187.465	274.025	371.254	461.276		2.4606
CALU	40.2531	48.4494	57.6616	98.9778		2.45889
THSD4	4.13371	4.28881	6.23349	10.155		2.45663
CSTB	63.5287	85.38	107.15	156.06		2.45653
PTGR1	74.1009	92.2171	136.565	181.953		2.45548
HSP90B1,MIR3652	296.665	369.016	509.592	728.339		2.45509
TAPBP	37.9385	43.6134	55.9237	93.137		2.45495
EPHX1	45.0274	56.3614	59.0368	110.495		2.45395
TMEM14B	111.734	153.248	206.211	273.964		2.45193
COL16A1	55.908	61.9797	86.5868	137.07		2.45171
PEPD	21.1929	29.7022	31.1404	51.9561		2.45158
TMEM126B	54.7498	69.7498	102.834	134.141		2.45007
PRDX2	215.524	341.442	369.896	527.719		2.44854
TGM2	96.1755	124.748	140.848	235.283		2.44639
RPL21,RPL21P28	1218.04	1701.6	2652.65	2977.77		2.44472
RPL27	2366.63	3415.52	4633.37	5784.13		2.44404
C1orf86	40.94	51.5537	45.2376	99.9654		2.44175
CNPY3	26.4037	33.4935	41.6835	64.4672		2.4416
BRK1	86.6712	115.991	164.417	211.601		2.44142
COL3A1,MIR3606	148.112	165.11	232.156	361.449		2.44038
AKR1C3	48.282	69.9691	90.3072	117.785		2.43952
REEP5	53.1482	63.476	85.044	129.588		2.43824
NCSTN	52.6381	73.0422	88.2988	128.31		2.43759
CRIP1	210.255	329.921	392.953	511.836		2.43436
DCXR	27.0924	40.7347	46.6435	65.9318		2.43359
SPINT2	1.24519	1.12533	1.60559	3.02286		2.42763
MPV17	42.9085	62.6762	75.8003	104.148		2.42721
CAPNS1	132.499	222.003	224.614	321.092		2.42335
ARPC2	142.88	183.375	233.685	345.779		2.42007
IRAK1	89.9783	121.683	140.941	217.483		2.41706
XRCC6	240.001	330.256	378.095	580.001		2.41666
SNRPN,SNURF	63.6808	94.8278	177.228	153.765		2.41462
FBLN5	1.12691	1.48137	1.52634	2.71899		2.41278
SLC36A4	4.73011	5.44348	6.96131	11.4084		2.41187
ZBTB8OS	37.8633	34.2913	64.1653	91.2999		2.4113
TWSG1	8.31912	11.425	14.1144	20.0346		2.40826
NPDC1	25.7027	31.5018	43.6992	61.7245		2.40148
ANXA3	39.9982	55.5347	64.9602	96.0188		2.40058
ANTXR1	24.4513	32.2771	42.2181	58.6754		2.39968
CLPTM1	37.7232	49.8641	53.672	90.5164		2.39949
CLPTM1L	120.415	158.811	203.361	288.728		2.39777
MYL12B	207.951	246.398	305.842	496.887		2.38944
CCNB1IP1	90.3186	115.242	144.201	215.622		2.38735
MCFD2	57.5196	60.8431	73.8873	137.258		2.38628
EIF5A	503.239	719.641	826.516	1200.87		2.38628
MORN4	3.56056	3.94699	4.52614	8.49616		2.38619
ATP6V1F	116.486	157.554	173.131	277.94		2.38604
MANBA	7.38125	8.90469	11.9805	17.5959		2.38386
GOLM1	36.2899	45.5395	65.4923	86.3281		2.37885
PORCN	12.3186	16.8686	19.5764	29.2851		2.37731
NXT2	3.4736	5.58929	5.33476	8.2453		2.3737
NDUFA10	14.4869	18.5301	22.6643	34.3771		2.37298
PTGDS	1.82106	1.84447	3.31729	4.3172		2.37071
WLS	58.6765	72.0928	92.7142	139.055		2.36986
TGOLN2	33.5783	34.8339	46.8953	79.5624		2.36946
NIPSNAP3A	12.3657	13.9057	20.7449	29.2749		2.36743
NUPR1	87.8433	87.4051	129.143	207.93		2.36706
KDELC1	8.87529	11.5025	12.5808	21.0046		2.36664
TUBA1B	967.269	1321.54	1206.27	2288.77		2.36622
LRRC75A-AS1,SNORD49B	1756.31	1530.75	4686.36	4155.78		2.3662
CD46	41.3773	49.9604	71.6481	97.8469		2.36475
VKORC1	112.439	155.889	167.571	265.744		2.36345
PDGFRB	1.42009	1.76409	2.08417	3.35373		2.36163
RHBDD3	18.2358	0	17.2084	43.0409		2.36024
BLOC1S1,BLOC1S1-RDH5,RDH5	135.443	199.73	264.581	319.126		2.35616
ZNF358	14.5885	20.2832	18.2574	34.3123		2.35201
DAD1	113.746	159.735	228.986	267.322		2.35017
RPS24	1850.28	2234.48	3575.05	4347.11		2.34943
LOC100506071	1.80395	1.74738	2.10044	4.23548		2.34789
DLEU2L	1.63823	1.05185	2.30511	3.84122		2.34474
MAPKAP1	15.2546	21.7527	19.9268	35.7485		2.34346
SRP14	182.836	226.802	331.339	427.959		2.34067
HIST1H2BK	71.1919	91.7813	87.0748	166.612		2.34032
FKBP11	44.893	50.6345	64.8586	105.039		2.33976
TMEM254	12.4173	14.617	17.7243	29.0534		2.33975
PGAP3	2.49247	3.55003	3.09592	5.81979		2.33495
ATP5I	360.132	507.108	867.146	840.548		2.334
C4A,C4B_2	3.05435	3.73525	4.11775	7.12801		2.33372
RNF130	11.4277	14.2404	15.4418	26.6479		2.33187
C4A,C4B	3.02711	3.63185	4.06312	7.05601		2.33094
TESC	3.48328	5.336	4.09767	8.11873		2.33077
LMF2	19.5154	24.6882	28.6379	45.4661		2.32975
IDH1	186.589	219.567	275.033	434.566		2.329
NAPA	37.9159	51.9365	49.7534	88.2588		2.32775
GNPTG	16.0301	16.2883	25.6283	37.2575		2.32422
COL5A1	90.6801	103.419	136.027	210.735		2.32394
SNF8	82.0269	104.925	138.564	190.62		2.32387
COPS7A	20.2449	28.6518	29.5387	47.0452		2.32381
MXRA8	4.0768	3.65698	6.91952	9.47281		2.32359
LAMB2	18.9196	23.8575	31.3237	43.9314		2.322
GMFB	19.3269	23.9138	33.249	44.8342		2.31978
TMEM25	3.5373	0	6.01807	8.20442		2.3194
DNAJC4	11.3028	15.2004	14.4846	26.1858		2.31675
LEPREL4	18.5367	22.7776	26.6695	42.9104		2.31489
RCN1	317.128	356.014	475.152	733.87		2.31411
ROBO3	1.13536	1.21023	0.950952	2.62579		2.31274
LAMB3,MIR4260	37.0095	47.8159	52.9936	85.5853		2.31252
ATP5G1	138.357	212.351	291.654	319.481		2.30911
DBI	157.902	179.359	311.18	364.548		2.3087
SLC44A2	8.88994	11.5722	11.5501	20.507		2.30676
PGAM4	25.9231	37.7395	41.5058	59.7476		2.3048
C12orf57	110.649	160.978	163.925	254.727		2.30212
POMGNT1	18.0138	26.9451	28.2135	41.4608		2.30161
GGT1	12.3594	15.0196	16.8582	28.4037		2.29815
NME4	29.3421	35.8949	43.5298	67.3621		2.29575
HAGH	15.087	19.7791	22.5056	34.6112		2.29411
PRNP	39.8826	42.6793	60.3477	91.4477		2.29292
PGK1	276.422	399.66	416.946	632.769		2.28914
RSU1	8.41633	11.0417	12.4667	19.2646		2.28895
GDE1	35.0972	44.1924	49.7535	80.1853		2.28466
PYCR2	36.0303	41.1689	55.7596	82.271		2.28338
AP3S1	59.5643	58.9656	95.8513	135.91		2.28174
PFDN5	354.65	494.555	676.696	809.195		2.28167
LRP4	1.26802	1.54826	2.01833	2.89278		2.28134
SCOC	11.9584	14.4321	21.6877	27.2603		2.27959
AK3	11.6593	15.2116	19.5525	26.5405		2.27634
SCN1B	7.59481	9.17578	10.6527	17.2522		2.27158
PARK7	228.452	323.254	416.865	518.922		2.27147
NUP210	65.2992	80.7945	100.023	148.296		2.27102
COTL1	110.362	153.28	219.378	250.526		2.27004
TPM2	190.985	276.748	386.024	433.088		2.26765
FGFRL1	12.6221	16.9393	20.3732	28.5932		2.26533
SPOCK3	1.2644	1.91079	2.4287	2.86344		2.26466
PGAM1	208.222	295.016	340.181	471.446		2.26415
EPDR1	3.45981	4.63085	4.3995	7.82581		2.26192
CCDC80	4.30088	6.14473	6.51547	9.72491		2.26114
RPL39	2412.75	3447.57	5397.15	5455.07		2.26093
SSR2	193.264	281.481	272.381	436.931		2.2608
COL4A5	21.1504	20.4629	33.6452	47.7799		2.25905
GALNT1	11.8303	11.6007	16.9556	26.7212		2.25871
SERINC3	62.4306	73.315	94.8461	140.925		2.25731
CD44	46.9076	59.2182	69.7114	105.881		2.25722
STMN3	1.38244	1.73048	2.07569	3.12017		2.257
GABRA3	5.21543	6.5434	7.30706	11.7683		2.25644
POLE4	88.1999	133.731	173.677	198.884		2.25492
SUPT5H	35.2587	38.9566	46.6095	79.4621		2.25369
COPS8	20.2564	26.8464	33.5966	45.542		2.24828
SEC11C	47.365	46.9476	81.2356	106.469		2.24784
GGT7	3.00116	3.64905	5.28273	6.7449		2.24743
CHID1	9.94552	12.7274	14.8284	22.3273		2.24496
IL3RA	1.55707	1.61187	1.75087	3.49238		2.24292
KRTCAP2	201.211	298.402	354.878	451.196		2.2424
P2RX4	6.33117	7.54341	8.79279	14.1853		2.24055
OAF	15.2381	19.3612	23.0842	34.0891		2.2371
SDC1	7.3633	9.63412	11.8433	16.471		2.2369
SHISA4	5.48758	7.90048	9.22653	12.2742		2.23672
GSS	64.5332	86.8725	105.399	144.129		2.23341
ERAP1	31.1309	29.2931	37.6211	69.4709		2.23157
CD164	52.6572	60.1225	83.8209	117.508		2.23157
NRM	14.2435	19.2586	20.8066	31.7131		2.2265
SVIP	8.9133	9.37716	16.61	19.8147		2.22305
FUCA1	7.15266	9.23789	10.6944	15.8833		2.22061
PLA2G15	7.33864	8.28521	8.91601	16.2857		2.21917
TMPRSS3	8.10795	9.1034	12.3092	17.9863		2.21835
UQCRH	703.322	918.201	1440.18	1559.88		2.21787
ZDHHC24	19.5169	26.9052	27.4963	43.2698		2.21704
FUOM	22.9174	32.4621	34.2034	50.8017		2.21673
SRD5A1	18.1937	19.8002	26.9235	40.3174		2.21601
RMRP	6.19487	4.82339	19.2009	13.7212		2.21493
ABHD14B	32.1016	48.3251	56.622	70.9941		2.21154
SDHC	35.4772	56.439	70.0421	78.4583		2.21151
EI24	38.0373	47.6077	60.9776	84.0528		2.20975
PVR	26.1695	32.8519	28.5836	57.8009		2.20871
DYNLT1	117.317	154.593	194.589	259.109		2.20862
FECH	4.09839	5.31302	5.90224	9.05033		2.20826
ATP5J	95.8205	129.835	190.273	211.125		2.20334
CYB5A	27.4611	33.2589	46.0102	60.5047		2.20329
OR7E12P	1.04215	1.00569	1.60635	2.29482		2.20201
FXYD3	2.70927	0	2.73742	5.95932		2.1996
UNC5B	16.9653	18.894	20.9703	37.3141		2.19944
NDUFS5	303.449	422.034	664.654	666.995		2.19805
ASPHD1	17.0351	22.894	26.5089	37.4415		2.1979
VEGFB	20.2011	29.3041	26.2579	44.3656		2.1962
FSTL4	5.34335	7.10883	7.96186	11.7331		2.19583
GM2A	4.35297	6.01763	7.12321	9.55756		2.19564
TM9SF2	50.5386	62.0956	77.6873	110.948		2.19531
COX5B	372.381	517.332	682.609	816.76		2.19334
PITRM1	13.7806	17.1293	18.5284	30.1981		2.19135
GAPDH	3275.47	5136.47	5944.6	7177.38		2.19125
FOXN3-AS1	3.98424	5.76117	8.54676	8.73046		2.19125
ATF6B	29.1386	39.2529	49.3718	63.8268		2.19046
C1GALT1C1	8.67326	8.97319	12.3131	18.967		2.18684
GDI1	24.5877	29.0552	40.4846	53.7153		2.18464
TMEM30A	20.2807	21.3367	28.7093	44.27		2.18286
HRSP12	24.4482	24.9243	47.1078	53.3442		2.18193
TRIM52-AS1	10.6389	13.6734	16.8472	23.1985		2.18054
OLR1	6.92409	7.13153	7.95595	15.0817		2.17815
CDC37,MIR1181	67.3507	81.7218	109.299	146.551		2.17594
HADHA	72.638	107.154	118.977	158.027		2.17554
SERPINE1	39.9963	32.3606	36.6808	86.9382		2.17366
TMEM50A	37.8395	51.0379	58.615	82.1312		2.17051
DNAJC10	17.3573	21.3864	30.8778	37.6549		2.1694
DHCR7	21.7528	28.8074	33.2513	47.188		2.16928
RPL35	2133.78	3174.39	4214.95	4625.91		2.16794
EPS8L1	1.95677	2.36325	3.02047	4.24031		2.16699
GNGT1	1.33936	1.16196	1.8432	2.9019		2.16663
UNC93B1	19.1103	25.6831	25.8287	41.3631		2.16444
ITPA	37.719	46.3984	50.0515	81.6256		2.16404
F11R	9.42532	11.5654	13.7913	20.3665		2.16083
SCARNA2	1.1415	0.412648	5.56846	2.46587		2.1602
TMED1	40.0532	48.5319	39.2339	86.491		2.1594
TMEM45A	18.206	23.068	30.8602	39.2991		2.15858
ATP5B	490.988	709.627	755.207	1059.08		2.15704
VAT1	68.7068	98.1317	118.76	148.181		2.15672
KRT17	300.09	428.143	382.238	646.999		2.15602
CYLD	6.85778	7.19688	6.47138	14.7756		2.15457
DNAJC25,DNAJC25-GNG10,GNG10	59.3494	64.3595	101.678	127.836		2.15396
ALDOC	16.0327	26.3118	27.6773	34.5287		2.15364
ADIPOR1	48.6366	59.7564	70.708	104.504		2.14867
RPLP0	2632.8	3713.82	4548.26	5654.48		2.14771
ACTR2	113.126	131.164	181.36	242.76		2.14593
L1CAM	55.5624	72.006	78.7245	119.229		2.14586
LAT	1.63004	1.31024	2.20276	3.49676		2.1452
TAF6L,TMEM179B	24.7185	30.3809	25.6716	52.9757		2.14316
ST6GALNAC1	5.04958	6.78661	6.67719	10.8202		2.14279
MAN2A2	5.54779	6.71469	8.44432	11.8866		2.14258
MED24	20.5755	27.217	34.2723	44.0736		2.14204
NDUFA13	344.953	474.297	605.765	738.762		2.14163
TMEM190	24.981	29.5765	40.0583	53.4018		2.1377
GSTP1	322.693	470.735	541.306	688.923		2.13492
AHCY	202.588	294.805	336.04	431.843		2.13163
NT5DC2	19.189	21.516	20.1293	40.8129		2.12689
ISCU	42.8072	44.0908	59.9476	91.0275		2.12645
DDT	123.913	164.939	215.82	263.333		2.12514
VTI1B	36.3518	45.7295	56.8293	77.2493		2.12505
ERMP1	8.30813	9.73217	14.4124	17.6511		2.12456
FLOT1	114.03	154.505	168.273	241.895		2.12133
LINC00470	1.02444	1.2432	1.75176	2.17275		2.12091
DCTN3	52.8951	80.0489	92.8372	112.165		2.12052
UROS	25.5389	38.7598	45.345	54.1142		2.11889
ATP6V0E1	90.1841	123.768	141.901	191.028		2.1182
STT3A	37.0204	42.421	54.7925	78.3367		2.11604
COL15A1	3.46935	3.81177	3.52668	7.34003		2.11568
LOC102546229	1.7678	1.34202	2.55426	3.73981		2.11552
AXL	23.7954	27.0926	31.6705	50.3278		2.11502
PCGF5	42.3122	55.0667	65.8704	89.442		2.11386
POLR2G	108.057	152.665	175.451	228.266		2.11246
P4HA3	6.81186	8.50059	7.65638	14.3765		2.11051
PTGS1	1.2578	1.79783	1.6747	2.65459		2.1105
MFI2	6.86249	6.02758	8.70543	14.4688		2.10839
ME1	45.453	56.3412	66.4044	95.6265		2.10385
BCL7C	28.9035	34.7798	44.9282	60.7654		2.10235
MLF1	5.79732	8.03905	9.54362	12.1873		2.10223
MORN2	13.0002	17.7843	30.1923	27.3216		2.10163
TRAM1	75.996	91.8336	100.691	159.657		2.10086
NELFCD	94.5527	120.087	129.516	198.27		2.09693
TMA7	268.513	369.208	564.375	562.888		2.09632
DLD	41.9312	48.2757	60.9373	87.8779		2.09576
MSRA	4.50414	5.94311	5.99583	9.4338		2.09447
ACADVL	137.744	189.813	282.576	288.349		2.09337
ADK	46.1016	59.3281	71.9884	96.5063		2.09334
CNTNAP3B,CNTNAP3P2	1.02791	1.07624	1.41867	2.15017		2.09179
NAT14	19.2131	21.1334	18.7109	40.1494		2.08969
PRDX1	710.481	967.062	1077.98	1484.12		2.08889
RPL22L1	49.4889	38.3384	74.2779	103.296		2.08726
CA5B	3.01156	3.30974	3.59602	6.28582		2.08723
SNCG	99.5864	150.235	220.293	207.657		2.08519
COL6A1	17.2103	20.5332	26.3744	35.8654		2.08395
TFE3	26.613	29.899	31.5207	55.4541		2.08372
CUX1	23.0705	26.4382	29.3327	48.0525		2.08285
APOC1P1	1.24195	0.681812	1.74559	2.58572		2.08198
SUCLG2	21.922	24.1807	35.1481	45.6232		2.08116
NPTXR	5.0102	5.83062	6.20355	10.4258		2.08091
ZMPSTE24	41.6665	49.543	59.5553	86.6924		2.08063
CD82	22.132	27.894	31.9746	45.9858		2.0778
SPPL2A	24.1791	28.8429	36.9273	50.2185		2.07694
ALG8	50.1383	74.2472	85.8255	104.119		2.07664
BAG6	51.9008	72.7662	81.2051	107.742		2.07592
ETFA	111.408	148.028	177.19	231.039		2.07381
TNFRSF9	5.16237	5.85158	6.21616	10.6993		2.07256
PLEKHB1	2.05933	2.90332	3.06833	4.26597		2.07153
TRMT112	127.364	214.928	235.544	263.792		2.07117
SOD2	41.4685	70.8841	101.956	85.8246		2.06963
MESDC2	13.7204	14.9832	18.3168	28.3916		2.0693
DARS	34.3891	45.5312	51.0777	71.1282		2.06834
GTF3C6	69.4802	79.726	118.503	143.627		2.06716
CTSH	2.19056	2.17517	2.28045	4.52376		2.06512
ZDHHC2	5.70574	7.2664	9.4203	11.7631		2.06163
HSPA9	403.159	467.449	497.218	830.112		2.05902
ARF3	96.3843	124.06	156.853	197.921		2.05346
TSPAN3	43.1315	48.4931	64.8271	88.5331		2.05263
TLE6	2.7849	4.5691	7.30556	5.71229		2.05117
SEC63	27.3204	28.2196	39.1434	55.9901		2.04939
NGFRAP1	110.898	141.358	199.652	227.136		2.04815
PCBD1	31.7427	39.438	59.2668	64.9836		2.0472
ASTN1	2.37484	2.7976	3.41195	4.8598		2.04637
GCFC2	4.73872	14.5308	15.63	9.69625		2.04617
CCDC124	47.8532	63.4127	91.551	97.9012		2.04587
CDIPT	32.9302	43.8078	48.4267	67.3007		2.04374
SEC61B	129.707	165.11	221.104	265.019		2.04321
ATP2C1	25.8396	28.9282	39.2927	52.7951		2.04319
SERINC1	49.404	54.1849	74.3308	100.92		2.04275
TPI1	564.916	827.872	887.095	1152.93		2.04089
TMEM134	10.8804	16.238	17.6384	22.1981		2.04019
PLAT	7.59235	7.06068	7.75761	15.4468		2.03452
HADHB	29.1822	37.0047	43.7273	59.3463		2.03365
TPI1P3	9.61426	13.6988	13.9626	19.5424		2.03265
TMEM208	55.9988	71.2322	84.5148	113.754		2.03136
ARF4	149.154	185.73	206.238	302.872		2.0306
NDUFA5	10.3619	10.6035	17.7035	21.0395		2.03047
ACP2	30.8247	40.2466	39.0161	62.5706		2.02989
LINC00923	5.62004	5.80132	4.67739	11.4025		2.0289
GNG4	2.54646	3.25556	4.05221	5.16575		2.0286
CRISPLD2	1.15489	1.23136	0.975894	2.34038		2.0265
ARL3	6.424	8.7654	11.5621	12.9955		2.02296
MAP1LC3B2	23.6856	31.8254	28.7188	47.9009		2.02236
COX7A2L	86.2042	127.33	135.141	174.308		2.02204
NUDT14	18.1868	28.8987	30.9095	36.7723		2.02192
MDH2	90.8651	123.242	130.672	183.722		2.02192
DCTD	22.7094	29.2322	30.2647	45.9146		2.02183
PHYH	11.7998	15.7288	17.0292	23.8549		2.02164
ECH1	152.311	207.66	227.005	307.86		2.02126
LOC729080	1.51638	1.29634	2.09659	3.0648		2.02113
PDGFRL	1.54592	1.85024	1.96939	3.12403		2.02082
PPA2	54.1266	68.5138	88.7271	109.38		2.02082
MAP1LC3B	76.6048	96.082	86.0497	154.79		2.02063
TTC13	9.54091	13.0445	15.0993	19.2751		2.02026
CSDE1,NRAS	170.701	203.573	227.687	344.824		2.02005
LOC101927780	3.13913	0.622462	0	6.33911		2.01938
TMEM219	64.9729	98.6583	113.325	131.066		2.01724
STC1	4.81165	4.04227	3.7085	9.69479		2.01486
DRAP1	51.6538	70.5112	97.4972	104.072		2.0148
DUSP23	18.1255	24.28	30.6778	36.4989		2.01368
GGTLC2	3.70044	4.4382	4.27198	7.4511		2.01357
NPTN	32.3822	35.2973	47.0723	65.1984		2.0134
EMC4	68.5894	96.8301	104.189	138.091		2.0133
CSRP1	134.256	169.782	168.511	270.194		2.01253
TRIM29	2.26674	3.61156	3.84179	4.55928		2.01138
AK9	1.08774	2.42835	1.0908	2.18678		2.01039
LOC100996437	2.70774	1.89277	2.89044	5.44141		2.00958
TRPC1	3.46036	3.51834	4.46658	6.94964		2.00836
CBWD3,CBWD5	30.012	35.3414	58.0148	60.2611		2.0079
TK1	61.9328	84.8873	87.1901	124.262		2.0064
TAF10	82.2598	116.229	136.336	164.921		2.00488
MDH1	141.957	187.774	232.681	284.411		2.0035
CTSO	1.99425	2.17577	2.56056	3.99448		2.003
SLC31A1	34.3599	42.8566	46.9305	68.8128		2.00271
MROH6	6.19826	11.1006	12.9461	12.3944		1.99966
FHL1	27.4305	33.9822	45.7208	54.8411		1.99927
SEL1L3	26.3633	30.2699	41.1185	52.6871		1.9985
AMZ2	33.5465	46.9026	57.8796	67.0237		1.99793
PARVA	5.29711	6.58585	8.00906	10.5809		1.99749
TNNT1	29.1602	43.7234	49.6679	58.1838		1.99532
HNMT	13.2228	16.5008	20.0459	26.3831		1.99527
AS3MT,C10orf32,C10orf32-ASMT	11.2177	11.0548	16.9267	22.3756		1.99467
HIBADH	28.4856	34.4622	44.6586	56.7316		1.99159
TUBA1A	199.606	267.526	225.755	397.409		1.99097
TMX1	15.6782	17.148	24.4098	31.1876		1.98923
TIMP3	11.1439	11.1434	8.3453	22.1602		1.98855
WSB2	28.3718	33.0868	35.0196	56.3764		1.98706
BTD	4.56817	6.24267	6.52871	9.07209		1.98594
SSR1	21.9722	27.4459	31.9611	43.6117		1.98486
DPM3	70.2489	111.225	135.693	139.418		1.98463
SH3GLB2	29.4425	38.2926	42.1408	58.295		1.97996
RPL9	1953.38	2784.3	3529.62	3866.64		1.97946
NDUFB1	249.99	356.456	521.897	494.7		1.97888
GLUD2	3.44436	4.62175	5.77081	6.81501		1.9786
RTN4	178.382	213.31	274.051	352.464		1.97589
ICAM1	3.22593	3.17949	2.53167	6.37304		1.97557
PCCB	43.2918	63.3645	67.2917	85.4748		1.97439
NDUFA11	105.187	140.107	172.673	207.557		1.97322
YIF1B	14.6852	25.0782	22.1123	28.9611		1.97213
GHITM	136.01	172.146	198.51	268.121		1.97133
C1orf123	28.2511	36.9691	44.5718	55.6112		1.96846
NINJ2	6.57695	8.58311	8.38141	12.9357		1.96682
CD40	2.84309	3.62091	5.34951	5.58685		1.96506
FGF21	8.17676	7.84155	7.1057	16.0524		1.96317
COL6A3	7.03625	7.54173	11.9079	13.8018		1.96153
ATP6V0C	75.6305	105.048	89.8582	148.274		1.96051
SLC38A3	1.00352	1.2697	1.28939	1.96577		1.95887
TMEM62	10.8565	14.6834	15.4615	21.2567		1.95797
STRA6	60.9112	68.4378	75.2624	119.137		1.95591
DPCD	19.8508	31.5614	39.1461	38.8008		1.95462
ATP1A1	161.297	193.4	230.154	315.254		1.95449
CNTNAP3	3.29894	3.28008	4.22275	6.44596		1.95395
C1QL1	4.57718	6.76222	7.03717	8.94295		1.95381
C1orf53	7.32057	11.4141	9.79415	14.3027		1.95377
ALDH6A1	4.6006	6.50559	7.13514	8.97269		1.95033
FAH	11.5541	16.058	19.059	22.5067		1.94794
DSG2	27.6769	34.0623	43.9955	53.9003		1.94748
PEBP1	70.931	93.621	112.108	138.083		1.94672
USF2	40.5789	49.4382	45.2575	78.9202		1.94486
C1QTNF6	5.17899	6.98392	7.59495	10.0637		1.94318
SRP9	179.365	187.975	301.982	348.148		1.941
TMEM109	20.7348	25.9462	26.2448	40.2428		1.94083
TPM3	125.648	167.701	171	243.815		1.94046
MSN	53.6803	68.9938	73.7407	104.11		1.93945
IMMP2L	9.45284	12.2918	13.0397	18.3052		1.93648
TSPAN31	16.5793	23.0351	26.2797	32.0342		1.93218
INHA	7.26565	11.7565	10.6259	14.0364		1.93188
COQ6	13.4954	15.0056	18.5425	26.043		1.92977
LSR	11.0777	15.6343	15.6094	21.3629		1.92846
NPL	1.92244	2.5387	2.78463	3.70733		1.92845
FKBP2	79.7223	107.034	132.554	153.705		1.92801
CBWD5,CBWD6	29.7709	35.0267	57.5825	57.2616		1.92341
CEP70	5.18575	8.11096	10.4069	9.97055		1.92268
ACOT7	24.5919	38.5407	35.568	47.2359		1.92079
FBXO2	23.6554	34.4217	36.356	45.4286		1.92043
SMS	90.3224	109.248	166.389	173.3		1.91868
EMR2	7.27728	7.85493	9.37916	13.9424		1.91588
ALDH4A1	1.84549	3.16993	2.98109	3.53497		1.91546
SLC50A1	78.34	112.557	138.531	150.041		1.91525
BARX1	5.92004	8.0881	7.13614	11.3359		1.91484
ADPGK	16.5395	18.564	26.8593	31.6424		1.91314
CD47	17.8957	21.2026	25.1839	34.2321		1.91287
RNH1	51.9274	72.2041	73.5799	99.2132		1.91061
LMAN2L	8.17309	7.93417	11.4133	15.6079		1.90967
SLC25A39	84.2335	113.724	136.562	160.85		1.90957
LOC100507472,PCSK6	3.41964	3.60578	3.75241	6.52008		1.90666
GPSM3,NOTCH4	5.38372	7.78853	7.8302	10.2622		1.90615
SCAMP3	53.1206	75.3364	70.9063	101.127		1.90372
AQP3	251.235	316.119	316.177	477.217		1.89948
KAT2B	4.34928	5.4055	6.97793	8.25483		1.89798
RPL10	625.151	872.571	1040.75	1183.91		1.8938
INSL4	39.1823	73.4364	53.5805	74.1809		1.89322
PEX19	19.7034	25.9942	26.5909	37.2773		1.89192
NAA38	30.6198	43.6457	50.6827	57.9236		1.8917
UQCRC2	130.415	181.947	210.008	246.576		1.8907
SOD1	82.5673	100.751	135.909	156.088		1.89043
MRPS33	36.5167	53.5933	59.7624	69.0082		1.88977
GSTK1	60.2587	87.1785	99.3796	113.7		1.88686
TH	1.27768	3.56382	2.53634	2.41028		1.88645
DDTL	15.0074	19.5549	25.2746	28.2913		1.88516
PTPRF	32.4364	39.0841	51.0139	61.0776		1.883
BANF1	155.208	172.615	198.47	292.243		1.88291
CRELD2	13.7051	16.3912	18.5784	25.8025		1.88269
P2RX5,P2RX5-TAX1BP3,TAX1BP3	57.9571	75.816	111.618	109.09		1.88225
IFI27L2	45.6201	64.0018	94.8421	85.8055		1.88087
EPB41L2	24.5164	26.9554	38.7311	46.1121		1.88087
SSH2	3.35904	2.95604	3.87861	6.31573		1.88022
MAGT1	28.2689	33.6119	41.5815	53.133		1.87956
AKR1C1	8.91904	13.1841	16.1076	16.7569		1.87878
ERLIN1	21.5873	28.4412	30.4686	40.5417		1.87803
NDUFB11	120.004	142.694	154.561	225.331		1.8777
TMEM67	4.36546	4.81751	6.29698	8.18566		1.8751
GPR108	38.6909	50.2745	47.5975	72.5223		1.8744
PLCD3	77.999	113.684	125.756	146.028		1.87218
BPHL	6.63283	8.94656	9.17031	12.4132		1.87148
STS	7.3061	8.16503	9.66013	13.6715		1.87124
COX7C	748.983	1066.76	1492.78	1399.83		1.86897
MYL6B	51.2418	69.6838	95.6935	95.7337		1.86827
ADAT3,SCAMP4	21.2792	25.245	20.2341	39.7492		1.86798
SCARA5	47.544	58.8894	60.8564	88.8058		1.86787
PYCR1	70.9677	97.6019	97.5702	132.528		1.86744
MBOAT7	22.2493	34.1297	26.7922	41.5427		1.86715
CSF2RA	3.2851	2.95406	3.46491	6.1323		1.8667
SMIM22	1.84684	1.01768	2.73891	3.44261		1.86405
CACNA2D1	3.90257	4.47529	5.64671	7.27377		1.86384
FTCDNL1	1.42289	1.92032	3.52086	2.65133		1.86334
SLC25A23	21.3167	28.7532	30.8155	39.7016		1.86246
ESYT1	21.3822	28.5572	29.3187	39.8149		1.86206
BCKDHA	23.0163	31.4692	29.0976	42.776		1.85851
M6PR	57.3593	63.7962	74.1576	106.591		1.8583
SERF1A,SERF1B	27.8779	30.7021	48.873	51.8		1.8581
SUMO3	51.1376	68.0388	75.0496	94.957		1.85689
ADI1	21.819	31.6983	33.3078	40.4691		1.85476
C1orf43	196.078	255.01	255.242	363.54		1.85406
ANG,RNASE4	6.07668	6.72102	7.84288	11.2656		1.85391
KTI12,TXNDC12	45.2504	41.3815	49.3936	83.8553		1.85314
APRT	122.348	169.748	192.288	226.618		1.85224
TM2D1	13.3745	14.5597	24.7185	24.7682		1.8519
SDCBP	57.0382	61.5583	82.2908	105.627		1.85186
CDK2AP1	59.1397	71.6799	90.2034	109.477		1.85116
MRPL48	36.167	49.3468	58.9842	66.937		1.85078
PFKM	36.1787	50.3337	71.3651	66.922		1.84976
HFE	5.60084	5.3015	7.8698	10.3488		1.84772
PIGP	15.9357	20.4481	21.6806	29.4418		1.84754
GALNT7	15.3845	16.8551	21.0326	28.394		1.84562
MACROD1	37.1934	48.6798	57.5644	68.6158		1.84484
NMU	3.97447	4.52975	6.5862	7.32882		1.84397
ATP6V0E2	3.46747	4.20005	4.89011	6.39192		1.8434
VAMP7	29.5254	36.3674	46.9612	54.3948		1.84231
ITPR3	35.0925	44.2781	56.0137	64.6077		1.84107
GSTM3	25.0576	33.53	39.954	46.1165		1.84042
TNPO2	15.8468	15.6352	24.9687	29.1564		1.83989
G6PD	96.9323	130.364	151.826	178.286		1.83928
SPCS1	112.943	155.533	155.676	207.695		1.83894
PODNL1	1.44998	2.02478	2.13287	2.66371		1.83707
KIAA1467	1.57026	1.60738	2.12052	2.88413		1.83672
KLHL5	8.35048	8.18399	11.6233	15.3351		1.83643
NDUFAB1	106.701	122.713	172.846	195.917		1.83613
NAGPA	7.92387	10.3172	8.78194	14.5393		1.83487
MAL2	26.9624	27.9411	44.8088	49.4691		1.83474
COL12A1	43.5864	40.392	62.0264	79.8854		1.83281
SKAP2	12.6057	14.8381	18.5015	23.0925		1.83191
ABHD14A,ABHD14A-ACY1,ACY1	37.9488	53.9474	54.1807	69.5145		1.8318
PFDN2	191.825	249.942	341.981	351.193		1.8308
GNB2	96.3387	143.475	136.521	176.365		1.83068
LAMB1	76.5493	80.2552	105.589	139.952		1.82826
TRAPPC1	45.7747	67.6383	78.7317	83.6054		1.82645
CA12	3.41678	3.57766	5.20663	6.23834		1.8258
CRLF2	1.30538	1.88256	1.58482	2.38316		1.82565
CKB	278.998	372.674	391.978	509.167		1.82498
FLOT2	22.65	0	34.1513	41.2882		1.82288
CBWD1	15.6127	17.3395	25.755	28.4451		1.82192
ZNF185	2.45957	2.94624	3.68281	4.47961		1.8213
SLC41A3	35.0785	43.7944	48.1013	63.8492		1.82018
PAM	16.559	22.3982	28.587	30.1369		1.81997
CYB5D2	8.93449	11.1026	10.9499	16.2543		1.81928
APOO	22.8348	29.3184	33.5446	41.4987		1.81734
GRINA	144.308	207.623	175.895	262.215		1.81705
PCYOX1	14.0531	19.1115	23.5708	25.5085		1.81515
C11orf74	7.39213	8.91534	13.0754	13.4158		1.81488
CBWD5	30.6403	34.3525	58.9826	55.5126		1.81175
HMGA1	288.355	392.773	389.237	522.391		1.81162
DGCR6L	28.9503	47.272	53.5407	52.3649		1.80879
QSOX2	18.1064	18.5895	23.1468	32.7397		1.80818
NDUFV1	113.053	155.67	169.587	204.393		1.80794
KDELR1	80.788	115.238	110.333	146.031		1.80758
LMBRD1	12.2816	15.5819	22.5321	22.1999		1.80757
TMEM147	77.7516	0	113.524	140.525		1.80736
ANGPTL2	2.21708	2.85858	2.51966	4.00246		1.80528
ALG3	39.6389	57.4106	54.2772	71.5484		1.805
MAZ	115.285	130.644	125.534	208.089		1.805
ST13	54.8015	67.7052	84.0941	98.8562		1.8039
PTMS	154.755	222.77	275.824	279.084		1.80339
TSPAN9	2.17002	2.61611	2.3766	3.91114		1.80235
OLFM1	22.2314	26.6029	23.0975	40.0593		1.80192
F8	4.94717	7.27136	7.75357	8.90426		1.79987
MICU2	12.9072	14.7445	20.5296	23.2219		1.79914
ALCAM	13.3627	15.9872	19.4984	24.0382		1.7989
AKR1C2	4.57527	5.92512	8.16598	8.22966		1.79873
HSPD1	731.956	847.698	1025.51	1316.23		1.79824
SEPP1	15.8866	20.0461	19.0645	28.5241		1.79548
TC2N	2.98385	3.10746	4.17991	5.35406		1.79435
WARS	376.366	485.687	477.168	675.281		1.79421
KIAA0319L	21.3829	26.6731	28.1113	38.3567		1.7938
ATP5F1	93.8148	131.379	151.783	168.079		1.7916
TMX3	10.2282	10.8702	15.6278	18.3227		1.79139
MEI1	5.46348	8.16034	9.84694	9.78467		1.79092
CTNND1,TMX2,TMX2-CTNND1	95.6632	101.574	116.846	171.293		1.79058
SLC38A6	9.03597	12.7999	15.2409	16.1671		1.78919
NRGN	2.84301	4.53214	3.94511	5.08419		1.78831
UQCR10	66.9912	88.2279	91.3533	119.595		1.78523
LINC00460	1.60459	1.70195	2.89877	2.8603		1.78257
HSP90AA1	186.752	237.896	279.417	332.647		1.78122
CENPH	39.4717	49.0311	62.8854	70.2208		1.77902
GYLTL1B	1.30852	1.75095	2.14632	2.32653		1.77799
PSAT1	204.165	269.802	296.2	362.961		1.77778
TP53TG1	7.57667	13.7582	19.8505	13.4631		1.77692
CLIC1	278.142	357.635	336.156	494.215		1.77684
TAP2	40.4288	46.111	56.2818	71.7268		1.77415
ENO1	1057.08	1442.59	1584.39	1872.74		1.77162
GFM2	20.8464	22.3439	25.9477	36.9247		1.77127
H2AFY	143.427	170.104	181.416	253.878		1.77009
CD99P1	2.16723	2.51974	2.97684	3.8345		1.76931
VBP1	36.1003	39.1099	51.3935	63.84		1.76841
LOC100506100	5.03979	7.33906	12.2159	8.9104		1.76801
GP1BB,SEPT5,SEPT5-GP1BB	2.0144	2.14408	3.6037	3.56064		1.76759
CAMTA1	21.9938	29.8794	32.9433	38.8657		1.76712
NQO1	252.184	341.301	366.192	445.218		1.76545
GCHFR	53.3178	80.0535	82.6911	94.0298		1.76357
LOC102723510	1.15031	0.727709	1.1545	2.0283		1.76326
HSD17B10	111.065	159.094	176.686	195.764		1.76261
INO80B,INO80B-WBP1,WBP1	56.342	77.6039	79.3322	99.2192		1.76102
ALDH5A1	2.82601	3.10992	4.63821	4.97664		1.76101
GLUD1	46.2232	59.9547	67.3777	81.3788		1.76056
SLC4A11	2.30957	2.16299	3.67082	4.05959		1.75773
MCOLN1	8.6129	10.4463	9.59721	15.1354		1.75729
TMEM237	9.23481	12.5401	12.7489	16.2185		1.75624
MOCS2	6.29055	6.95329	10.2631	11.044		1.75565
CUTA	93.044	156.693	158.416	163.225		1.75428
PDZD11	24.6024	36.7328	41.3554	43.1373		1.75338
DYNC1I2	16.6436	23.1626	24.9709	29.1779		1.7531
AP1B1	26.2318	33.9011	33.8017	45.9056		1.75
PIGU	23.1359	30.4324	30.2511	40.4861		1.74993
TM9SF1	25.9547	30.3101	38.517	45.4174		1.74987
EIF4EBP1	210.341	297.712	293.632	367.947		1.74929
SYT15	2.42726	4.07865	3.33897	4.24233		1.74779
HM13	147.338	150.691	146.2	257.514		1.74778
GHDC	6.22474	9.70906	10.9071	10.8773		1.74743
NR2F1-AS1	5.74873	5.22395	6.79891	10.0379		1.74611
SURF1	30.8566	44.2354	53.6312	53.8704		1.74583
PTPLA	24.3077	31.9964	45.205	42.427		1.74541
GNB1	142.055	160.448	178.112	247.662		1.74342
RBX1	53.2566	78.4424	90.3275	92.83		1.74307
TCTN1	8.21287	6.41602	9.95205	14.3087		1.74223
IL10RB	15.4525	21.3681	22.7585	26.9156		1.74183
CYBRD1	4.91516	6.61974	9.11444	8.56048		1.74165
LPL	24.3383	26.2604	29.4276	42.3841		1.74146
PIK3R2	14.2732	19.7693	19.8481	24.856		1.74145
DPP7	49.2353	56.6863	70.5228	85.7371		1.74137
FAU	630.541	1022.67	1133.14	1097.91		1.74122
ST13P4	4.20493	4.59476	5.18847	7.31422		1.73944
RPL32,SNORA7A	513.022	694.638	873.018	892.108		1.73893
ATP5H	320.43	449.028	563.243	557.064		1.73849
ITGAE	32.9019	49.3283	59.8788	57.1716		1.73764
ME3	28.1138	27.6498	38.5713	48.8203		1.73652
RGS14	4.32391	6.63969	5.9075	7.50814		1.73642
SELT	16.0256	18.8661	23.3944	27.817		1.73579
ATP1A3	2.02985	2.54717	3.19105	3.52325		1.73572
TCTN3	13.6451	17.4773	18.2258	23.6814		1.73552
PAIP2	96.1299	99.1039	152.096	166.558		1.73263
MRPL13	64.7418	65.9017	101.202	112.16		1.73242
PLEKHA4	8.83712	11.1947	14.0067	15.3087		1.73232
CCDC3	1.7256	1.9348	2.08216	2.98784		1.73148
PLS3	48.839	57.6816	71.7201	84.5144		1.73047
ELOVL1	77.7799	100.386	93.8494	134.513		1.72941
HNRNPH2,RPL36A,RPL36A-HNRNPH2	631.686	722.876	1288.24	1092.05		1.72879
C4BPA	1.20397	1.05864	1.46841	2.08005		1.72766
NRP1	11.8706	10.8499	10.7402	20.5041		1.7273
RECQL	18.8093	23.5967	29.1345	32.4805		1.72683
OSMR	46.8964	45.1182	60.2575	80.9403		1.72594
CREBL2	8.37502	10.7585	13.2395	14.4502		1.72539
EREG	1.75244	1.49513	1.0479	3.02321		1.72514
GALNT6	1.86617	2.1841	2.56465	3.21705		1.72388
FKBP3	73.4621	81.939	154.256	126.632		1.72377
SIGMAR1	98.9732	136.739	147.599	170.603		1.72373
PTGR2	5.78707	6.84605	10.0725	9.97466		1.72361
AGBL5	12.722	16.1044	20.4545	21.9271		1.72356
VASN	34.4678	30.5806	24.5712	59.29		1.72016
CAP1	110.865	155.936	159.241	190.618		1.71937
PIGO	17.0698	20.009	19.9202	29.332		1.71836
IDNK	7.3808	6.12066	10.5706	12.6734		1.71708
PACS1	24.8583	34.8822	32.9084	42.6672		1.71642
B4GALNT1	5.79386	5.87939	5.79399	9.93976		1.71557
ETHE1	33.9364	48.3198	58.9892	58.1923		1.71475
PCK2	63.8232	84.912	84.2833	109.415		1.71435
TIMM17B	67.6872	83.0941	79.101	115.965		1.71325
THRA	13.107	18.2946	19.9142	22.4505		1.71286
RPS29	2588.73	3618.35	5423.78	4433.79		1.71273
CYB5RL	5.80235	2.44608	8.43054	9.92982		1.71134
CENPV	26.2527	34.0828	22.4777	44.9041		1.71046
DZIP1	1.31825	0.728774	1.08659	2.2544		1.71015
GPR160	2.3967	2.48558	3.30983	4.095		1.7086
NHLRC3	3.56638	3.50512	7.95483	6.09061		1.70778
EIF4G1	104.838	118.719	121.718	178.947		1.70689
GULP1	13.267	13.468	16.7155	22.6367		1.70624
ZDHHC4	34.3375	54.0094	54.084	58.5311		1.70458
TMEM107	5.74851	4.86063	10.6968	9.79696		1.70426
CEACAM1	2.85763	3.36911	3.6907	4.86835		1.70363
GSTM4	13.0793	21.6752	17.9085	22.2785		1.70334
HSPA5	466.91	501.211	466.399	795.146		1.703
COMMD10	17.1764	25.5631	27.5637	29.2452		1.70264
IQCB1	16.1678	15.0928	19.2412	27.5209		1.7022
TMEM161A	19.2225	24.7643	25.6015	32.7068		1.70149
HSPG2	9.32134	10.7275	15.089	15.8497		1.70037
GPR137	12.5835	13.1558	15.8335	21.3897		1.69982
CRYL1	5.50482	8.42029	8.89956	9.34977		1.69847
SRD5A3	6.17476	8.08297	7.92828	10.4733		1.69615
C21orf33	22.5358	30.449	34.097	38.2233		1.69611
NCLN	17.7945	22.5781	24.2794	30.1792		1.69598
COMMD6	16.0845	19.3559	30.4463	27.2479		1.69405
NDUFB6	41.5087	53.9527	74.7285	70.2996		1.69361
GTF2H5	2.62974	3.13464	4.58446	4.4523		1.69306
PABPC3	7.93195	7.89324	7.03317	13.4287		1.69299
CDKN2B-AS1	3.26591	1.30547	4.14395	5.52064		1.69038
RHOD	20.9394	30.6994	28.5921	35.3277		1.68714
S100A2	144.115	208.339	249.414	242.764		1.68452
COL4A6	17.3135	17.9571	26.6284	29.1595		1.68421
WBSCR22	95.0602	133.469	152.431	159.981		1.68294
RHOA	154.023	226.535	225.119	259.194		1.68283
CRYZL1	6.417	8.41755	8.28115	10.7979		1.6827
TXN2	55.6843	79.3452	80.2359	93.5018		1.67914
TXNRD2	25.0532	29.369	31.4371	42.053		1.67855
PRPS1	38.9186	46.7881	56.4217	65.2489		1.67655
CLSTN1	29.6759	38.1553	39.3884	49.7291		1.67574
AGMAT	5.38383	6.13738	7.85199	9.01708		1.67484
RPL23A	847.858	1287.88	1628.97	1418.31		1.67282
SUGCT	1.38114	1.80118	1.54958	2.30981		1.67239
BLOC1S5,BLOC1S5-TXNDC5,EEF1E1,EEF1E1-BLOC1S5,TXNDC5	154.511	105.74	120.92	258.295		1.67169
SLCO1B3	2.16216	1.77819	3.85389	3.61444		1.67168
FCGR2A	1.54374	1.89248	2.05344	2.58053		1.67161
TBC1D5	6.76922	7.17277	8.36991	11.3141		1.6714
SPCS3	38.8898	40.478	49.7076	64.9893		1.67111
TRAPPC2L	37.595	52.4227	55.0806	62.8111		1.67073
PIN1	37.7114	49.5203	51.6972	62.9918		1.67036
ABCC3	21.8855	24.8843	39.1815	36.5468		1.66991
RPS3A,SNORD73A	1899.56	2848.68	3508.01	3171.16		1.66942
MFSD12	187.149	275.814	269.706	312.177		1.66807
IMPA2	82.6111	119.763	116.53	137.793		1.66797
PQLC1	6.86432	7.85836	7.7766	11.434		1.66571
TMEM245	13.2735	15.0385	18.2433	22.1016		1.66509
SRPR	46.4984	54.4859	56.5907	77.3722		1.66398
CISD1	19.763	24.7271	29.614	32.8751		1.66347
MRPL23	26.8085	39.003	44.0149	44.5891		1.66324
DUS1L	50.4043	68.3767	76.0257	83.8044		1.66264
H2AFJ	13.0487	17.4131	21.0132	21.6735		1.66097
TMCO3	14.9026	15.5463	23.5897	24.7078		1.65795
CAV1	20.8275	23.6441	31.9716	34.5301		1.65791
CDH24	4.87558	2.60668	5.79747	8.08147		1.65754
LMF1	5.80385	6.74382	6.2953	9.61618		1.65686
TATDN1	34.1399	29.1068	46.0377	56.5236		1.65565
SAE1	70.0119	89.2383	88.5228	115.808		1.65412
RAB31	106.043	124.293	152.212	175.315		1.65324
RPS10P7	48.3853	63.4369	87.6472	79.958		1.65253
XXYLT1	9.75594	10.6995	10.5576	16.1179		1.65211
CUEDC2	44.0564	60.3155	59.8772	72.7729		1.65181
CA9	3.2018	4.16165	4.69757	5.28659		1.65113
GLP2R	10.3792	14.3414	14.6354	17.1374		1.65113
HCFC1R1	34.1844	43.6193	49.3761	56.4415		1.65109
RNPEP	37.2193	50.3489	56.0594	61.4437		1.65086
SSC5D	3.03045	4.05961	4.80893	4.99939		1.64972
ERGIC1	87.0333	111.699	119.092	143.506		1.64886
SH3KBP1	8.20818	9.90749	10.0532	13.527		1.64799
AGR2	8.10747	12.3325	13.8898	13.3497		1.64659
TNPO1	32.8238	39.032	50.1898	54.0462		1.64656
SPATA20	18.1339	23.3795	29.1699	29.8532		1.64626
SVEP1	1.14879	1.09754	1.34582	1.88994		1.64516
ZNF254	2.92763	4.55316	3.99422	4.81604		1.64503
SLC7A5	316.869	375.34	349.251	521.077		1.64446
DPAGT1	15.5881	18.9338	20.7453	25.5954		1.64198
CDH2	10.0972	11.0352	12.6433	16.5794		1.64198
RPS17	1669.78	2160.5	3089.14	2741.17		1.64163
CERS6	3.97052	4.62716	5.31609	6.51702		1.64135
HTT	9.34765	12.547	14.0273	15.3329		1.64029
SLC37A1	4.87176	5.29228	8.09144	7.99015		1.6401
KCTD14,NDUFC2,NDUFC2-KCTD14	20.7296	28.2447	36.6438	33.9739		1.63891
LARS	87.7172	110.217	130.224	143.74		1.63868
MARCH2	2.31242	3.32367	2.86832	3.7858		1.63716
ALDH7A1	19.105	24.6003	30.5824	31.2732		1.63691
PIGF	25.5125	28.5169	42.376	41.7277		1.63558
MAPK9	15.7786	15.9954	22.7866	25.7951		1.63482
NABP2	29.2585	43.7313	47.4947	47.8224		1.63448
RPL31	2116.11	2625.47	4242.7	3457.63		1.63396
TBCD	11.5822	14.782	16.6156	18.9162		1.63321
NRCAM	4.66226	5.83191	6.36443	7.61053		1.63237
STT3B	62.8508	72.314	87.0977	102.557		1.63175
HEATR5A	10.2	11.188	9.69306	16.6406		1.63143
PRKACA	33.1167	43.9972	45.1534	54.0103		1.63091
TSPAN13	12.1171	14.0866	17.0842	19.7572		1.63052
PCNP	71.6794	82.8689	109.541	116.844		1.63009
EVL	7.98312	9.99079	11.4871	13.0089		1.62955
OCIAD1	83.0275	105.895	127.289	135.296		1.62953
AK1	21.8913	31.7816	34.4687	35.6699		1.62941
CIB2	2.90141	3.14295	2.99351	4.72697		1.6292
NSMCE2	28.8471	35.6072	34.8342	46.984		1.62873
NUDT3,RPS10,RPS10-NUDT3	2258.29	3200.71	3884.86	3676.31		1.62792
GSN	25.5481	30.3773	35.7801	41.5753		1.62733
LDHB	599.768	784.687	1029.55	975.871		1.62708
PGM1	66.5951	100.48	102.635	108.306		1.62634
B4GALT2	33.2277	35.5284	36.3951	53.9943		1.62498
XPNPEP1	27.1441	34.4594	39.9989	44.104		1.62481
CCDC53	30.5188	31.967	52.6992	49.5862		1.62478
TIMMDC1	34.2719	48.0867	60.1256	55.672		1.62442
IMMT	50.1061	68.6687	64.529	81.3429		1.62341
PBXIP1	15.6028	22.3875	21.2589	25.3076		1.62199
FADS1	193.898	275.021	292.657	314.414		1.62154
SLC39A14	61.6974	67.8557	79.3	100.043		1.62151
NRP2	12.0542	11.029	10.5124	19.541		1.62109
TNC	1.22441	1.52238	1.49537	1.98364		1.62008
RPS23	241.38	316.962	453.813	390.673		1.6185
FRRS1	2.80708	2.57619	4.66872	4.54153		1.61788
ALDH3B1	60.8618	79.2397	84.587	98.3408		1.6158
AP2B1	66.6568	93.6849	102.527	107.703		1.61578
MEGF8	3.67971	4.03167	5.04965	5.94466		1.61552
TMED10	31.3191	38.587	42.0941	50.5821		1.61506
SLC3A2	528.333	531.898	415.103	853.012		1.61453
CAPZB	76.049	103.756	104.799	122.78		1.61449
RAN	591.3	798.303	740.272	953.757		1.61298
PXDN	86.0603	99.3179	118.99	138.797		1.61279
HDAC1	69.0267	98.1779	94.8923	111.291		1.61229
DGCR6	16.9788	26.1078	29.5118	27.3487		1.61076
LEPR,LEPROT	13.7616	15.5877	16.8494	22.1588		1.61019
SCD	160.601	187.53	223.586	258.504		1.6096
PRDX6	236.433	337.78	367.446	380.5		1.60934
REEP2	1.3456	1.83412	1.82969	2.16479		1.60879
GABARAPL2	59.5846	73.8136	95.0082	95.7966		1.60774
TAP1	111.848	135.239	139.877	179.705		1.60669
MAN1B1-AS1	3.42633	3.96227	3.29021	5.50268		1.606
SEC23A	28.9599	38.101	42.0207	46.5021		1.60574
ITGA6	5.99296	6.86616	9.25753	9.61189		1.60386
MATN2	1.73813	2.51732	2.78755	2.78677		1.60332
IFNAR2	7.03334	7.31689	8.20399	11.2676		1.60203
STXBP2	30.3025	41.3976	44.3412	48.5339		1.60165
CLDN7	35.6998	43.4397	52.6238	57.1645		1.60126
NPC1	42.886	40.39	45.5013	68.6287		1.60026
RTN3	78.6119	104.406	113.614	125.766		1.59983
SNORA31,TPT1	281.179	368.332	474.031	449.431		1.59838
NGRN	88.7927	82.5746	93.4389	141.906		1.59817
LSM3	79.6491	99.2235	141.308	127.226		1.59733
SVOPL	3.66249	2.65014	2.59319	5.84727		1.59653
MANF	73.5055	91.5532	95.7519	117.303		1.59584
SULF2	31.7296	41.3267	43.6582	50.6274		1.59559
ACAA2	25.3682	38.4644	41.5298	40.4598		1.5949
ABCC6P2	1.55258	3.08052	3.18649	2.47049		1.59122
CTNNA1	122.813	154.533	161.42	195.321		1.59039
LSM5	19.6998	25.5184	32.2991	31.3303		1.59039
EDEM2	14.2641	20.8889	21.5203	22.6768		1.58978
SLC16A4	3.02501	3.56671	4.60163	4.80291		1.58773
GDF15	171.991	119.877	62.712	272.962		1.58707
PTDSS1	66.2869	88.8282	89.0447	105.178		1.58671
XPR1	6.54002	7.2297	8.48106	10.373		1.58608
MCCC2	26.9072	33.9663	41.7111	42.6685		1.58577
CRYZ	8.91731	10.5706	13.7863	14.1373		1.58538
CBWD2	14.4585	15.1841	22.0094	22.9179		1.58508
GALNT10	8.65218	10.6106	11.5346	13.7123		1.58484
GPNMB	1.61432	1.40742	1.0726	2.55374		1.58193
RNF157	1.27779	1.48999	1.80173	2.01932		1.58032
CALM3	40.0228	50.2446	58.5916	63.2486		1.58031
TOR1B	13.1808	14.327	15.65	20.8297		1.58031
CORO7,CORO7-PAM16,PAM16	50.4696	56.7341	60.0582	79.7562		1.58028
C6orf106	41.8248	51.8962	58.5081	66.0949		1.58028
SPNS1	34.7879	46.1109	46.7998	54.9722		1.58021
KCTD13	5.22796	4.16733	7.53476	8.25683		1.57936
CTF1	2.45774	2.9557	2.8339	3.88062		1.57894
SNORD116-4	14.6406	0	62.3267	23.1083		1.57837
SLC35B1	43.1457	52.8925	51.4642	68.066		1.57758
KANSL1-AS1	2.55594	2.81208	4.23892	4.0314		1.57727
SDF2L1	35.3067	47.2835	44.7129	55.6634		1.57657
FLNA	215.81	329.519	357.519	340.231		1.57653
CXCL11	3.63575	3.73228	5.71293	5.72358		1.57425
CLN3	18.6334	25.3825	27.6143	29.2845		1.57161
TMED5	17.6842	16.9844	19.2292	27.7701		1.57033
RPLP0P2	1.62209	2.03399	2.28688	2.54703		1.57021
TXNDC17	25.271	31.0444	54.7473	39.6661		1.56963
APOBEC3A,APOBEC3A_B,APOBEC3B	20.9844	31.8794	21.4398	32.9152		1.56856
DDR1	19.5662	26.8427	28.6065	30.6874		1.56839
CHD3	26.8657	27.7088	39.7603	42.0863		1.56654
CAPN2	54.991	62.1811	75.5904	86.0858		1.56545
SSX1	8.71523	12.0198	14.1728	13.6405		1.56513
YIPF2	28.0685	37.2441	33.8861	43.9196		1.56473
GALNT3	1.95016	1.93869	3.37571	3.05072		1.56434
TDRD9	6.58243	6.93701	10.4638	10.2952		1.56404
CKMT1A	8.39224	11.7171	13.6655	13.1197		1.56331
PSMB3	126.052	167.215	180.837	196.974		1.56264
TSR2	30.0498	33.3529	46.8557	46.9517		1.56246
PDHA1	56.8531	70.875	86.9319	88.8292		1.56243
SNORD23	77.3974	122.408	101.511	120.886		1.56189
KDELC2	10.2087	10.6775	13.5288	15.94		1.56141
HIST1H2BL	2.40814	3.04688	2.27582	3.74795		1.55637
HTATSF1	20.5164	22.8929	29.431	31.9295		1.55629
ALG1	9.31439	14.2034	12.011	14.4865		1.55528
YIPF3	55.499	70.762	67.7252	86.2035		1.55324
LINC00998	76.119	90.7856	103.938	118.208		1.55294
PDAP1	54.1617	64.689	84.3495	84.1096		1.55294
ACAD10	3.75057	5.20332	6.26556	5.82209		1.55232
GDA	4.58741	4.8082	5.67785	7.11929		1.55192
LOC101927755	4.09022	4.14842	7.88135	6.34394		1.551
SEC11A	94.9764	115.723	138.282	147.308		1.551
KCNH2	1.32918	2.0097	2.40114	2.06133		1.55083
RNF141	8.31281	9.3465	11.7454	12.8877		1.55034
UFC1	64.1104	86.1053	107.436	99.306		1.54898
PPIH	48.9536	62.9918	70.6571	75.7642		1.54767
TXNDC15	13.8255	16.3436	20.3608	21.3905		1.54718
APOA1BP	114.851	168.486	175.89	177.6		1.54635
MR1	4.38009	5.59551	4.77215	6.77048		1.54574
CHRNA5	6.65217	7.4175	7.40457	10.2821		1.54568
NEGR1	1.96544	2.33854	2.81916	3.0373		1.54535
RNU4ATAC	5.3393	0	11.0366	8.24691		1.54457
POMT2	6.07714	6.40754	7.8807	9.38571		1.54443
DNAJC8	61.1546	70.6609	71.4053	94.4404		1.54429
SNORA15	4.92464	0	10.1626	7.59711		1.54267
PLS1	2.62786	2.56793	4.07393	4.04992		1.54115
ACAP3	16.7142	21.2994	27.7007	25.7586		1.54112
RPS25	1116.88	1370.2	2213.79	1720.86		1.54077
FAM89B	13.0513	15.4397	0	20.1058		1.54052
AP2S1	103.613	159.617	161.828	159.591		1.54026
CKLF,CKLF-CMTM1,CMTM1	48.15	68.6221	85.4104	74.1464		1.5399
DPY19L2P2	1.13644	0.901351	0.904863	1.74977		1.53969
ORMDL1	47.1836	36.5981	61.4598	72.6379		1.53947
PCYOX1L	3.95312	4.37265	5.58946	6.08537		1.53938
DEF8	28.4526	41.1113	41.5623	43.7949		1.53922
C16orf13	62.0024	88.6055	96.4055	95.4348		1.53921
PLSCR4	1.25546	1.55107	1.90759	1.93171		1.53865
MSRB3	2.03657	2.11427	3.09521	3.13177		1.53777
POFUT1	33.1967	31.8895	37.2058	51.0171		1.53681
NSUN5P1	10.4384	8.82255	30.8486	16.036		1.53625
AP2A1	27.0338	35.075	37.2567	41.5303		1.53624
CLIC4	62.7094	87.6076	87.7597	96.3142		1.53588
REEP3	8.12149	8.23312	11.8661	12.4704		1.53548
EDF1	330.972	464.83	522.282	508.097		1.53517
MCCC1	9.56171	11.4997	13.1213	14.6728		1.53454
MAP3K13	9.76033	9.89639	13.9922	14.9702		1.53378
C4BPB	35.9294	35.4675	42.876	54.9696		1.52993
IPO5	60.3199	78.9426	88.9826	92.2619		1.52954
ALG13	8.49484	9.13116	10.9424	12.993		1.52952
PTGFRN	10.6954	11.9607	14.503	16.3522		1.5289
TNFRSF10D	2.88887	3.31952	4.02121	4.41375		1.52785
C9orf142	38.9354	48.737	47.9164	59.4662		1.5273
C11orf73	36.4491	50.305	54.4208	55.6568		1.52697
GLG1	25.0039	27.9762	30.9192	38.1612		1.52621
C1orf122	39.6561	46.7859	47.3869	60.5155		1.52601
MLEC	28.8771	34.8302	36.2512	44.0163		1.52426
UGGT1	14.9586	14.2876	20.4503	22.7914		1.52363
LOC100996579	7.54512	6.95398	9.05443	11.489		1.52271
CCT7	287.613	415.718	398.317	437.912		1.52257
ABCB8	5.42722	7.34205	7.33919	8.2609		1.52212
DPP3	16.5928	23.7604	25.0273	25.2353		1.52086
CERS6-AS1	6.1857	6.52703	8.57894	9.40029		1.51968
HDDC2	42.2484	53.2952	62.775	64.1612		1.51867
SBDS	92.1738	98.3668	123.648	139.962		1.51846
CPT1C	6.83574	13.5333	12.6899	10.3703		1.51707
KAZALD1	10.7262	10.6185	10.8949	16.2667		1.51654
SNORA53	3.51124	1.48086	4.72031	5.32485		1.51652
SCARNA6	1.4609	0	0	2.21412		1.51559
BCAS4	4.40806	6.04873	7.61528	6.67408		1.51406
PSMC3IP	34.5928	31.1286	32.4562	52.3435		1.51313
HIST1H2AE	3.8314	7.33362	5.12729	5.79077		1.5114
LINC00601	2.06227	1.72399	2.06854	3.11547		1.5107
HSDL2	32.6728	43.4542	48.8078	49.3491		1.5104
SCUBE1	1.23255	1.39985	1.83788	1.86163		1.51039
LTBR	62.8801	73.3827	62.481	94.7847		1.50739
SREBF2	31.8558	39.2563	38.6499	48.0074		1.50702
RAB30-AS1	14.1615	12.0386	22.126	21.3391		1.50684
B4GALT4	8.42016	8.90485	12.2673	12.6681		1.5045
CMTM3	4.61034	4.92983	4.54175	6.93314		1.50382
VAMP8	56.9488	86.01	100.844	85.5804		1.50276
CCDC104	34.9639	48.918	60.3941	52.4778		1.50091
CAPN1	24.4523	35.5872	35.7828	36.6876		1.50037
VPS45	22.4131	29.4649	30.4959	33.6247		1.50023
ATP1B3	126.491	173.347	182.958	189.635		1.4992
PARP6	16.4094	15.525	19.4234	24.5987		1.49906
UGP2	57.2863	58.4548	81.1815	85.8246		1.49817
RASA4B	1.68146	1.99865	1.64947	2.519		1.4981
MCOLN3	3.67732	2.31196	6.48316	5.5083		1.49791
CPM	31.1923	33.6948	42.2853	46.7221		1.49787
SDHB	89.1804	118.419	122.675	133.414		1.496
LFNG	1.52626	1.84308	1.73007	2.28327		1.49599
YARS	194.948	237.695	233.723	291.588		1.49572
BUD31	75.7865	114.622	109.752	113.32		1.49525
SLC47A1	3.42259	4.14022	5.66565	5.1171		1.4951
DSTN	105.62	153.225	185.957	157.833		1.49435
LAP3	50.2733	60.5247	66.2074	75.1161		1.49415
FAM195B	5.10882	7.48104	7.1637	7.63219		1.49392
KIFC3	33.309	32.414	33.4548	49.7501		1.49359
LINC00941	6.61295	6.4609	6.40671	9.87184		1.4928
MAGED2	35.7176	48.8848	47.596	53.3022		1.49232
JPH3	3.84778	5.07045	5.29368	5.74148		1.49215
POLR2E	45.8596	58.9009	67.4443	68.3967		1.49144
PPP1R1C	1.73896	2.92345	2.51717	2.58826		1.4884
SMARCD3	11.7979	17.0754	24.0064	17.5178		1.48482
PTPLAD1	29.3175	33.9939	42.6566	43.5306		1.4848
MFSD3	21.5926	32.219	32.0935	32.0538		1.48448
ZNF271	3.31845	2.7565	4.67301	4.92487		1.48409
OR51B5	1.64239	2.28266	3.61852	2.43717		1.48392
DCTN2	64.5309	108.684	90.2466	95.724		1.48338
TTC38	20.2122	29.013	28.596	29.9491		1.48173
OLA1	28.5902	36.206	41.0193	42.3539		1.48141
TSTD3	2.6105	2.53702	4.10603	3.86526		1.48066
TPGS2	12.6787	24.0344	71.8944	18.7643		1.47999
PVRL2	17.5698	22.155	18.2442	26.0026		1.47996
ALDH18A1	33.7828	38.6019	43.2542	49.9959		1.47992
CNIH4	55.3421	79.966	98.2873	81.8879		1.47967
SUSD5	11.1882	11.8676	16.3714	16.5476		1.47902
FAM101B	19.9189	22.5765	23.7718	29.4554		1.47877
ARL6IP5	34.4138	43.9157	47.609	50.8654		1.47805
EBNA1BP2	116.994	146.126	152.601	172.878		1.47767
CCDC47	40.1686	41.5875	51.4148	59.3342		1.47713
ASIC1	3.34566	4.23797	5.66594	4.94143		1.47697
FAM96A	51.0648	59.6854	75.6018	75.3987		1.47653
MIEN1	43.4951	58.1299	60.7722	64.1637		1.47519
TRAF7	27.9521	39.4742	41.3542	41.2311		1.47506
WBP2	31.3087	42.378	40.1034	46.1815		1.47504
PARP3	9.55558	9.86424	11.5412	14.0832		1.47382
C11orf80,RCE1	19.8019	25.2767	22.3906	29.1745		1.47332
GNAI2	44.2573	62.3415	62.9695	65.1735		1.4726
USB1	16.3126	23.5112	23.3106	24.0215		1.47257
EML2	25.0648	29.6586	33.8775	36.9051		1.47239
PCDHGA1,PCDHGA10,PCDHGA11,PCDHGA12,PCDHGA2,PCDHGA3,PCDHGA4,PCDHGA5,PCDHGA6,PCDHGA7,PCDHGA8,PCDHGA9,PCDHGB1,PCDHGB2,PCDHGB3,PCDHGB4,PCDHGB5,PCDHGB6,PCDHGB7,PCDHGC3,PCDHGC4,PCDHGC5	3.25745	3.29695	4.29659	4.79565		1.47221
ZNF226	13.5362	17.736	13.8954	19.9278		1.47219
CCZ1	31.881	40.698	42.8068	46.9312		1.47207
TAX1BP1	47.9508	60.7882	62.5544	70.5733		1.47179
ZNF385A	15.3944	23.3774	18.4459	22.652		1.47144
ITIH4	3.13853	3.33653	4.51121	4.61744		1.47121
EPAS1	73.4957	62.6371	59.0351	108.125		1.47117
CRIP2	16.6708	26.7601	23.8201	24.5222		1.47097
TWF1	48.7438	53.5974	62.2449	71.6765		1.47047
RANBP1	142.514	158.106	157.886	209.544		1.47034
ACADSB	1.47861	1.62372	2.15092	2.17235		1.46918
KIF4A	14.8268	18.3773	14.6891	21.7814		1.46906
GNAT3	2.88545	4.27664	5.29253	4.23463		1.46758
LAMA5,MIR4758	72.1916	74.9331	122.345	105.933		1.46739
C19orf53	86.3887	0	128.304	126.719		1.46685
ASNS	235.31	315.002	326.035	344.782		1.46522
LONP1	87.6986	110.565	124.465	128.482		1.46504
ASS1	502.522	705.009	675.392	735.869		1.46435
ECHDC3	2.80324	2.79005	2.11328	4.10445		1.46418
SH3BGR	1.61786	1.04127	1.23258	2.36826		1.46382
ZBED5-AS1	2.49915	3.60669	4.30857	3.65753		1.46351
COX16,SYNJ2BP,SYNJ2BP-COX16	23.8958	26.5625	38.2371	34.9576		1.46292
HINT2	70.264	97.301	88.6704	102.718		1.46189
DPY30	36.3435	40.1131	57.0508	53.1158		1.46149
SERPINF1	4.14598	4.89853	5.09847	6.05639		1.46079
EPN1	33.3098	45.0118	39.3638	48.5381		1.45717
SEPT7	18.1673	23.806	30.5909	26.4725		1.45715
SUN2	17.2616	17.9907	18.0142	25.1381		1.4563
ALDOA	558.104	778.811	829.148	812.755		1.45628
IGF2R	42.6169	44.3844	46.4848	62.0618		1.45627
PHKB	9.07454	12.7728	12.6122	13.213		1.45605
PYGL	68.5328	78.5554	99.2617	99.7334		1.45527
AGPAT1,MIR6721	39.5376	40.5479	56.0038	57.5265		1.45498
ME2	4.47358	6.49022	7.47039	6.50852		1.45488
ETFB	142.288	211.924	257.69	206.92		1.45423
SLC4A2	31.0041	43.3468	44.2349	45.083		1.4541
GFM1	23.1671	27.1198	30.0282	33.6419		1.45214
EEF1B2	1042.41	1395.4	1659.36	1512.2		1.45068
SC5D	2.5427	2.53344	3.34762	3.68794		1.4504
HBS1L	7.5914	7.74218	9.10366	11.01		1.45033
CLN6	21.8349	25.1551	28.613	31.6639		1.45015
STRAP	90.1021	110.935	133.164	130.61		1.44958
RAB37	3.01246	3.9503	3.75714	4.3649		1.44895
DARS2	23.9824	35.8438	30.3249	34.7437		1.44872
C6orf48	772.923	535.588	594.617	1118.96		1.4477
RASA4,RASA4B	1.58334	1.91296	1.56291	2.29142		1.44721
FBN1	28.4258	28.5703	35.3688	41.0989		1.44583
DGUOK	51.8934	56.0796	60.9434	75.0142		1.44554
KIF3B	17.1669	18.4607	22.5492	24.8096		1.4452
ITPK1	46.2948	54.3578	45.1272	66.7762		1.44241
GOT2	100.28	135.383	133.147	144.619		1.44215
UBA1	100.243	128.35	129.177	144.452		1.44102
APOL1	22.9136	25.9178	31.026	33.0126		1.44074
PFDN6	79.5935	94.4788	115.935	114.613		1.43998
TMEM14A	16.8227	21.9499	30.9376	24.224		1.43996
NDUFB4	117.766	153.194	195.43	169.15		1.43632
SIRT2	15.0748	20.7266	18.131	21.6448		1.43583
BCAT2	21.8096	29.5466	33.5093	31.3132		1.43575
QDPR	16.6236	20.0091	25.5736	23.8516		1.4348
ENPP1	3.83615	4.37135	4.86921	5.50239		1.43435
CXCL8	1.86996	0.838565	0.759653	2.68164		1.43406
PRELID1	128.253	180.653	194.538	183.912		1.43398
PRSS12	3.00614	3.44666	4.60213	4.3072		1.4328
C1QBP	250.899	297.899	294.069	359.08		1.43117
KLRC2	10.2337	11.0931	16.9293	14.6359		1.43017
SRPRB	41.6098	53.2466	54.6656	59.4926		1.42977
ARL6IP6	5.44292	7.09121	6.8404	7.78053		1.42948
RPS15	758.681	1115.41	1368.59	1084.18		1.42903
MECR	11.0726	14.0832	13.9897	15.8204		1.42879
MTCH1	94.5124	135.474	140.399	134.934		1.42769
HNRNPA2B1	183.901	172.888	245.649	262.533		1.42758
TBCB	20.9099	25.9397	27.4623	29.8405		1.4271
SNHG21	5.75651	5.73191	8.79431	8.21083		1.42636
PFKP	52.6934	71.5657	71.124	75.1248		1.4257
VEPH1	2.27563	3.65503	3.47946	3.24429		1.42567
PFKL	18.4534	24.9298	33.0661	26.2988		1.42515
HDLBP	59.1097	74.0071	83.8474	84.215		1.42472
TM9SF4	30.6135	34.2986	36.093	43.5768		1.42345
PTS	24.2493	27.1151	40.852	34.5074		1.42303
LPCAT3	38.9281	55.414	55.1445	55.3551		1.42198
NDFIP2	9.85564	12.3333	15.2226	14.0107		1.42159
PIGN	5.44482	6.1751	7.80524	7.73925		1.4214
CENPQ	10.258	9.91113	12.4389	14.5795		1.42128
RNF7	34.6034	39.5592	46.5243	49.1742		1.42108
HEBP2	17.1616	24.5059	36.0121	24.3826		1.42076
TMEM206	7.4793	8.79814	8.43329	10.6258		1.42069
PARP1	73.8293	84.5348	95.7619	104.862		1.42033
HSPB11	61.8597	59.5465	115.038	87.8305		1.41983
SLC39A11	4.69872	4.83288	6.17949	6.67018		1.41957
PRR24	6.65377	10.2196	9.87027	9.4448		1.41947
SUCLA2	18.9856	24.2508	30.478	26.9244		1.41815
YJEFN3	1.68733	2.13679	3.70091	2.39282		1.41811
NMB	3.6258	3.10523	3.28398	5.13557		1.4164
IFI35	66.8045	88.9046	81.4418	94.5603		1.41548
MALAT1	43.219	9.58042	42.4257	61.0918		1.41354
COL25A1	24.16	22.5582	25.2695	34.1324		1.41276
SLC7A5P2	8.31883	8.96119	8.95425	11.7497		1.41242
STAC2	1.45188	1.57006	1.51606	2.0505		1.41231
C1QTNF1	4.46337	5.00168	4.41118	6.30287		1.41213
C16orf52	3.42367	2.0491	3.9534	4.8338		1.41188
GNG12	34.0824	44.7703	45.3194	48.092		1.41105
IGSF3	4.02165	5.21206	5.05964	5.67201		1.41037
CCZ1B	32.0606	39.5727	42.9291	45.1394		1.40794
KIF1C	19.0554	24.8902	25.7407	26.7851		1.40564
DAZAP2	101.697	113.682	101.696	142.885		1.40501
GPR89B	11.3108	11.4966	13.3843	15.8916		1.40499
GPS2	63.6186	85.3067	72.8024	89.3487		1.40444
STX10	41.3711	60.7243	67.1917	58.0854		1.40401
NOP10	158.479	193.083	195.092	222.108		1.4015
CHCHD5	32.7733	44.9057	49.1016	45.8733		1.39972
PIGL	8.00569	9.66347	16.2049	11.2009		1.39912
MZT1	17.037	17.5006	19.3329	23.8297		1.3987
MLLT11	11.4045	13.6009	16.2343	15.9349		1.39725
DCTN1	53.8899	73.9756	78.5651	75.2795		1.39691
COPS5	80.0526	94.0812	104.519	111.782		1.39636
AP1S1	50.1949	68.1536	85.9617	70.0844		1.39625
CLDND1	5.51906	4.06537	4.92947	7.70565		1.39619
CTNNAL1	39.4909	48.8952	54.1463	55.0851		1.39488
UBXN6	36.4673	51.7358	47.0301	50.8609		1.3947
ADAM17	18.2372	16.3072	21.5277	25.4207		1.39389
YBX3	89.2975	119.043	128.291	124.231		1.3912
CGREF1	3.42245	3.15312	2.75518	4.75658		1.38982
PYGB	22.7475	28.529	27.1325	31.5671		1.38772
SRM	63.211	89.8956	90.7535	87.7122		1.38761
YWHAQ	144.339	192.211	188.166	200.108		1.38638
LYPLA1	51.6326	78.7577	80.002	71.5765		1.38627
HIGD2A	155.413	187.92	178.984	215.389		1.38591
WIZ	10.7742	10.102	8.43803	14.9317		1.38588
CKMT1B	9.90375	12.759	15.2267	13.7161		1.38494
GLA	59.2146	84.3998	80.3996	82.0035		1.38485
TCEA1	187.375	227.653	248.491	259.463		1.38473
ARPC3	200.977	253.085	286.615	278.234		1.38441
PC	30.6752	40.8371	35.5013	42.4338		1.38333
TCTEX1D2,TM4SF19,TM4SF19-TCTEX1D2	16.9934	24.8121	30.3944	23.5054		1.38321
GSTT2,GSTT2B	20.2111	27.0697	35.0313	27.9348		1.38215
C20orf196	1.75444	1.46412	1.04838	2.42487		1.38213
LTBP4	33.2711	27.8619	54.6012	45.9833		1.38208
PTPLB	19.791	25.9573	28.5255	27.3518		1.38203
TSTA3	51.0549	73.0461	81.1163	70.5234		1.38132
TMEM158	4.01502	4.21068	3.1007	5.54586		1.38128
RDH11	56.5277	67.4272	76.0052	77.9485		1.37894
TPD52	25.1673	30.345	33.2292	34.6897		1.37836
SLC44A1	7.63773	8.95639	12.073	10.5246		1.37797
RAP1A	13.8834	17.154	16.318	19.1217		1.37731
NIT2	42.8831	55.7396	69.0178	59.0199		1.3763
SLC23A2	4.2166	3.86605	5.75735	5.80256		1.37612
BVES	1.4682	1.29991	1.77941	2.01948		1.37548
PIN4	13.7201	13.9741	26.7304	18.869		1.37528
THOC7	49.1144	57.2656	74.801	67.4841		1.37402
B3GALTL	1.86279	2.06507	2.18813	2.55895		1.37372
C11orf53	3.68722	4.40016	3.61457	5.06408		1.37341
CCNC	50.2224	60.4227	78.5639	68.9639		1.37317
SCML1	16.3618	12.8191	19.094	22.4511		1.37217
LOXL1	2.93933	3.16719	2.06527	4.03229		1.37184
BTBD1	27.4214	27.2602	33.9678	37.6064		1.37143
NDUFB5	72.226	104.881	132.823	99.019		1.37096
GSTT1	14.6771	22.9241	19.8795	20.1064		1.36992
BID	19.1161	25.8962	25.1218	26.1841		1.36974
ANXA4	18.4673	24.9666	27.9179	25.263		1.36799
TEX261	36.8716	36.8233	33.1413	50.4274		1.36765
FOXM1	39.675	54.2782	40.3158	54.2443		1.36722
ANXA7	72.7722	91.5629	97.2694	99.4287		1.3663
KIFC2	5.34858	5.02483	8.51554	7.30522		1.36582
SNCA	7.00537	8.38514	9.07504	9.56518		1.36541
CRYBB2P1	28.299	39.541	41.7644	38.5962		1.36387
VOPP1	26.0446	32.5242	34.1167	35.5206		1.36384
NEFH	1.97268	2.35512	2.45492	2.6892		1.36322
PRRT3-AS1	3.97651	4.57332	4.87027	5.4148		1.3617
SLC25A24	26.3871	27.5711	32.7984	35.9155		1.3611
SLC9A9	1.0388	1.07775	1.27085	1.4121		1.35936
EMP1	3.52776	3.09674	2.76978	4.79145		1.35821
NDUFAF1	8.82065	10.8006	10.4104	11.9704		1.35709
VDAC1	189.997	244.87	272.334	257.655		1.3561
ACAD9	29.777	36.0851	40.8955	40.355		1.35524
CERS1	2.07187	1.79975	2.68684	2.8063		1.35448
ZC3H7B	17.7277	20.0005	23.0783	24.0064		1.35417
POGLUT1	4.028	4.01493	5.73022	5.45451		1.35415
MTHFD1	68.18	85.4691	96.5252	92.2953		1.3537
DPM2	46.9055	42.4335	44.2289	63.4568		1.35286
CIB1	73.1252	140.478	143.007	98.8818		1.35223
DEAF1	15.9671	14.0858	17.1437	21.5895		1.35212
SELENBP1	22.9986	33.4043	35.1967	31.0797		1.35137
UCHL3	55.1606	68.0379	96.2082	74.4726		1.3501
ZDHHC12	23.0159	33.0179	36.1836	31.0706		1.34996
IL33	2.34441	3.91905	3.53362	3.16471		1.3499
TXNL4A	34.011	33.0085	39.0234	45.8952		1.34942
B4GALT7	18.1266	21.6653	19.4192	24.4561		1.34918
ARPC1A	66.0124	84.675	90.153	89.006		1.34832
ACAD8	7.94216	8.33181	9.38824	10.6994		1.34717
PAPLN	2.59011	1.93934	2.01478	3.48869		1.34693
SLC2A4RG	38.1764	55.0056	52.2899	51.4105		1.34666
GGCX	9.45812	8.21243	8.31539	12.7297		1.3459
ART5	1.17102	3.52317	1.62194	1.57497		1.34496
HMGN1	103.917	109.178	138.841	139.717		1.34451
BCKDHB	10.3522	14.5282	16.4355	13.9109		1.34376
FDX1	12.4941	12.0275	13.2659	16.7785		1.34291
KDELR2	62.3492	77.6167	82.8998	83.6607		1.34181
NEK4	7.28946	8.0988	10.0431	9.77473		1.34094
HYAL2	15.6266	21.7183	18.9405	20.9517		1.34077
FAM3C	19.2789	17.4343	24.0905	25.8193		1.33925
CARS2	16.9526	20.6086	22.3964	22.6937		1.33866
C20orf27	18.8282	27.8737	26.721	25.2017		1.33851
CDC26	36.8493	47.6339	65.174	49.319		1.3384
SEPT10	22.5542	26.1462	32.2079	30.1849		1.33833
IMPACT	6.98373	7.27903	7.90602	9.33919		1.33728
ACTN4	97.9706	123.267	131.185	130.922		1.33634
FBXW5	35.8432	36.7888	39.4791	47.8667		1.33545
C5orf15	36.5532	48.2839	49.8026	48.802		1.3351
LOC100133985	6.49297	9.20385	7.13734	8.66516		1.33454
DHFR	26.9408	36.0075	38.5726	35.9025		1.33264
ABHD4	26.2787	21.1708	21.5895	34.9873		1.33139
MAP1LC3A	1.90811	2.64415	2.73441	2.53958		1.33094
TMEM63B	7.76392	9.29753	10.4283	10.3102		1.32796
MFSD8	2.95744	3.10959	7.5248	3.92531		1.32727
LRPPRC	90.0169	112.904	115.342	119.157		1.32372
EIF2D	46.4291	62.7584	62.2453	61.4528		1.32358
CDC16	27.6707	29.9538	27.4793	36.6066		1.32294
SBDSP1	20.2851	15.0433	20.2635	26.8036		1.32134
MXD3	25.3947	34.6487	40.2161	33.5509		1.32118
FOXH1	1.73186	1.5614	3.18502	2.28765		1.32092
SPATA24	9.89942	0	13.6114	13.0758		1.32087
RNLS	4.08153	3.29376	3.89982	5.38846		1.32021
TTC37	16.3284	18.802	21.3853	21.5556		1.32013
TANGO2	8.71954	8.4277	8.42829	11.5086		1.31986
NDUFS8	125.973	188.318	185.546	166.234		1.3196
GNPDA1	36.2231	43.6608	42.6442	47.7624		1.31856
LPPR2	9.60194	11.2335	10.7072	12.6565		1.31812
ACSL5	7.6079	8.84035	8.55721	10.0248		1.31768
IL6ST	28.3459	31.471	35.4184	37.3332		1.31706
HNRNPC	184.687	236.329	270.836	243.186		1.31675
PIGG	14.4748	12.8785	18.7251	19.0553		1.31645
SUMO1P3	6.059	7.55402	10.3777	7.9756		1.31632
CPS1	547.919	681.522	683.879	720.585		1.31513
C8orf33	75.838	101.058	109.954	99.6503		1.31399
ZNF678	1.01272	1.14958	0.614431	1.32995		1.31325
SCG5	1.70829	0.692142	1.0288	2.23947		1.31094
CASKIN1	3.34729	4.14328	4.47939	4.38709		1.31064
PRMT1	104.98	114.866	101.001	137.506		1.30983
SLC22A4	26.7625	24.3307	27.4291	35.0424		1.30938
ATP2A3	5.49065	7.09478	7.71385	7.18715		1.30898
C12orf54	8.24753	13.8037	11.9472	10.7957		1.30896
HTATIP2	87.695	111.933	131.572	114.746		1.30847
GPR89A	14.0379	13.9201	16.1088	18.3498		1.30716
RPS5	1000.35	1543.14	1756.58	1307.45		1.30699
GRIPAP1	18.21	18.5909	26.6404	23.7868		1.30625
EBP	54.9071	77.6244	66.0593	71.6933		1.30572
SNORA6	65.9506	12.5165	60.811	86.0265		1.30441
NCKAP1	23.544	30.0048	32.4403	30.7073		1.30425
PPP2R4	68.1301	92.4277	81.1596	88.8444		1.30404
NFE2L1	69.5063	66.889	75.9816	90.6135		1.30367
NNT	61.2966	72.3934	88.4824	79.8977		1.30346
NSMF	22.8699	25.438	23.866	29.8053		1.30325
MORF4L1	169.935	195.732	194.776	221.438		1.30307
PARVB	21.8229	30.734	32.5715	28.4359		1.30303
ADCY6	10.4627	10.671	16.0179	13.6276		1.30249
RALY	36.2626	48.4963	44.64	47.2216		1.30221
DGKZ	22.5836	25.6756	24.8393	29.4078		1.30218
DNM1	7.95817	9.03147	11.6553	10.3599		1.30179
HPD	3.3137	4.79063	4.61719	4.31334		1.30167
LOC101929181	1.21153	0.415997	0.505655	1.57697		1.30164
PSME3	52.8899	66.3201	54.7682	68.8215		1.30122
GPN3	15.4269	20.5712	25.5169	20.0687		1.30089
ALDH9A1	29.1839	37.434	38.6905	37.9306		1.29971
GDAP1	13.0422	12.3071	14.089	16.9507		1.29968
ABHD3	14.8653	14.5776	21.0396	19.3081		1.29887
LAMTOR5	70.1508	90.8478	103.08	91.0159		1.29743
SLC39A4	1.4202	0.621257	0.615154	1.84216		1.29711
TALDO1	86.0149	116.007	135.872	111.561		1.297
SURF4	76.0494	92.7807	85.9806	98.5286		1.29559
PEF1	42.2152	49.5699	39.9129	54.6909		1.29553
AKR7A2	11.3267	16.3739	18.5502	14.6557		1.29391
FAM129B	84.9326	97.059	92.1673	109.888		1.29383
SMYD2	28.4036	36.2714	40.4678	36.7447		1.29366
DHPS	30.2645	36.1905	31.7382	39.1509		1.29362
GAS5	3022.82	2328.47	2479.44	3909.43		1.29331
NPR1	2.23319	2.82553	3.35006	2.88781		1.29313
PCDH1	3.74964	4.64584	5.24994	4.84723		1.29272
PTPN11	21.6427	22.5492	28.1963	27.9778		1.29271
HINT3	13.2483	13.8576	17.7546	17.1178		1.29208
AMDHD1	2.20597	1.72236	2.1031	2.84961		1.29177
C16orf58	25.4131	31.7572	31.5651	32.8277		1.29176
SMPDL3A	2.04633	2.13746	1.97658	2.64293		1.29155
COMMD8	16.8314	16.5303	22.961	21.7363		1.29141
COPZ1	153.048	203.756	220.085	197.51		1.29051
SLC22A18	9.62962	15.5877	14.838	12.4202		1.28979
TCTN2	1.61573	1.19621	1.18488	2.08272		1.28903
NPRL3	13.3347	15.8656	14.8593	17.1712		1.28771
TBCA	115.65	141.137	152.784	148.847		1.28705
LINC00478	2.29878	2.01581	2.61949	2.95843		1.28696
TTC17	26.0158	31.3335	36.7912	33.4758		1.28675
TMX4	13.3183	16.2214	16.9002	17.1367		1.2867
BABAM1	49.6959	69.8213	67.64	63.906		1.28594
METTL9	27.3172	32.6445	32.6402	35.1201		1.28564
TMEM231	6.43302	7.74854	6.7581	8.27053		1.28564
RAC3	15.0592	21.2979	18.3823	19.3548		1.28525
RTN2	5.35769	8.06866	7.90668	6.8818		1.28447
LACTB2	21.9619	25.3549	29.9494	28.2027		1.28416
TP53I11	1.11035	0.836414	1.22732	1.42583		1.28413
HSD17B11	17.6724	23.8024	25.5791	22.6759		1.28313
EWSR1	105.569	116.624	114.322	135.399		1.28256
CERS5	16.1725	18.8037	18.9159	20.7328		1.28198
POLDIP2	63.9576	82.8878	78.5941	81.9875		1.2819
DRAM2	29.6521	35.2126	38.0701	38.0071		1.28177
PRPF40B	1.41731	1.26302	2.04811	1.81587		1.28121
RPS28	1268.74	1867.32	2039.66	1625.43		1.28114
TSC1	4.82106	7.48333	7.1049	6.17464		1.28076
GNPDA2	6.40469	5.60816	8.47748	8.19705		1.27985
LTBP1	8.15157	9.88381	10.5952	10.4235		1.27871
CSPG4	6.41831	7.53072	7.25173	8.20544		1.27844
GPR107	24.6897	27.3031	30.3303	31.5624		1.27836
NCS1	11.0259	12.6712	13.6251	14.0937		1.27824
DDRGK1	32.3035	44.4545	46.4991	41.2767		1.27778
DIRC2	11.7802	13.2965	13.5655	15.0502		1.27758
CCDC69	5.55328	7.93444	7.47701	7.09338		1.27733
C14orf1	19.3036	24.8947	23.5203	24.621		1.27546
POMT1	1.68758	2.2802	2.62334	2.15229		1.27537
MPDU1	65.575	83.5086	82.3467	83.6085		1.27501
PSMA7	388.776	551.003	624.935	495.662		1.27493
TANK	10.801	14.0125	11.2285	13.7687		1.27476
GPX8	19.8252	25.7688	25.5816	25.2636		1.27432
HSPA13	16.1159	18.7726	15.1421	20.5352		1.27422
ACADS	5.28989	7.29667	7.60574	6.73703		1.27357
LDOC1	13.8709	18.0119	20.2764	17.6449		1.27208
FAM127A	32.277	48.1886	45.9649	41.0417		1.27155
MED31	7.54659	10.1137	0	9.59336		1.27122
SF3B6	85.0171	88.9802	147.766	108.057		1.271
ATP5S	5.17767	6.9286	5.79714	6.58067		1.27097
LAMTOR1	76.3919	101.584	103.358	97.0322		1.27019
HDGF	232.293	309.222	331.084	295.022		1.27004
PRMT2	11.9758	13.8639	17.3795	15.2036		1.26953
HIST1H2BO	4.22657	5.86542	5.0789	5.36538		1.26944
TMEM141	33.8359	49.8772	44.1718	42.9298		1.26876
KIAA1191	34.7163	42.905	37.688	44.0194		1.26797
[truncated: 9,924 more rows]

## Sheet: Reactome 1192
S1 Table. Reactome enrihment for the 10% of the genes (total 11,923)
1192 (10% of gene expressed - total 11,923 (miRNA removed and <1 read). Analysis is on the 10% top list by retantion level from Hela cell overexpressed with has-mir-155.
Analysis Type:	PANTHER Overrepresentation Test (Released 20190417)
Annotation Version and Release Date:	Reactome version 65 Released 2019-03-12
Analyzed List:	upload_1 (Homo sapiens)
Reference List:	Homo sapiens (all genes in database)
Test Type:	FISHER
Correction:	FDR
Reactome pathways	Homo sapiens - REFLIST (20996)	upload_1 (1122)	upload_1 (expected)	upload_1 (over/under)	upload_1 (fold Enrichment)	upload_1 (raw P-value)	upload_1 (FDR)
Unclassified (UNCLASSIFIED)	10452	341	558.54	-	0.61	1.14e-37	2.49e-34
Metabolism (R-HSA-1430728)	2061	253	110.14	+	2.3	1.24e-33	1.36e-30
Extracellular matrix organization (R-HSA-1474244)	299	82	15.98	+	5.13	1.63e-29	1.19e-26
Neutrophil degranulation (R-HSA-6798695)	479	100	25.6	+	3.91	1.31e-27	7.16e-25
Metabolism of proteins (R-HSA-392499)	2078	223	111.05	+	2.01	3.28e-22	1.44e-19
Innate Immune System (R-HSA-168249)	1102	144	58.89	+	2.45	6.8e-21	2.48e-18
Immune System (R-HSA-168256)	2035	209	108.75	+	1.92	1.37e-18	4.29e-16
Collagen formation (R-HSA-1474290)	89	34	4.76	+	7.15	1.87e-16	5.11e-14
The citric acid (TCA) cycle and respiratory electron transport (R-HSA-1428517)	173	45	9.24	+	4.87	5.22e-16	1.27e-13
Respiratory electron transport (R-HSA-611105)	100	34	5.34	+	6.36	3.16e-15	6.92e-13
Respiratory electron transport, ATP synthesis by chemiosmotic coupling, and heat production by uncoupling proteins. (R-HSA-163200)	123	37	6.57	+	5.63	4.75e-15	9.47e-13
SRP-dependent cotranslational protein targeting to membrane (R-HSA-1799339)	112	35	5.99	+	5.85	1.01e-14	1.85e-12
Collagen biosynthesis and modifying enzymes (R-HSA-1650814)	67	26	3.58	+	7.26	4.88e-13	8.23e-11
Regulation of Insulin-like Growth Factor (IGF) transport and uptake by Insulin-like Growth Factor Binding Proteins (IGFBPs) (R-HSA-381426)	124	33	6.63	+	4.98	2.45e-12	3.58e-10
Degradation of the extracellular matrix (R-HSA-1474228)	140	35	7.48	+	4.68	2.45e-12	3.83e-10
Post-translational protein phosphorylation (R-HSA-8957275)	107	30	5.72	+	5.25	8.08e-12	1.11e-09
Metabolism of carbohydrates (R-HSA-71387)	266	46	14.21	+	3.24	7.41e-11	9.01e-09
Platelet degranulation (R-HSA-114608)	127	31	6.79	+	4.57	7.27e-11	9.37e-09
Disease (R-HSA-1643685)	1023	109	54.67	+	1.99	8.86e-11	1.02e-08
Asparagine N-linked glycosylation (R-HSA-446203)	304	49	16.25	+	3.02	1.56e-10	1.62e-08
Response to elevated platelet cytosolic Ca2+ (R-HSA-76005)	132	31	7.05	+	4.39	1.66e-10	1.65e-08
Integrin cell surface interactions (R-HSA-216083)	84	25	4.49	+	5.57	1.54e-10	1.68e-08
Assembly of collagen fibrils and other multimeric structures (R-HSA-2022090)	60	21	3.21	+	6.55	3.98e-10	3.79e-08
Post-translational protein modification (R-HSA-597592)	1390	133	74.28	+	1.79	4.83e-10	4.41e-08
ECM proteoglycans (R-HSA-3000178)	76	23	4.06	+	5.66	6.31e-10	5.53e-08
Metabolism of amino acids and derivatives (R-HSA-71291)	365	53	19.51	+	2.72	1.09e-09	9.17e-08
Eukaryotic Translation Termination (R-HSA-72764)	93	24	4.97	+	4.83	3.95e-09	3.21e-07
Non-integrin membrane-ECM interactions (R-HSA-3000171)	59	19	3.15	+	6.03	8.36e-09	5.72e-07
Peptide chain elongation (R-HSA-156902)	89	23	4.76	+	4.84	8.11e-09	5.73e-07
Glycosphingolipid metabolism (R-HSA-1660662)	45	17	2.4	+	7.07	7.33e-09	5.74e-07
Influenza Life Cycle (R-HSA-168255)	140	29	7.48	+	3.88	7.6e-09	5.74e-07
Viral mRNA Translation (R-HSA-192823)	89	23	4.76	+	4.84	8.11e-09	5.93e-07
Influenza Infection (R-HSA-168254)	151	30	8.07	+	3.72	9.7e-09	6.44e-07
Selenoamino acid metabolism (R-HSA-2408522)	116	26	6.2	+	4.19	1.12e-08	7.22e-07
Formation of a pool of free 40S subunits (R-HSA-72689)	101	24	5.4	+	4.45	1.56e-08	9.75e-07
Selenocysteine synthesis (R-HSA-2408557)	93	23	4.97	+	4.63	1.64e-08	9.97e-07
Eukaryotic Translation Elongation (R-HSA-156842)	94	23	5.02	+	4.58	1.94e-08	1.15e-06
Hemostasis (R-HSA-109582)	671	75	35.86	+	2.09	2.01e-08	1.16e-06
Nonsense Mediated Decay (NMD) independent of the Exon Junction Complex (EJC) (R-HSA-975956)	95	23	5.08	+	4.53	2.3e-08	1.29e-06
Translation (R-HSA-72766)	293	43	15.66	+	2.75	2.41e-08	1.32e-06
Collagen degradation (R-HSA-1442490)	64	19	3.42	+	5.56	2.5e-08	1.34e-06
Influenza Viral RNA Transcription and Replication (R-HSA-168273)	131	27	7	+	3.86	2.72e-08	1.42e-06
Antigen Presentation: Folding, assembly and peptide loading of class I MHC (R-HSA-983170)	26	13	1.39	+	9.36	3.25e-08	1.66e-06
Elastic fibre formation (R-HSA-1566948)	45	16	2.4	+	6.65	4.05e-08	2.01e-06
Olfactory Signaling Pathway (R-HSA-381753)	432	2	23.09	-	0.09	5.91e-08	2.88e-06
L13a-mediated translational silencing of Ceruloplasmin expression (R-HSA-156827)	111	24	5.93	+	4.05	7.32e-08	3.49e-06
GTP hydrolysis and joining of the 60S ribosomal subunit (R-HSA-72706)	112	24	5.99	+	4.01	8.47e-08	3.95e-06
Axon guidance (R-HSA-422475)	550	63	29.39	+	2.14	1.05e-07	4.77e-06
Nonsense Mediated Decay (NMD) enhanced by the Exon Junction Complex (EJC) (R-HSA-975957)	115	24	6.15	+	3.91	1.3e-07	5.69e-06
Nonsense-Mediated Decay (NMD) (R-HSA-927802)	115	24	6.15	+	3.91	1.3e-07	5.81e-06
Platelet activation, signaling and aggregation (R-HSA-76002)	259	38	13.84	+	2.75	1.57e-07	6.73e-06
Antigen processing-Cross presentation (R-HSA-1236975)	100	22	5.34	+	4.12	1.96e-07	8.25e-06
Cap-dependent Translation Initiation (R-HSA-72737)	119	24	6.36	+	3.77	2.25e-07	9.13e-06
Eukaryotic Translation Initiation (R-HSA-72613)	119	24	6.36	+	3.77	2.25e-07	9.3e-06
Endosomal/Vacuolar pathway (R-HSA-1236977)	12	9	0.64	+	14.03	3.64e-07	1.45e-05
Glycosaminoglycan metabolism (R-HSA-1630316)	123	24	6.57	+	3.65	3.81e-07	1.46e-05
HS-GAG degradation (R-HSA-2024096)	22	11	1.18	+	9.36	3.76e-07	1.47e-05
Complex I biogenesis (R-HSA-6799198)	55	16	2.94	+	5.44	3.96e-07	1.49e-05
G alpha (s) signalling events (R-HSA-418555)	575	7	30.73	-	0.23	7.18e-07	2.67e-05
Laminin interactions (R-HSA-3000157)	30	12	1.6	+	7.49	7.35e-07	2.68e-05
Sphingolipid metabolism (R-HSA-428157)	87	19	4.65	+	4.09	1.44e-06	5.19e-05
Heparan sulfate/heparin (HS-GAG) metabolism (R-HSA-1638091)	55	15	2.94	+	5.1	1.8e-06	6.36e-05
Infectious disease (R-HSA-5663205)	370	45	19.77	+	2.28	2.15e-06	7.47e-05
Detoxification of Reactive Oxygen Species (R-HSA-3299685)	35	12	1.87	+	6.42	2.75e-06	9.4e-05
Molecules associated with elastic fibres (R-HSA-2129379)	38	12	2.03	+	5.91	5.54e-06	0.000187
Regulation of expression of SLITs and ROBOs (R-HSA-9010553)	170	26	9.08	+	2.86	7.16e-06	0.000238
Diseases of carbohydrate metabolism (R-HSA-5663084)	33	11	1.76	+	6.24	8.91e-06	0.000291
Diseases associated with glycosaminoglycan metabolism (R-HSA-3560782)	41	12	2.19	+	5.48	1.06e-05	0.000341
Syndecan interactions (R-HSA-3000170)	27	10	1.44	+	6.93	1.08e-05	0.000342
Interleukin-12 family signaling (R-HSA-447115)	57	14	3.05	+	4.6	1.1e-05	0.000345
Chondroitin sulfate/dermatan sulfate metabolism (R-HSA-1793185)	49	13	2.62	+	4.96	1.12e-05	0.000346
Post-translational modification: synthesis of GPI-anchored proteins (R-HSA-163125)	93	18	4.97	+	3.62	1.17e-05	0.000355
Iron uptake and transport (R-HSA-917937)	58	14	3.1	+	4.52	1.3e-05	0.000392
Diseases of metabolism (R-HSA-5668914)	104	19	5.56	+	3.42	1.38e-05	0.00041
Collagen chain trimerization (R-HSA-8948216)	44	12	2.35	+	5.1	1.92e-05	0.000562
MET activates PTK2 signaling (R-HSA-8874081)	30	10	1.6	+	6.24	2.28e-05	0.000657
XBP1(S) activates chaperone genes (R-HSA-381038)	54	13	2.89	+	4.5	2.71e-05	0.00076
Diseases of glycosylation (R-HSA-3781865)	141	22	7.53	+	2.92	2.7e-05	0.000767
Crosslinking of collagen fibrils (R-HSA-2243919)	18	8	0.96	+	8.32	2.94e-05	0.000796
trans-Golgi Network Vesicle Budding (R-HSA-199992)	72	15	3.85	+	3.9	2.93e-05	0.000801
Clathrin derived vesicle budding (R-HSA-421837)	72	15	3.85	+	3.9	2.93e-05	0.000811
Metabolism of lipids (R-HSA-556833)	731	68	39.06	+	1.74	3.44e-05	0.000918
Dissolution of Fibrin Clot (R-HSA-75205)	13	7	0.69	+	10.08	3.67e-05	0.000957
IRE1alpha activates chaperones (R-HSA-381070)	56	13	2.99	+	4.34	3.75e-05	0.000967
Trafficking and processing of endosomal TLR (R-HSA-1679131)	13	7	0.69	+	10.08	3.67e-05	0.000969
ER-Phagosome pathway (R-HSA-1236974)	84	16	4.49	+	3.56	4.17e-05	0.00106
Calnexin/calreticulin cycle (R-HSA-901042)	26	9	1.39	+	6.48	4.6e-05	0.00116
Defective EXT2 causes exostoses 2 (R-HSA-3656237)	14	7	0.75	+	9.36	5.27e-05	0.0013
Defective B3GAT3 causes JDSSDHD (R-HSA-3560801)	20	8	1.07	+	7.49	5.35e-05	0.0013
Defective EXT1 causes exostoses 1, TRPS2 and CHDS (R-HSA-3656253)	14	7	0.75	+	9.36	5.27e-05	0.00131
Signaling by Receptor Tyrosine Kinases (R-HSA-9006934)	440	46	23.51	+	1.96	5.61e-05	0.00135
NCAM1 interactions (R-HSA-419037)	42	11	2.24	+	4.9	5.82e-05	0.00139
Smooth Muscle Contraction (R-HSA-445355)	35	10	1.87	+	5.35	6.81e-05	0.0016
Cell surface interactions at the vascular wall (R-HSA-202733)	198	26	10.58	+	2.46	8.25e-05	0.00192
Transport to the Golgi and subsequent modification (R-HSA-948021)	185	25	9.89	+	2.53	8.42e-05	0.00194
ER to Golgi Anterograde Transport (R-HSA-199977)	154	22	8.23	+	2.67	8.75e-05	0.002
TP53 Regulates Metabolic Genes (R-HSA-5628897)	83	15	4.44	+	3.38	0.000121	0.00272
Mucopolysaccharidoses (R-HSA-2206281)	11	6	0.59	+	10.21	0.000128	0.00287
Interleukin-12 signaling (R-HSA-9020591)	47	11	2.51	+	4.38	0.000138	0.00305
Transferrin endocytosis and recycling (R-HSA-917977)	31	9	1.66	+	5.43	0.000142	0.0031
Signaling by ROBO receptors (R-HSA-376176)	216	27	11.54	+	2.34	0.000157	0.00341
Metabolism of fat-soluble vitamins (R-HSA-6806667)	48	11	2.57	+	4.29	0.000162	0.00348
MET promotes cell motility (R-HSA-8875878)	40	10	2.14	+	4.68	0.000174	0.0037
Attachment of GPI anchor to uPAR (R-HSA-162791)	7	5	0.37	+	13.37	0.000195	0.00412
Cargo concentration in the ER (R-HSA-5694530)	33	9	1.76	+	5.1	0.000211	0.0044
A tetrasaccharide linker sequence is required for GAG synthesis (R-HSA-1971475)	26	8	1.39	+	5.76	0.000238	0.00493
Transport of small molecules (R-HSA-382551)	716	63	38.26	+	1.65	0.000241	0.00494
NCAM signaling for neurite out-growth (R-HSA-375165)	60	12	3.21	+	3.74	0.000251	0.00509
Keratan sulfate degradation (R-HSA-2022857)	13	6	0.69	+	8.64	0.000258	0.00518
Cytokine Signaling in Immune system (R-HSA-1280215)	669	60	35.75	+	1.68	0.000281	0.00559
Defective B4GALT7 causes EDS, progeroid type (R-HSA-3560783)	20	7	1.07	+	6.55	0.000308	0.00597
Major pathway of rRNA processing in the nucleolus and cytosol (R-HSA-6791226)	181	23	9.67	+	2.38	0.000313	0.00601
Defective B3GALT6 causes EDSP2 and SEMDJL1 (R-HSA-4420332)	20	7	1.07	+	6.55	0.000308	0.00602
N-glycan trimming in the ER and Calnexin/Calreticulin cycle (R-HSA-532668)	35	9	1.87	+	4.81	0.000306	0.00604
MHC class II antigen presentation (R-HSA-2132295)	125	18	6.68	+	2.69	0.000341	0.00649
Metabolism of nucleotides (R-HSA-15869)	94	15	5.02	+	2.99	0.000399	0.00753
rRNA processing in the nucleus and cytosol (R-HSA-8868773)	191	24	10.21	+	2.35	0.000415	0.00778
Glutathione conjugation (R-HSA-156590)	37	9	1.98	+	4.55	0.000434	0.00806
Signaling by PDGF (R-HSA-186797)	55	11	2.94	+	3.74	0.000449	0.00827
Mitochondrial Fatty Acid Beta-Oxidation (R-HSA-77289)	38	9	2.03	+	4.43	0.000513	0.00929
Gene and protein expression by JAK-STAT signaling after Interleukin-12 stimulation (R-HSA-8950505)	38	9	2.03	+	4.43	0.000513	0.00937
Developmental Biology (R-HSA-1266738)	1038	83	55.47	+	1.5	0.000585	0.0105
rRNA processing (R-HSA-72312)	201	24	10.74	+	2.23	0.000593	0.0106
Interferon alpha/beta signaling (R-HSA-909733)	67	12	3.58	+	3.35	0.000603	0.0107
HS-GAG biosynthesis (R-HSA-2022928)	31	8	1.66	+	4.83	0.000645	0.0113
Muscle contraction (R-HSA-397014)	204	24	10.9	+	2.2	0.000683	0.0117
COPII-mediated vesicle transport (R-HSA-204005)	68	12	3.63	+	3.3	0.000678	0.0117
Beta oxidation of octanoyl-CoA to hexanoyl-CoA (R-HSA-77348)	5	4	0.27	+	14.97	0.000676	0.0118
Amino acid synthesis and interconversion (transamination) (R-HSA-70614)	32	8	1.71	+	4.68	0.000771	0.0131
GPCR downstream signalling (R-HSA-388396)	1138	36	60.81	-	0.59	0.000781	0.0132
Vesicle-mediated transport (R-HSA-5653656)	720	61	38.48	+	1.59	0.000842	0.0141
Gluconeogenesis (R-HSA-70263)	33	8	1.76	+	4.54	0.000915	0.0151
mitochondrial fatty acid beta-oxidation of saturated fatty acids (R-HSA-77286)	11	5	0.59	+	8.51	0.000909	0.0151
Membrane Trafficking (R-HSA-199991)	621	54	33.19	+	1.63	0.000925	0.0151
Signaling by GPCR (R-HSA-372790)	1198	39	64.02	-	0.61	0.00104	0.0169
mitochondrial fatty acid beta-oxidation of unsaturated fatty acids (R-HSA-77288)	6	4	0.32	+	12.48	0.00108	0.0173
Beta oxidation of decanoyl-CoA to octanoyl-CoA-CoA (R-HSA-77346)	6	4	0.32	+	12.48	0.00108	0.0174
Unfolded Protein Response (UPR) (R-HSA-381119)	94	14	5.02	+	2.79	0.00112	0.0178
Insulin receptor recycling (R-HSA-77387)	26	7	1.39	+	5.04	0.00113	0.0179
Retinoid metabolism and transport (R-HSA-975634)	44	9	2.35	+	3.83	0.00127	0.0199
Scavenging by Class A Receptors (R-HSA-3000480)	19	6	1.02	+	5.91	0.0013	0.0201
Golgi Associated Vesicle Biogenesis (R-HSA-432722)	54	10	2.89	+	3.47	0.00135	0.0209
Fatty acid metabolism (R-HSA-8978868)	174	21	9.3	+	2.26	0.00138	0.0211
Interferon Signaling (R-HSA-913531)	193	22	10.31	+	2.13	0.00159	0.0242
The activation of arylsulfatases (R-HSA-1663150)	13	5	0.69	+	7.2	0.00164	0.0246
Interconversion of nucleotide di- and triphosphates (R-HSA-499943)	28	7	1.5	+	4.68	0.00164	0.0247
Signaling by MET (R-HSA-6806834)	77	12	4.11	+	2.92	0.00176	0.0262
COPI-mediated anterograde transport (R-HSA-6807878)	101	14	5.4	+	2.59	0.00206	0.0305
CS/DS degradation (R-HSA-2024101)	14	5	0.75	+	6.68	0.00213	0.0313
Beta oxidation of palmitoyl-CoA to myristoyl-CoA (R-HSA-77305)	3	3	0.16	+	18.71	0.00232	0.0334
EPH-Ephrin signaling (R-HSA-2682334)	91	13	4.86	+	2.67	0.00231	0.0336
Cross-presentation of particulate exogenous antigens (phagosomes) (R-HSA-1236973)	8	4	0.43	+	9.36	0.00235	0.0336
Gamma carboxylation, hypusine formation and arylsulfatase activation (R-HSA-163841)	39	8	2.08	+	3.84	0.0023	0.0336
Citric acid cycle (TCA cycle) (R-HSA-71403)	22	6	1.18	+	5.1	0.00242	0.0344
Amyloid fiber formation (R-HSA-977225)	70	11	3.74	+	2.94	0.00254	0.0359
Gene expression (Transcription) (R-HSA-74160)	1351	48	72.2	-	0.66	0.00303	0.0425
Formation of the ternary complex, and subsequently, the 43S complex (R-HSA-72695)	51	9	2.73	+	3.3	0.00309	0.0431
ROS, RNS production in phagocytes (R-HSA-1222556)	32	7	1.71	+	4.09	0.00314	0.0435
Signaling by Interleukins (R-HSA-449147)	449	40	23.99	+	1.67	0.00326	0.0447
Serine biosynthesis (R-HSA-977347)	9	4	0.48	+	8.32	0.00326	0.0449
Glucose metabolism (R-HSA-70326)	85	12	4.54	+	2.64	0.00365	0.0494
Activation of Matrix Metalloproteinases (R-HSA-1592389)	33	7	1.76	+	3.97	0.00364	0.0495
