# Supplementary material for: A cell-based probabilistic approach unveils the concerted action of miRNAs
Source: PLoS Comput Biol. 2019 Dec 2;15(12):e1007204. doi: 10.1371/journal.pcbi.1007204 (PMC6922470; doi:10.1371/journal.pcbi.1007204)
Supplement: S2 Table — (XLSX) [file pcbi.1007204.s002.xlsx]

## Sheet: ttest-3 cells
S2 Table- ttest statistics for Boxplots for HeLa, HEK-293 and MCF-7 for Stable, Sensitive and Others
HeLa
# of targeting mirs	stable	sensitive	others		# of MBS	stable	sensitive	others
stable	1	7.53e-11	6.48e-21		stable	1	2.7e-09	5.64e-15
sensitive	6.841	1	0.969		sensitive	6.2	1	0.78
others	10.11	-0.038	1		others	8.22	-0.27	1
initial count	stable	sensitive	others		targeting mirs exp.	stable	sensitive	others
stable	1	0.017	0.015		stable	1	2.52e-22	3.7e-09
sensitive	-2.39	1	0.19		sensitive	10.86	1	8.7e-11
others	-2.4	-1.29	1		others	6.07	7.07	1
HEK
# of targeting mirs	stable	sensitive	others		# of MBS	stable	sensitive	others
stable	1	1.14e-09	2.17e-15		stable	1	1.09e-08	5.6e-11
sensitive	6.38	1	0.76		sensitive	5.96	1	0.68
others	8.39	0.3	1		others	6.8	0.4	1
initial count	stable	sensitive	others		targeting mirs exp.	stable	sensitive	others
stable	1	0.03	9.5e-05		stable	1	1.57e-23	2.68e-06
sensitive	2.07	1	0.76		sensitive	11.38	1	8.9e-10
others	-3.95	0.299	1		others	2.79	6.55	1
MCF7
# of targeting mirs	stable	sensitive	others		# of MBS	stable	sensitive	others
stable	1	1.5e-07	7.2e-17		stable	1	1.03e-06	2.92e-12
sensitive	5.49	1	0.92		sensitive	5.07	1	0.92
others	8.9	0.09	1		others	7.3	-0.9	1
initial count	stable	sensitive	others		targeting mirs exp.	stable	sensitive	others
stable	1	0.65	0.07		stable	1	4.76e-11	7.76e-05
sensitive	-0.44	1	0.015		sensitive	7.05	1	3.69e-09
others	-1.8	2.44	1		others	4.01	6.25	1
