# Supplementary material for: A cell-based probabilistic approach unveils the concerted action of miRNAs
Source: PLoS Comput Biol. 2019 Dec 2;15(12):e1007204. doi: 10.1371/journal.pcbi.1007204 (PMC6922470; doi:10.1371/journal.pcbi.1007204)
Supplement: S1 Dataset — (XLSX) [file pcbi.1007204.s012.xlsx]

## Sheet: HeLa miRNA Expression
Dataset S1: HeLa miRNA expression at 4 time points following ActD
miRNA	0h	2h	8h	24h
mir-552	1	0	0	0
mir-2276	5	8	1	1
mir-3692	0	0	1	0
mir-4454	23	55	15	36
mir-132	793	1223	572	771
mir-4635	0	1	1	0
mir-1271	0	3	0	0
mir-323	25	35	23	42
mir-3677	6	12	11	4
mir-4660	5	9	2	3
mir-4786	5	5	2	5
mir-6506	0	1	0	1
mir-382	22	45	21	29
mir-3128	15	32	19	21
mir-556	10	12	5	20
mir-378	20804	43479	24914	33952
mir-383	1	1	2	2
mir-1185	2	1	1	1
mir-219	80	97	53	64
mir-3179	27	27	27	21
mir-129	327	531	396	393
mir-1292	29	53	20	20
mir-224	21711	30435	25647	36418
mir-1293	196	341	215	280
mir-5587	3	5	4	6
mir-6514	5	11	4	3
mir-4637	1	1	1	2
mir-4691	1	0	0	0
mir-4501	27	85	35	71
mir-4743	2	1	0	0
mir-3691	10	5	6	9
mir-4682	0	2	0	0
mir-581	22	20	20	13
mir-4461	3	1	3	2
mir-4791	27	24	34	86
mir-452	5341	14000	6403	7919
mir-4775	26	53	36	62
mir-656	3	0	0	2
mir-3195	1	7	1	13
mir-1343	16	36	12	17
mir-542	36	127	44	62
mir-1	252	343	256	417
mir-574	726	1292	964	1488
mir-23	9547	23705	13045	28836
mir-122	225	274	349	861
mir-1197	1	0	0	4
mir-496	0	1	0	0
mir-760	36	57	50	57
mir-3134	1	3	2	3
mir-3622	1	2	0	1
mir-487	3	1	6	3
mir-5001	1	5	7	6
mir-342	218	515	319	568
mir-579	4	13	12	7
mir-1909	0	4	0	0
mir-500	269	702	387	578
mir-3199	4	4	0	2
mir-320	4681	8750	6117	12473
mir-301	112	187	135	171
mir-4516	1	0	0	1
mir-1250	1	1	0	0
mir-627	0	2	0	0
mir-6511	32	63	46	65
mir-6724	10	7	3	2
mir-1277	39	61	36	51
mir-1291	28	35	47	44
mir-4710	0	2	0	0
mir-99	89788	142758	90413	109761
mir-3126	2	5	1	0
mir-3620	0	0	2	0
mir-210	57	123	76	89
mir-3656	2	2	5	7
mir-2467	1	3	2	2
mir-3613	203	460	218	306
mir-582	5872	9557	4050	5214
mir-151	29158	46520	29313	33769
mir-377	2	0	0	0
mir-423	21207	31849	25516	29593
mir-1228	0	0	1	0
mir-10	17579	28178	18193	23623
mir-197	283	702	338	426
mir-96	2851	3782	2810	2764
mir-4286	43	69	43	47
mir-126	1990	3132	1819	2159
mir-3611	1	5	3	2
mir-3607	21	53	21	63
mir-671	284	389	267	182
mir-518	0	0	0	2
mir-653	7	25	19	23
mir-1468	2	4	4	2
mir-27	115264	240558	123652	215808
mir-1915	2	2	0	0
mir-3662	32	35	22	10
mir-508	0	3	2	0
mir-3121	1	2	1	4
mir-3191	1	2	1	0
mir-573	27	54	22	2
mir-192	603	1229	700	1062
mir-3653	2	4	2	6
mir-218	826	1251	878	984
mir-1266	0	3	0	1
mir-4533	1	5	2	1
mir-885	0	1	0	1
mir-655	1	1	1	0
mir-3117	0	0	0	2
mir-585	0	4	2	1
mir-1247	65	74	30	37
mir-150	4	8	4	3
mir-494	10	13	15	13
mir-216	16	32	20	27
mir-4443	27	7	21	5
mir-98	6120	7405	6049	9908
mir-1275	24	3	0	1
mir-340	1350	2468	1474	1952
mir-1276	8	23	12	13
mir-3689	0	0	3	0
mir-191	10466	18037	11842	15125
mir-4479	3	7	4	5
mir-3155	3	10	4	2
mir-3175	3	3	2	3
mir-3192	1	1	2	4
mir-503	100	177	106	231
mir-652	99	234	103	210
mir-148	35625	51141	41037	56555
mir-188	7	22	7	4
mir-3672	0	0	1	2
mir-3609	4	1	5	12
mir-2278	4	5	6	5
mir-4474	6	4	9	9
mir-451	7	14	13	30
mir-4423	0	1	0	0
mir-4466	2	3	3	5
mir-3156	0	0	2	0
mir-3186	0	0	1	2
mir-491	9	29	10	13
mir-144	0	1	3	2
mir-4768	4	4	3	6
mir-3149	5	1	3	5
mir-4746	41	87	57	50
mir-4526	0	0	1	0
mir-3934	7	38	14	18
mir-185	962	2019	1299	1768
mir-767	382	758	493	712
mir-1248	32	26	64	72
mir-486	135	248	137	148
mir-3940	53	79	46	59
mir-3928	8	13	13	20
mir-483	0	1	2	1
mir-3184	6	4	7	10
mir-3180	5	3	10	5
mir-29	4163	7304	4872	9324
mir-20	8216	21455	7244	10589
mir-2682	251	422	313	485
mir-181	22742	38871	27331	68343
mir-6501	2	5	1	2
mir-5585	3	4	1	1
mir-6715	2	1	0	3
mir-3909	96	100	82	111
mir-4700	0	1	0	0
mir-5095	0	0	2	1
mir-636	3	6	0	0
mir-937	24	35	22	20
mir-942	149	201	131	160
mir-4517	1	4	2	1
mir-938	0	0	0	1
mir-182	30562	46297	38932	55658
mir-4498	3	0	1	3
mir-3164	2	2	3	5
mir-5096	1	0	1	3
mir-30	165473	314257	197112	285888
mir-3614	3	3	10	8
mir-6721	5	0	4	0
mir-584	48	74	44	86
mir-3651	1	2	1	1
mir-371	0	0	0	1
mir-3684	2	5	3	1
mir-4485	21	33	75	93
mir-4642	0	0	1	0
mir-1257	18	29	15	0
mir-597	0	1	1	0
mir-541	1	0	0	1
mir-4788	1	1	1	1
mir-940	4	15	2	3
mir-4787	0	0	1	1
mir-489	1	4	2	3
mir-6515	5	4	9	10
mir-641	44	80	60	49
mir-485	0	2	1	3
mir-4657	0	0	2	0
mir-1252	3	2	2	7
mir-3064	9	14	6	16
mir-127	0	0	1	0
mir-580	15	33	14	15
mir-501	243	431	346	406
mir-154	0	0	0	1
mir-103	19340	48878	26522	42150
mir-409	18	35	21	38
mir-212	215	210	198	272
mir-22	5034	6305	5742	5760
mir-130	831	1158	871	825
mir-2277	88	210	91	142
mir-425	882	1613	1095	1382
mir-3173	26	21	17	22
mir-3132	0	1	1	0
mir-3176	26	46	45	28
mir-18	435	720	404	500
mir-5100	0	0	1	0
mir-4431	0	2	0	2
mir-1273	13	14	7	22
mir-766	34	77	55	60
mir-331	141	318	138	208
mir-1289	7	0	2	0
mir-1255	93	116	87	123
mir-4798	0	0	0	1
mir-4765	1	0	0	0
mir-944	1	4	0	1
mir-4519	1	0	0	0
mir-517	0	0	2	0
mir-433	0	0	1	0
mir-193	363	709	479	1001
mir-125	20161	36718	21724	28488
mir-589	592	1202	706	700
mir-1908	83	119	59	60
mir-3065	5	19	7	7
mir-375	19	37	16	25
mir-4744	1	2	2	0
mir-3131	2	1	5	8
mir-876	2	4	0	2
mir-450	326	603	414	656
mir-3140	8	7	6	5
mir-651	509	1229	517	921
mir-4639	3	2	0	1
mir-3187	17	27	10	14
mir-32	780	1590	925	839
mir-3160	0	6	0	0
mir-3196	0	0	1	1
mir-511	6	4	0	4
mir-1226	11	15	6	10
mir-128	17017	18791	16536	15575
mir-1305	0	2	0	2
mir-1278	69	104	89	129
mir-4723	1	1	2	0
mir-4508	4	0	3	4
mir-4774	0	2	0	0
mir-4758	1	4	4	3
mir-1246	1025	1432	1573	20219
mir-3136	1	0	1	2
mir-4435	20	30	20	8
mir-5006	0	0	0	2
mir-200	341	675	404	461
mir-3676	11	15	7	18
mir-4690	1	3	1	4
mir-1296	46	138	55	82
mir-1303	592	907	550	563
mir-484	954	1704	1151	1168
mir-7	131784	160323	104919	92354
mir-24	42591	82849	45598	56564
mir-6500	10	25	17	31
mir-296	1022	1471	754	579
mir-592	0	0	0	2
mir-4714	1	0	2	0
mir-543	3	5	3	5
mir-4647	0	1	5	2
mir-3138	4	0	2	4
mir-3190	0	5	3	1
mir-3685	2	0	2	1
mir-520	0	0	0	1
mir-4484	1	1	0	0
mir-4766	0	2	2	0
mir-2116	21	46	24	28
mir-28	2336	4574	2579	3898
mir-4711	0	0	1	0
mir-4769	1	2	0	3
mir-3918	0	1	1	0
mir-6720	143	339	198	243
mir-1237	2	2	2	2
mir-1254	62	84	96	118
mir-561	4	16	5	8
mir-504	2	1	0	1
mir-3660	4	12	5	5
mir-3688	8	18	4	8
mir-3157	4	6	3	8
mir-3929	13	9	8	12
mir-5188	1	1	1	0
mir-4284	1	0	2	4
mir-3908	1	0	1	0
mir-3115	2	4	1	5
mir-3183	0	0	1	1
mir-4492	1	1	2	5
mir-4802	1	2	2	2
mir-605	1	0	1	1
mir-588	1	3	2	3
mir-4680	1	8	1	1
mir-1284	7	8	15	12
mir-3124	1	2	4	3
mir-379	49	94	38	56
mir-5680	0	3	0	0
mir-3146	1	2	1	2
mir-1288	3	7	6	4
mir-3163	1	2	1	2
mir-6509	2	3	4	1
mir-141	7	16	6	4
mir-1285	118	146	96	163
mir-3679	2	4	3	4
mir-4440	1	1	4	1
mir-4523	0	0	1	0
mir-5088	0	1	0	0
mir-146	349	530	376	567
mir-195	174	130	39	49
mir-1306	34	51	46	41
mir-3137	0	0	1	2
mir-4668	1	1	0	2
mir-4796	2	5	2	3
mir-1236	0	1	0	0
mir-2110	32	83	52	70
mir-6087	0	3	5	7
let-7	863190	1091954	918070	1408613
mir-616	4	11	0	6
mir-3917	1	3	0	0
mir-3116	0	4	2	2
mir-4720	0	0	1	1
mir-4677	100	217	157	169
mir-221	5057	9004	5882	8229
mir-3605	7	13	6	4
mir-1249	21	36	33	20
mir-380	0	2	3	4
mir-15	820	2035	1067	1687
mir-549	4	2	6	8
mir-3682	1	3	0	1
mir-6502	1	0	0	0
mir-513	0	0	0	1
mir-3911	10	8	5	16
mir-5697	3	0	0	2
mir-4504	10	7	3	6
mir-661	0	0	0	1
mir-4687	1	0	0	0
mir-3148	0	2	1	2
mir-204	1	0	0	0
mir-329	12	10	4	6
mir-328	161	225	192	170
mir-3193	1	1	1	2
mir-16	4319	6330	3642	5649
mir-25	27907	54595	33290	47399
mir-676	3	5	5	7
mir-1286	12	9	8	9
mir-3615	646	1142	679	781
mir-3198	4	0	4	8
mir-101	11258	27335	13386	16531
mir-1269	1	1	0	1
mir-505	192	325	265	312
mir-4427	4	14	13	13
mir-1290	0	1	0	0
mir-516	0	0	0	4
mir-943	2	1	2	0
mir-6125	0	1	0	0
mir-4497	3	9	4	14
mir-196	11415	18411	11461	16834
mir-4676	11	7	19	8
mir-5089	0	0	0	1
mir-610	1	2	1	0
mir-495	4	2	2	10
mir-4797	3	6	3	8
mir-214	2	1	0	0
mir-4645	4	9	6	7
mir-660	170	364	199	371
mir-4527	4	2	0	0
mir-3127	3	3	5	4
mir-149	431	784	486	629
mir-190	9	13	2	13
mir-4455	1	0	0	0
mir-643	4	5	2	8
mir-4665	2	4	4	5
mir-4773	2	4	0	0
mir-3200	3	21	11	13
mir-326	12	7	6	18
mir-4754	0	1	1	1
mir-5187	3	0	0	0
mir-4748	0	1	1	2
mir-1538	5	7	9	4
mir-499	7	12	10	9
mir-1973	0	1	3	0
mir-4712	1	0	3	2
mir-4729	0	0	0	1
mir-187	0	0	1	1
mir-374	4013	7907	4284	6449
mir-330	416	849	512	744
mir-139	426	665	482	655
mir-622	0	1	0	0
mir-1260	149	261	144	49
mir-335	3047	6568	2884	3674
mir-424	640	930	446	530
mir-628	53	92	53	73
mir-1245	3	12	7	2
mir-3943	0	0	1	0
mir-134	6	11	5	10
mir-4429	1	3	0	0
mir-4324	0	0	1	0
mir-3133	9	12	7	19
mir-147	12	17	13	27
mir-4654	0	0	0	1
mir-3122	0	1	1	0
mir-632	1	0	0	0
mir-3135	0	0	1	0
mir-3939	1	4	0	4
mir-3182	0	0	5	2
mir-140	2466	5764	2965	4244
mir-21	1003460	2069380	1136957	1254876
mir-373	0	1	0	0
mir-509	8	15	7	3
mir-4469	0	0	2	1
mir-138	78	142	75	158
mir-4652	39	38	33	49
mir-411	14	41	12	13
mir-100	107344	223031	103623	113716
mir-4799	0	1	0	0
mir-664	37	96	52	141
mir-5584	1	3	4	1
mir-4659	15	19	11	9
mir-4733	0	0	0	1
mir-4512	0	0	1	1
mir-4511	2	3	3	0
mir-31	2565	4510	2658	3889
mir-3922	0	1	0	3
mir-1307	6506	10600	6841	5875
mir-1180	1142	1607	1225	1201
mir-5706	0	0	1	2
mir-143	704	1304	845	1022
mir-3916	0	0	3	0
mir-369	4	3	2	13
mir-3074	13	28	21	23
mir-526	0	0	0	2
mir-3139	0	1	2	1
mir-3143	4	6	7	7
mir-4721	0	1	2	2
mir-155	13	61	5	77
mir-488	20	48	20	36
mir-4426	16	14	12	12
mir-184	6	7	13	3
mir-5582	3	2	2	13
mir-1268	572	696	658	356
mir-3145	3	3	2	1
mir-345	196	367	219	235
mir-586	1	0	1	1
mir-1243	0	0	1	1
mir-95	985	2296	1193	1967
mir-4747	0	1	4	1
mir-1301	64	108	85	108
mir-365	1375	2412	1670	2369
mir-5008	3	8	2	1
mir-3165	0	0	3	0
mir-5010	5	15	9	16
mir-570	1	1	0	0
mir-215	1914	4185	2463	2721
mir-1537	0	0	0	1
mir-1287	56	105	59	75
mir-892	1	0	0	0
mir-758	5	9	2	5
mir-4752	1	2	0	1
mir-5581	2	1	2	4
mir-4473	99	156	121	118
mir-625	125	180	152	158
mir-3913	28	46	42	32
mir-5701	20	26	26	4
mir-765	0	3	0	0
mir-3159	0	1	0	3
mir-421	207	457	243	407
mir-1258	0	0	1	0
mir-4741	0	2	2	0
mir-654	8	23	17	21
mir-4661	30	46	41	23
mir-105	1404	2177	1596	2292
mir-3177	17	12	10	13
mir-5695	0	1	1	1
mir-3687	4	0	0	0
mir-4726	1	3	3	0
mir-137	27	66	41	59
mir-5094	6	17	7	16
mir-217	22	53	23	33
mir-17	4540	10580	4608	5322
mir-935	49	130	77	89
mir-624	6	14	8	8
mir-675	148	366	183	233
mir-4749	2	0	0	0
mir-4717	0	3	1	1
mir-3150	4	13	11	2
mir-1256	0	0	2	0
mir-3907	1	0	0	1
mir-202	0	1	0	0
mir-4667	1	2	0	0
mir-3912	3	9	4	10
mir-889	15	24	18	26
mir-4734	1	1	0	0
mir-106	6107	10550	6990	9278
mir-874	60	143	60	59
mir-3935	5	9	12	7
mir-1262	10	17	18	28
mir-33	43	47	25	13
mir-1272	0	6	0	2
mir-5090	1	0	0	3
mir-590	106	232	114	172
mir-4745	2	1	3	8
mir-4449	1	1	0	11
mir-5705	0	0	0	1
mir-34	95	238	129	193
mir-194	292	771	414	573
mir-4804	0	4	1	1
mir-3942	3	4	2	2
mir-3158	330	672	418	292
mir-4689	0	1	0	0
mir-4781	2	2	4	0
mir-4707	1	6	5	0
mir-4762	9	6	4	14
mir-299	2	2	1	2
mir-506	2	2	1	0
mir-153	6	2	2	6
mir-133	6	26	4	8
mir-502	118	292	144	276
mir-432	0	1	0	2
mir-4651	2	3	0	0
mir-4515	0	0	0	1
mir-26	46769	61900	49253	73264
mir-539	1	5	5	4
mir-6510	2	2	3	1
mir-183	22806	31554	26083	31373
mir-124	0	3	6	0
mir-3189	0	1	0	0
mir-1299	73	120	88	110
mir-4664	78	126	105	105
mir-4502	0	1	0	0
mir-455	1879	3428	2245	3074
mir-410	0	3	0	5
mir-372	0	0	1	0
mir-324	22	36	23	60
mir-3162	0	0	2	0
mir-3944	6	10	4	7
mir-338	2	2	1	1
mir-642	15	26	11	17
mir-152	29	60	23	34
mir-92	170631	249562	198390	245934
mir-3667	6	14	6	15
mir-4424	1	0	2	1
mir-1295	1	0	0	0
mir-3170	0	0	1	1
mir-577	19	27	22	25
mir-1298	0	1	0	1
mir-4421	22	46	28	36
mir-5003	0	0	1	1
mir-4306	0	1	1	1
mir-4708	0	0	0	1
mir-5189	2	0	0	0
mir-5693	0	0	1	1
mir-4763	0	1	0	0
mir-4709	0	1	0	1
mir-1304	300	539	348	443
mir-4795	1	1	0	0
mir-1227	0	1	2	0
mir-4755	11	19	9	4
mir-493	2	1	2	2
mir-873	48	92	42	89
mir-4683	14	16	13	7
mir-877	91	189	124	160
mir-545	0	3	3	0
mir-1283	0	4	0	0
mir-3936	0	0	0	2
mir-362	39	106	48	57
mir-19	940	2387	1140	1811
mir-5696	1	3	1	9
mir-3680	0	12	8	6
mir-4793	0	1	1	0
mir-186	2705	4710	3099	7206
mir-4482	76	109	82	97
mir-4742	5	8	8	11
mir-5690	1	1	1	5
mir-3118	24	48	24	42
mir-941	5628	9987	6511	5974
mir-551	7	9	1	0
mir-4684	5	3	6	10
mir-5009	7	16	5	9
mir-3925	0	1	1	1
mir-548	1022	2280	1259	1523
mir-4753	0	0	1	0
mir-4672	1	0	1	0
mir-3617	1	3	2	3
mir-4671	11	6	8	11
mir-615	3621	4056	3982	2239
mir-3188	1	1	1	0
mir-4488	4	13	18	53
mir-629	2342	3076	2704	3395
mir-5000	12	32	16	24
mir-4731	2	5	3	3
mir-3941	0	2	0	1
mir-449	5	9	9	10
mir-4428	0	0	1	0
mir-744	1576	3406	2104	2229
mir-4522	0	0	1	0
mir-142	19	48	26	34
mir-550	127	295	130	101
mir-6505	12	31	21	26
mir-370	0	0	1	0
mir-4728	0	1	1	0
mir-939	0	5	1	6
mir-769	348	605	464	704
mir-522	0	1	0	0
mir-3690	0	2	2	2
mir-422	0	0	0	1
mir-3130	12	30	20	3
mir-3619	3	4	0	6
mir-2113	0	1	0	0
mir-4767	0	0	1	0
mir-3129	4	20	16	14
mir-4425	51	67	46	76
mir-381	101	124	76	133
mir-339	337	712	317	344
mir-4521	748	30	19	17
mir-3661	9	14	11	21
mir-497	15	21	12	5
mir-5588	1	1	0	0
mir-933	4	9	16	20
mir-576	233	387	214	341
mir-1910	10	16	12	11
mir-6716	3	6	3	3
mir-5004	1	2	0	0
mir-3174	7	8	6	9
mir-1234	2	1	2	2
mir-3654	0	6	2	0
mir-4326	394	757	602	844
mir-2355	29	50	27	46
mir-4467	6	5	2	4
mir-2964	2	7	7	10
mir-145	27	48	33	54
mir-4673	0	0	1	0
mir-4638	2	4	1	7
mir-5699	0	2	0	0
mir-4477	2	5	1	3
mir-4999	2	4	1	4
mir-3120	2	0	1	2
mir-514	0	24	6	0
mir-1914	4	5	5	3
mir-4640	1	3	1	1
mir-4470	2	7	2	0
mir-222	2500	4392	3481	4603
mir-4761	0	5	0	1
mir-1294	11	11	10	21
mir-3910	2	4	4	2
mir-578	4	4	7	7
mir-454	264	541	399	988
mir-1976	3	0	0	2
mir-3663	0	0	1	0
mir-199	2582	4505	2786	4094
mir-429	3	5	3	2
mir-5191	1	0	0	0
mir-203	404	939	472	675
mir-659	40	63	34	39
mir-3657	1	1	1	1
mir-4794	0	0	2	1
mir-1229	3	11	3	2
mir-93	4693	10718	4959	7158
mir-361	2427	4625	2889	4403
mir-4463	2	0	0	0
mir-135	210	383	280	242
mir-376	1	0	1	0
mir-4458	1	0	0	0
mir-9	102	207	153	225
mir-532	2313	3278	2720	3398
mir-107	726	1588	894	1234

## Sheet: HeLa mRNA Expression
Dataset EV1: HeLa mRNA expression at 4 time points following ActD
Gene	0h	2h	8h	24h
CRIP3	0.404773	0.268037	0.420464	0
CREG2	2.22866	5.10558	3.36235	1.7101
PPP4C	66.7314	65.5473	49.1772	33.3951
LGI1	0	0	0	0
PGD	127.911	113.09	101.895	104.308
P2RY12	0	0	0	0
CEP120	3.56651	4.1753	3.27843	1.32698
MARCH9	2.49444	2.6273	0.374231	0.490098
ITPK1	50.5348	47.2529	41.6064	78.7569
CD300LD	0	0	0	0
GFRA2	0	0	0	0
METTL20	0.210023	0.240814	0.0479696	0
ACKR2	0.0691498	0.0293058	0.082092	0
LOC101929374	0	0	0	0
LOC101928446	0	0	0	0
RPS6KA4	21.6771	18.2855	20.5349	29.7603
PAXIP1	5.96588	5.81428	2.50273	1.41444
ATG3	44.6053	64.4878	42.219	12.8507
LOC101927575	0.00422185	0	0	0
C4orf36	2.96469	3.14079	2.14577	0.386462
CEBPG	36.4351	21.5522	4.47544	1.59001
HIST2H3A	1.35554	0.596575	0.916031	0.149145
TMEM205	164.952	167.849	198.047	285.649
PRSS3	0.065218	0.0690988	0.309697	0.279853
HTR4	0	0	0	0
MIA3	7.2896	9.326	6.94548	3.91206
FGD5-AS1	14.6147	28.0535	20.2171	12.7761
SPATA8-AS1	0	0	0	0
ADORA2A,SPECC1L,SPECC1L-ADORA2A	13.4237	6.10389	2.63494	2.4893
DMWD	0	8.50925	5.07341	8.3591
PARP15	0	0	0	0
PARD3-AS1	1.68206	0	0	0.400989
LINC01268	0.00299398	0	0	0
C9orf43	0	0	0	0
SRGAP2,SRGAP2B,SRGAP2C,SRGAP2D	15.0804	11.6844	6.63811	2.42022
DEK	55.3926	118.089	162.517	150.877
DBP	9.67253	0	2.64654	0.64428
GSTO2	7.38947	8.2775	6.17849	4.07436
CLEC16A	7.07028	5.84421	4.32882	3.5915
MIR8055	0	0	0	0
POLE3	112.819	98.4539	71.5394	49.8698
MRC1	0	0	0.00907608	0
FAM231A	0.86735	1.44408	0.294196	0
H2AFB1,H2AFB2	0	0.106968	0	0.0577631
PUSL1	58.2245	41.4779	22.6883	10.7733
MIR1253	0	0	0	0
UBE2B	21.189	23.4469	15.9754	18.4628
NECAB2	1.54278	1.5698	1.62941	4.64308
CASP14	0	0	0	0
SYT6	0	0	0	0
LIPT2	2.75867	0.693217	0.119499	0.143977
GIPC3	4.73649	4.39385	2.76008	4.64029
LOC101928437	0	0	0	0.00785897
FES	0.171818	0.236655	0.0407952	0.12288
ZNF70	1.00683	0.540239	0.183973	0.0715029
SLC16A4	1.13038	3.18392	2.65706	2.01395
PFDN2	268.11	262.803	379.679	472.712
KIF26A	11.0322	8.82819	4.69035	1.94752
LINC00970	0.0713305	0.0712149	0.0944517	0.0588619
SNORA18	0	41.4034	125.921	303.431
SUN2	17.341	18.0426	17.9131	26.3672
TNPO1	35.4355	52.8868	70.747	89.3307
TMEM67	3.57517	5.43046	5.48403	7.11987
MRPL30	21.148	21.3854	23.7035	12.8272
ZNF502	0	0	0	0
CASD1	4.65758	5.70407	4.78599	2.62275
GPS2	91.9144	90.9507	82.4067	97.7829
EGF	0.0362812	0.130657	0.0688939	0.166013
IFT52	22.219	26.5044	27.1769	27.9287
MIR759	0	0	0	0
DDX55	17.8853	11.7634	9.02841	2.86518
THAP5	6.50443	4.66977	2.1171	1.11662
LRRC30	0	0	0	0
MLANA	0.214967	0.235401	0.11818	0.020636
HOXC4,HOXC5,HOXC6	8.36843	5.85543	2.19453	0.957516
THAP9	0	0	0	0
GSTM2	0.512325	0.539439	0.589324	0.350471
IDH1-AS1	1.45264	1.81892	1.8813	1.32223
CCDC148-AS1	0	0	0	0
LOC101927583	0	0	0	0
SRP9	127.958	212.674	316.698	370.146
LOC728613	8.18488	8.5806	4.9584	3.17146
KCNIP1	0	0.0222913	0	0
LOC284788	0	0	0	0
PVRL1	1.61875	1.72273	1.778	0.852166
CORIN	0.0872813	0.199923	0.268682	0.0981689
LOC101928491	0	0	0	0
RRM1	98.1964	111.625	119.014	126.747
FBXO11	26.9023	17.56	4.71003	1.3172
FAM25A	0	0	0.564907	0
RMDN1	15.3156	22.3667	23.3782	14.8331
USP24	12.0253	13.1754	9.25671	3.1961
TWISTNB	7.40107	8.17002	1.48483	0.280916
GSTO1	105.553	104.022	124.576	87.0966
ZGLP1	0.429071	0.363683	0.560315	0.337546
PRRG3	0	0	0	0
LMAN1	25.8233	43.8752	65.526	97.1342
CSE1L	86.8202	160.174	154.049	89.0434
RPL23AP82	6.97956	6.18354	6.24261	2.82347
GPR78	0	0	0	0
VPS39	14.7296	14.7769	12.3813	8.02437
PTRH1	20.5408	22.613	16.9201	7.26208
HOTTIP	0.0427314	0.0633838	0.0101458	0
ZNF283	1.77158	0.778163	0.426379	0.230886
SEZ6	0	0	0.0588678	0.0425559
FOXR1	0	0	0	0
ADAM17	12.0583	13.785	16.7088	23.3548
OR4A16	0	0	0	0
OPN4	0	0.0186237	0	0
TSGA10	0.132079	0.105058	0	0
PDXDC1	34.5543	29.8623	26.8502	15.8109
LOC643733	0	0	0	0
FCER2	0.0297783	0.0315502	0	0.170373
STK32A	0.0659797	0.0684797	0.0191827	0
LOC100129083	0.223111	0	0.0859944	0
RBFA	4.255	4.03597	2.89358	1.97226
HIST1H2AG	1.89084	3.27854	1.66001	0.368839
ADPGK	20.0599	17.4578	16.8091	25.22
MIRLET7G	0	0	0	0
IGF1R	10.9142	6.99275	3.57888	1.16547
FPGS	40.2338	33.3709	26.9376	35.0981
PECR	6.66163	8.55666	8.61261	18.2085
C3orf62	1.48833	0.870747	0.89547	0.450885
MIR760	0	0	0	0
OTOA	0.0335762	0.0161523	0.0271476	0.0327087
KCND3	0	0	0	0
GRAP2	0.0259829	0.0137645	0	0
POC1A	19.3269	16.7928	9.20021	3.26262
TGFBR1	6.94479	7.91214	3.06104	0.861874
MIR510	0	0	0	0
B3GNT9	10.4757	9.04868	5.26878	1.31146
SNORD70	0	0	0	0
GAA	50.7917	52.2371	70.9072	108.053
LRP4-AS1	0	0	0	0
MTR	4.91901	5.87483	4.0218	1.30821
FLJ21408	0.382538	0.506626	0	0
GLIPR1L2	0.245801	0.280086	0.278324	0.0432167
SLC25A46	17.232	28.0884	23.0728	7.61084
DDX19B	48.2203	42.6305	34.5614	23.7532
HOXB7	13.0432	10.7638	4.97992	0.937504
PABPC4L	0.683722	0.238668	0.0859578	0.0690439
TIMM21	9.39325	13.1381	7.75152	4.79258
SKOR1	0.12688	0.0336076	0.0376569	0.0226854
EIF2AK2	4.93389	6.31822	4.20962	1.27006
CTSD	248.205	244.419	326.011	663.289
CBX5,MIR3198-2	50.6217	52.1979	22.345	4.60053
KRTAP12-3	0	0	0	0
LINC01365	0	0	0	0
RBMX	121.04	119.607	74.78	39.2062
RPL13AP17	0	0	0	0
LINC00367	0.138992	0.110447	0	0
TAGLN	0.394125	0	0.942848	1.0031
VCX	0.196151	0.173479	0.197341	0.198535
TUBA3C	0.0565541	0	0.0223796	0
MRPS28	48.7319	52.9125	49.242	22.1538
FHAD1	0.132654	0.107478	0.139883	0.111612
CDT1	37.8503	7.48777	1.24513	1.16926
KLRB1	0	0	0	0
SEMA6A	0.0720177	0.0485565	0.0306039	0.016388
PDCL	5.27889	4.19125	1.19369	0.321706
PFDN4	25.4089	31.6196	33.7667	19.5549
LBX1-AS1	0.0340292	0.0360541	0	0
LILRA5	0	0	0	0
HSPA7	0	0.00882001	0	0
ZNF578	0.0379141	0.00927003	0.00692463	0
HINT3	10.0429	15.4212	21.3936	17.9854
BAMBI	4.43606	0.849723	0.0297532	0
CHMP4C	13.4656	15.054	7.85511	2.49058
KGFLP1	1.60826	1.53903	1.27704	0.849536
SLC22A14	0.0429797	0.0455372	0	0.0307379
NKAIN1	0.294487	0.594305	0.349604	0.180522
HOXC10	45.3214	41.196	20.6558	8.93276
CXCR4	39.1818	8.67607	0.30764	0
ZNF227	4.78227	2.32674	0.815788	0.335194
PPL	7.36798	7.5713	8.56695	3.89555
MIR5091	0	0	0	0
GTF2H2	11.4917	12.1447	7.32721	4.92463
MCEE	9.53776	9.92377	10.9161	6.28529
TRIM69	0.0550131	0.0661475	0	0.04465
CYP4F62P	0.0632851	0.0929569	0.163919	0.0246872
MATN1	1.61791	0	0.165319	0.0473688
RAD52	0	0	2.2207	0.839017
DLAT	13.659	16.7927	11.954	5.9375
DDIT4	709.005	13.376	3.59037	2.32323
LGI4	0	0.0451372	0.0505756	0.0203119
USP37	6.69301	2.72503	0.948393	0.369276
STRA8	0	0	0	0
UTP6	46.7436	46.2711	22.9941	6.55194
JAZF1	4.83469	4.32847	0	0.618937
PPBPP2	0	0	0	0
ZNF442	0	0	0	0
ANKRD44	1.42082	1.40568	1.05421	0.679738
SLC22A18AS	0	0	0	0
ATP5L	91.7065	104.35	145.107	219.549
HYDIN	0	0	0	0
INO80B,INO80B-WBP1,WBP1	81.0151	72.8779	63.8278	87.2703
KCNC1	0	0.00613312	0	0
DENND1A	26.6461	23.248	28.5126	62.5877
MSTO2P	8.3075	5.48476	5.39818	2.67484
ZRANB2-AS1	1.83031	0	0	0
ZNF213	5.19654	3.3785	1.58636	2.25838
FAM46C	0.0760347	0.0146471	0.0246178	0
DDX11L5	0	0	0	0
PTPRF	39.1631	39.7702	52.3279	83.8761
HIF1A-AS1	0	0	0	0
LYRM2	8.13022	8.96168	5.64728	1.25881
HS2ST1	8.57545	11.8287	13.0467	12.5571
RARB	0	0	0	0
FDPSP2	0	0	0.107315	0.0291123
FBXW8	2.8226	2.54003	2.69264	0.985421
ORAI1	20.3425	17.4513	3.03063	0.377736
LINC00632	0.038274	0	0.00757289	0.0962467
KIRREL3-AS2	0	0	0	0
OR51F1	0	0	0	0
SLC35F2	19.3542	21.6768	14.1277	7.46305
ZNF438	1.09128	0.331794	0.0467465	0
SNORD127	0	0	0	0
ZNF658	0.0731651	0.0140943	0	0
MYOF	36.6942	48.9729	63.8517	55.1881
SIK3	5.75009	2.43498	0.82554	0.750185
DPYD	12.148	15.8125	19.0617	16.8874
MIR371A	0	0	0	0
INHBE	83.1821	38.6775	14.5067	7.37212
LOC339803	10.8165	4.76923	1.11524	0.162169
CEP95	13.4966	11.3423	8.31266	5.52821
GRIN2B	0	0	0	0
KIAA1715	2.58302	3.69698	3.71164	1.80447
LOC285692	0	0	0	0
MVB12A	43.0748	39.0717	40.4433	25.3826
RABEP2	7.73425	8.81778	5.94276	7.17947
TNRC6B	1.85035	0.961289	0.220456	0.0491816
FBXL15	10.3035	13.7892	11.1973	5.75076
MIR4498	0	0	0	0
PKN1	80.1419	76.5549	85.7473	119.256
NNT-AS1	10.1219	13.6008	0	0
RAD51D,RAD51L3-RFFL,RFFL	12.6975	9.93827	5.74429	4.42461
USP49	1.41259	0	1.55112	0
SLC25A32	21.361	24.4328	9.46122	2.18665
CORO1B	36.9386	34.1065	34.0159	27.0244
SLC37A1	3.67976	3.68912	4.16492	6.13804
RAB10	29.1897	37.536	17.9836	3.45644
AARD	0	0	0	0
DCAKD	4.95525	4.12521	4.05791	1.2763
TNFRSF8	0.0337246	0	0	0
SH3RF3	8.07659	6.23121	2.58865	0.916232
MYL12B	168.564	229.772	284.41	507.219
COX18	3.43376	3.56514	2.75604	1.06057
PAPD4	7.7087	9.88309	4.81688	1.39637
PSG1	0	0.0158665	0	0.00611999
DIAPH3	15.3954	21.6438	12.4251	3.88569
MCMDC2	1.46953	0	0	0
HERC3	5.47112	6.52496	8.41659	8.56871
COPS5	67.1333	83.2811	89.2689	107.555
LOC728752	6.03985	4.66576	3.10013	0.937885
MBOAT4	0.0783271	0	0	0
HTR3A	0.101772	0.139015	0.12082	0.091237
VSIG1	0.130358	0.0561669	0.167911	0.0279687
USP17L20	0	0	0	0
EYA4-AS1	0	0	0	0
RAF1	39.1331	41.6378	19.3849	9.34932
SULT1B1	0	0	0	0
OBP2B	0	0	0	0
AFAP1-AS1	0	0	0	0
VAMP5	1.73061	2.79403	2.15234	2.47536
SLC28A1	0.019531	0	0	0
AOX2P	0	0	0	0
SPG7	12.2305	14.3743	23.5413	11.2874
SLC31A2	2.54478	1.93088	1.55557	1.28418
IGIP	0.657394	0.620804	0.237523	0
LILRB1	0.0142485	0.00323449	0	0
PTPN5	0	0	0	0
INSL6	0.075404	0	0	0
METTL7B	0.620074	0.744583	0.394366	0.58284
RAB40C	7.41922	4.95193	1.32006	0.212381
DSC2	2.06165	2.90256	2.3457	2.0631
SLC25A45	3.32749	2.98151	2.05748	2.44612
VCL	33.4252	34.9782	38.4082	31.4449
LOC100289361	1.08762	0	0	1.16675
RAPGEF2	7.57874	5.69713	1.14169	0.230819
HEPACAM	0	0	0	0
MMAB	8.08407	7.96574	6.63067	5.21243
LCP1	0	0	0	0
MRPL12	0	184.049	113.975	29.1961
LOC101929701	0	0	0	0
OR10J3	0	0	0	0
SUMO2	128.619	176.878	173.135	153.908
CLVS1	0	0	0	0
DOCK5	4.16067	4.11417	4.97321	2.93697
ADAM30	0	0	0	0
RAB40A	1.15161	1.3336	0.992943	0.524643
SNORD9	0	0	0	0
PCED1A	15.5579	17.756	30.5522	10.5392
SLC28A2	0.225499	0.255897	0.180917	0.113412
TSSK3	3.23065	4.23043	5.79551	1.9036
GMNN	30.8847	38.7984	21.3733	6.4954
DUSP5	13.1846	1.56371	0.0389359	0.0469118
CCDC74A	0.960405	0.916373	0.633243	1.1597
LINC01338	0	0	0.105591	0
ELMOD3	4.35654	3.22856	3.81181	1.18231
C18orf42	0	0	0	0
RAB11FIP2	2.96202	3.11068	1.41429	0.633179
CTTNBP2	0.69307	0.224235	0.219846	0.03784
LOC100289673	0	0	0	0
TMEM59	104.223	138.639	185.715	345.369
P4HTM	0	0	0	22.1108
COPZ1	231.463	242.09	263.946	291.238
ARSD	0.00765748	0	0.00909066	0
RNU4ATAC	0	6.25062	0	0
KALRN	0.174614	0.105728	0.00815863	0.00982989
TTTY21	0	0	0	0
DLGAP2-AS1	0	0	0	0
C19orf71	0	0	0	0
COPB2	54.7639	71.8117	77.7536	80.2207
MIR612	0	3.4116	0	44.1893
IMPDH2	282.022	265.018	153.35	81.1451
LSM6	15.3262	15.7545	9.98774	2.05226
SPOCK1	31.6269	46.1785	60.5734	109.219
PDE12	13.9151	8.50035	1.08097	0.230258
MIR3186	0	0	0	0
WEE2	0	0	0	0
ST6GAL1	3.09666	1.83183	0.743706	0.191925
RRAD	0.48248	0.508812	0.0357293	0
RHCE	0	0	0	0
P4HTM,WDR6	41.2988	44.0873	47.4292	0
LOC101927021	5.21511	4.99347	9.53627	2.3154
SPTLC2	5.48504	6.03982	1.48431	0.178151
TTTY7,TTTY7B	0	0	0	0
GPR171	0	0	0	0
MLYCD	2.48807	2.27112	0.568027	0.164252
BDNF	0.855205	0.262289	0.121879	0.0258289
USP10	41.3973	33.414	7.4749	4.39263
HCG9	0.340681	0	0.303332	0
DHX9	42.2641	47.1066	48.1226	50.7171
FOXL1	11.3488	6.73542	1.63669	0.566024
RAB18	6.57017	9.17488	4.59255	1.35635
ADCY10	0.0160126	0	0	0
HGS	0	37.5386	33.0869	30.765
LZTS1	0.00725543	0.00768717	0.0172267	0
SPTBN1	47.1819	45.1066	28.7291	10.8062
KRCC1	3.29557	3.56985	0.525543	0.175888
LOC284454,MIR24-2	5.09975	0.282801	0.136832	0.347077
SUMO3	63.7887	69.9766	74.7118	112.826
NET1	7.76844	6.95334	0.576796	0.218541
ZFYVE28	1.01453	0.630044	0.3262	0.250008
ORM1	0	0.0634564	0	0
COL19A1	0	0	0	0.00640095
FAM86B3P	15.0117	8.75122	5.63696	1.042
CCNA1	12.8366	14.2912	10.515	6.62599
CCL25	0	0	0	0
ADCK1	12.9149	11.5238	7.47631	2.76554
LDOC1L	18.4677	7.27438	0.786796	0.351493
FAM124A	0.232573	0.0528027	0.0192684	0.0118807
PPP1R3D	1.00524	0	0	0
KLHDC2	32.3423	33.8385	16.4593	5.23834
ADAMTS13	0.851505	1.40036	3.52453	0.503797
LOC100506127	0.12169	0.133242	0.0854791	0.03915
AMT,NICN1	3.82424	3.96725	5.31184	1.22412
AASDH	3.16198	2.57129	2.14358	0.86458
WDR87	0	0	0	0
GOLGA8O	0.0568521	0.102238	0.115312	0.0277138
CNPPD1	30.7681	21.308	11.1999	7.72343
LOC339298	0	0	0	0
UBE2A	46.7133	56.8333	58.0397	41.2363
SCARF2	0.542093	0.703594	0.233835	0.281735
ZNF266	6.84497	6.2877	1.70298	0.853379
MIR938	0	0	0	0
URAD	0	0	0	0
TOX3	0	0	0	0
MTL5	4.09062	1.39021	0.679731	0.128438
FAM131A	7.58783	4.54636	2.28172	0.661542
WASH3P	0	11.1718	0	0
ZNF300	12.9612	10.5202	12.3822	7.59298
MMS19	26.5842	23.5078	17.152	10.9356
ADCY7	10.9812	12.5316	11.077	3.98074
MIR3153	0	0	0	0
C1orf213	0.581787	0.0666839	0.127444	0.12094
LOC441455	0.0131991	0.0139845	0	0
PI16	0.121543	0.300476	0.312631	0.521545
COX7A2	204.919	229.588	343.485	547.821
PLCL1	0.0297702	0.0315417	0.0141368	0
TGIF2LX	0	0	0	0
RSPH3	2.7232	2.02581	1.37569	0.607748
MIR147A	0	0	0	0
S100A9	0.508791	0.754693	0.966427	1.30994
TMEM170A	6.15289	4.22215	1.48836	0.320223
LOC101928259	0	0	0	0
CYGB	0.414328	0.267505	0.161432	0.0277797
TAS2R41	0	0	0	0
SNX7	19.02	28.2857	29.902	18.4155
MIER2	6.36217	2.11536	0.477585	0.468858
TMSB4X	1676.59	2232.79	3244.95	7208.09
MIR5189	0	0	0	0
PIGW	14.9752	18.0415	0	3.18903
ELAC1	1.50247	0.955124	0.0891837	0.0537263
LOC101927571	1.5708	0	0	0
SCOC-AS1	0.0840647	0.0668002	0.0249496	0
LAMA1	0.129087	0.213701	0.268183	0.248109
FASTK	27.5303	27.8798	33.4125	40.3712
EIF1	841.367	732.858	464.79	202.373
RNF113A	17.2963	0	0	0
LINC00841	0	0	0	0
C9orf131	0	0.0252026	0.0302786	0
LOC101927415	0.200278	0.077162	0.108074	0.0520849
RARRES3	11.3849	11.488	12.1481	16.6721
LMO2	0.301221	0.319145	0.0325089	0.0783364
ZNF780B	0.664385	0.421206	0.361547	0.136893
TMEM158	4.78823	4.34145	3.36145	7.30981
CAPS2	0.187339	0.227069	0.320344	0.194953
TP53AIP1	0	0	0	0
MOCS3	8.89154	0.948687	0.330031	0.312999
PDE6D	15.3976	17.2927	12.43	6.31
FAM99A	0	0	0	0
LZTS1-AS1	0	0	0	0
LOC643770	0	0.0498024	0.0279015	0.0420212
MAP4K1	0.0911066	0.144792	0.0540791	0.260628
MIR6839	0	0	0	0
SERPINB1	56.5793	58.9636	47.4728	34.4523
SLC35F6	28.6086	19.6762	8.92249	5.71596
POFUT1	38.408	35.49	30.0457	45.9981
MIR484,NDE1	9.33841	4.83916	1.24564	0.424174
CALCB	0.0460181	0	0	0
RNF141	5.58084	9.43674	10.5329	13.8219
TMEM25	0	0	0	4.53326
EAPP	16.5435	19.4677	6.87592	0.618951
HIPK1	11.056	9.97877	4.0064	2.22195
WDR96	0.00738753	0.0234814	0.0175404	0.0105667
FANCM	1.0932	1.08525	0.451101	0.0866461
SUMO1	55.5057	97.9889	130.814	116.865
GPBAR1	0.0969825	0.0342511	0	0
TULP4	1.75514	1.36742	1.04686	0.163278
WDR91	2.92736	3.62399	1.24043	0.705983
LOC101929106	0	0	0	0
TIMM13	44.6117	41.8417	36.2673	27.5081
RASAL2-AS1	0	0	0	0
PRPSAP1	27.4097	25.5933	10.1608	4.32522
TEX37	0	0	0	0
PRTG	0.307851	1.09466	1.02258	1.67354
IL18RAP	0	0	0	0
DNAH9	0	0	0	0
POLR2E	73.4658	71.0592	75.0815	87.3254
HEXA	47.7009	48.1163	66.1106	144.074
COL4A3BP	4.41014	3.47304	0.798968	0.421241
AFF1	7.20855	3.86116	1.09415	0.22227
KRTAP4-3	0	0	0	0
RPS24	1059.01	2090.59	3579.2	5101.92
RAB21	13.6951	14.2103	6.82846	1.73911
SYCP2	1.41312	1.71352	1.76393	0.58932
RARA-AS1	4.89938	3.20983	0	0.0687338
LOC101929663	0	0	0	0
ECSCR	0	0	0	0
MUC6	0.00977859	0	0.00580438	0.00699338
OR6Y1	0	0	0	0
SLC6A5	0	0	0	0
LOC91450	0.0482293	0.102198	0.171768	0.0689846
RBMY1A1,RBMY1B,RBMY1E	0	0	0	0
RNF168	4.44692	1.28889	0.660451	0.288589
SLC27A5	8.447	12.64	9.54644	9.20663
MYH2	0	0	0	0
DNAJB8-AS1	0	0	0	0
MIR489	0	0	0	0
LINC01299	0.00548512	0.0441675	0.0195352	0.0235369
MYH8	0	0	0	0
PREB	27.7235	24.9651	11.4477	3.97654
LOC101929698	0	0	0	0
SLC25A34	0.0132995	0.00469696	0.0315773	0
CXCL13	0	0	0	0
LUC7L	15.2068	5.23851	5.02785	4.00935
OR7C2	0	0	0	0
LOC100129138	0.159106	0.0401365	0.0449724	0
NOS1	0.00541241	0.00382298	0	0
GLIS3	4.56277	2.04097	0.273371	0.0843992
GGT3P	1.59455	1.23769	1.90121	2.32538
SCAMP5	1.20534	0.93153	0.91054	0.877071
RPLP0	3519.95	3447.65	4544.77	7989.56
FAM89A,MIR1182	7.7116	6.70478	3.52918	2.02081
MAPKAPK3	33.5988	31.5614	29.9502	24.8529
PTCD3	17.0446	18.1331	15.819	13.7976
XAGE1B	0	0	0	0
MIR3609	0	0	0	0
SHISA3	0.0215627	0.0685374	0	0
TEK	0	0	0	0
GCSHP3,NDUFS1	130.348	0	0	0
FAM107B	23.3083	28.3684	11.9365	6.06889
LCE1A	0	0	0	0
SNORA52	15.8622	0	0	7.56281
SLC2A11	4.24191	5.87196	5.40812	3.78442
LOC101927750	0.154245	0.0544745	0	0.090349
CECR6	0.0101469	0.0107507	0	0
SPEN	8.29905	4.53338	0.990315	0.33322
CCDC181	0.114618	0.0971503	0.213505	0.0655771
PGBD5	0.193618	0.0769271	0	0
SLC12A1	0	0	0	0
ADCYAP1	0	0	0	0
TAAR3	0	0	0	0
MIR6127	0	0	0	0
SOX1	0	0	0	0
PIGA	5.95447	6.97919	3.56493	1.8613
FIBCD1	0.993781	0.983645	1.00902	2.15088
FGFR4	6.46707	6.79664	9.00866	17.6122
USH1G	0	0	0	0
SCGN	0	0	0	0
PYCR1	146.698	137.831	137.028	180.226
NRG4	4.98883	7.02929	5.90351	2.39851
PWRN2	0	0	0	0
USP17L18	0	0	0	0
FAR2P1	0.933407	1.48324	1.07274	0.0820492
DNAJB11	40.3484	55.2891	70.0101	100.144
IL17A	0	0	0	0
PDCD11	36.3514	26.9527	19.157	9.92959
ZKSCAN7	0.0993923	0.0352871	0.0296558	0
ALPI	7.13393	6.93627	5.06246	13.3491
SLC29A4	0.794352	0.706976	0.927035	1.32028
OR9Q2	0	0	0	0
ALX3	4.43849	4.1386	2.92508	0.427602
MIR7162	0	0	0	0
DAPL1	0.223819	0	0.26571	0.160069
ATP6V1B2	28.8824	26.0507	12.1251	4.79923
DGKQ	3.14344	4.8579	3.4401	3.00475
NRG1-IT1	0	0	0	0
SNORD113-4	0	0	0	0
COL10A1	0.0123519	0	0.0293275	0
OPCML	0	0	0	0
EEF1A1	4092.08	4520	4595.09	3641.84
EPB41L4A-AS2	0.637899	0.337929	0.416509	0.0456208
LOC100130849	0	0	0	0
SNORD83A	0	19.8341	0	53.5527
PRKAR1A	39.5283	52.8082	58.2072	56.9596
XPNPEP2	0	0	0	0
RHPN2	11.0796	7.41721	2.48919	0.31138
MAPK10	0.0461077	0.122214	0.082106	0.0494625
MIR4677	0	0	0	0
NXF4	0	0	0	0
ACSM5	0.0172051	0.0182289	0	0
TTTY9A	0	0	0	0
SNORD81	0	0	0	0
SNORD114-23	0	0	0	0
ZNRD1-AS1	1.0983	0.652999	0.731677	0.489754
INCENP	9.92231	8.40144	3.14496	0.846377
MIR6838,POLM	5.88001	4.23138	2.17244	0.690891
TRIM28	133.729	115.756	74.4516	72.0115
EI24	38.7665	51.0457	60.4352	77.6083
ZNF213-AS1	5.72532	3.05789	1.32478	0.413819
MIR4257	0	0	0	0
SNRNP70	55.1445	58.5668	58.9	26.9123
SMG6	6.63478	3.18889	2.12816	1.5044
MIR23A	0	0	0	0
SRP68	50.5742	38.5158	11.8421	5.62474
ZNF641	5.45613	2.42669	1.41445	1.22211
ZNF728	0	0	0	0
ARFGAP2	36.8118	27.596	14.3608	6.26004
GNG7	0.0943181	0.0799443	0.0447883	0.134907
LINC01016	0	0	0	0
EML4	11.877	15.0097	7.60461	2.85687
CTSV	0.500025	0.986668	1.50473	1.82712
FAM192A	30.8634	32.8221	26.5087	17.8973
STAG3L2	6.57667	4.91664	7.17421	3.0437
LINC01222	0	0	0	0
SLC23A2	4.02234	5.00494	6.27958	8.80398
ADAM11	0.693797	0.490979	0.76998	0.615886
DKFZp686K1684	0	0	0	0
CXCL14	0	0	0	0
PALB2	7.15168	2.0751	0	0.28297
CYP39A1	0.459357	0.51009	0.444343	0.550088
CCDC157	0	0	0	0
CERS2	123.03	116.289	141.985	221.789
IREB2	13.1036	13.2038	3.97318	0.684343
SPHKAP	0	0	0	0
CHAD	0	0	0	0
SNORD36C	0	0	0	0
MAFG	19.0136	8.09479	7.05031	3.249
EXOSC8	55.5676	71.719	39.9979	19.1417
PDCD1	0	0.105796	0	0
C9orf135	0	0	0	0
MIR519C	0	0	0	0
COX15	10.7574	11.1909	10.0919	6.97336
MIR4505	0	0	0	0
LINC00323	0	0	0	0
ZSCAN9	5.12901	2.79546	0.79554	0.226708
OR6F1	0	0	0	0
EDF1	417.632	459.54	474.832	634.817
ENY2	70.4308	20.285	25.1233	23.5993
WASH7P	0	15.3664	0	0
YBEY	0	0	0	4.35756
LOC101928536	0	0	0	0
SNHG12,SNORA44,SNORA61	26.9531	0	0	0
TRMT10C	15.23	13.2091	2.06713	0.730569
MIR7851,UBQLN4	40.572	40.1372	36.5951	45.0736
TPM3	131.603	137.827	146.458	240.658
KRT8	376.335	347.688	434.549	290.585
GGCT	50.8171	80.2809	107.454	72.1386
CPN1	0	0	0	0
M1AP	0.0652166	0	0	0.0233206
DQX1	0.015684	0.0498517	0.0186194	0
LINC00905	0	0	0	0
MIR1248,SNORA81	0	0	11.4461	13.7907
TOB1	25.2247	8.64737	0.395921	0.149058
AKR1C4	0.20872	0.272172	0.415515	0.496039
SNORD31	0	0	0	0
HEATR2	16.8163	14.3435	13.474	15.5839
CCDC54	0	0.0370118	0	0
C1QB	0	0	0	0
KIF9	0	9.30045	5.66484	7.65497
TTTY21B	0	0	0	0
SUPV3L1	26.2573	21.3273	8.47056	6.41159
UGT3A2	0.0183296	0.0244788	0	0
RPEL1	0.850725	1.28914	0.998204	0.410327
HOXA7	4.21019	3.00933	0.774291	0.0902807
OR52N4	0	0	0	0
CEP89	5.40923	2.87584	1.84672	1.53737
HLA-F	0.274409	0.196105	0.132539	0.210118
PDXK	25.4515	20.8655	14.5068	7.34246
LOC101927166	0	0	0	0
PRR3	16.2871	0	0	0
LSAMP	0.0205591	0	0.0341698	0.0117626
KCNAB2	12.6472	12.4271	12.7122	8.53248
LOC102467216	0	0	0	0
MCM6	36.8657	45.4622	40.33	21.8075
DCXR	49.0906	44.8754	55.151	85.8372
MIR8083	0	0	0	0
MIR4795	0	0	0	0
HNRNPA1L2	61.8472	76.2904	74.1728	80.9886
SNORA14B	0	0	0	14.7252
KRTAP9-6	0	0	0	0
LOC102724034,LOC103171574	1.76574	1.25733	1.40882	0.869206
SNHG11	28.1911	23.6053	10.5976	5.21092
XPA	0	10.8001	4.26724	2.1532
CLNS1A	72.2862	94.9147	99.931	89.4157
LOC100288846	0	0	0	0
PPIP5K1	13.5272	13.2678	13.3634	8.85679
PHPT1	104.548	99.2627	116.453	243.577
C10orf10	0.431125	0.0652541	0.0487443	0
TPM3P9,ZNF761	7.3919	7.81646	5.3664	2.32104
AGAP1	4.6259	4.03074	2.32816	2.4446
ANKRD26P3	0	0	0	0
SRR	0	0	0	1.67452
EIF4E1B	0	0	0	0
SNX2	5.70594	10.1457	7.83518	2.59176
ZP2	0	0	0	0
ASB16-AS1	3.40852	4.56432	2.98266	0.648811
NTN3,TBC1D24	5.21774	0	0	0
MIR527	0	0	0	0
MTRF1	4.14505	6.15406	4.40396	0.885342
DNAJC3	11.8693	14.1054	9.80558	7.06626
GLE1	22.7277	22.703	13.945	6.96735
RNF20	8.1486	9.03327	5.99309	1.59002
FAM132B	5.56607	6.12179	4.20955	8.14326
SMKR1	5.67884	7.47242	8.59022	5.24045
LINC00889	0	0	0	0
CELSR2	2.08639	3.57906	2.91429	0.554099
MIR517C	0	0	0	0
TPTE2	0.0108303	0.0249473	0.0503762	0.108438
HOOK2	7.73635	7.13943	6.99457	3.38434
TRMT61A	13.6933	7.98506	4.49172	5.95372
SLC25A39	147.556	162.131	208.579	350.493
RAPGEF3	2.9761	2.73288	1.46949	1.31877
LYPD5	0.134368	0.0711815	0.0963867	0.189851
ZNF526	2.76003	0.699204	0.712647	0.500685
GREB1	0.656418	0.600117	0.476132	0.167246
CEACAM21	0	0	0	0
PIP4K2A	8.58231	7.71291	3.90334	1.87816
PKD2L2	0	0	0	0
CPPED1	1.81046	2.38924	1.5472	0.817281
SLCO4A1	14.5519	9.46936	9.21726	6.0832
CEP83	2.19576	3.96133	3.05128	1.24913
LMNA	133.756	124.497	89.9356	58.281
NRN1	0.140581	0.655982	0	0.0402371
ZNF32-AS2	0.702672	0	0	0.0972737
TTLL9	0.0542996	0.0287654	0	0.116501
TMEM119	0	0.0161717	0	0
VAMP2	8.90615	7.73926	5.51838	3.0171
SLC22A1	0.191803	0.203217	0.186025	0.160094
ACPP	0.0469475	0.049768	0.0278671	0
GYG2	0.558633	0.506276	0.334295	0.0397506
CYP1B1-AS1	0.590252	0.644368	0.145984	0.0351777
YY1	48.9772	57.4413	28.015	12.2722
RAD21-AS1	0	0	0	0
LOC101927922	0	0	0	0
FAM171B	0.477778	0.903942	0.378133	0
CCDC144CP	0.100073	0.185129	0.25835	0.0499852
SNHG7,SNORA17,SNORA43	105.583	26.6886	3.92224	5.42474
INPP5D	0	0.0243028	0	0.0109364
RRP1B	20.9644	17.2318	2.61395	0.70359
ZNF630-AS1	0	0	0	0
LOC389765	0.879142	1.48774	1.07267	0.419159
ENPP6	0	0	0	0
ERI1	10.6656	12.7746	4.761	1.27335
MIR6765	0	0	0	0
LINC00993	0	0	0	0
GANAB	276.604	279.653	337.656	620.813
MTRNR2L9	860.509	943.127	2281.42	3040.42
TTL	25.0256	26.5799	20.3722	10.986
WNT2B	0.302727	0.366381	0.189759	0.0240558
XIST	2.46087	3.13912	0.00474676	0.272373
THAP7	34.6031	16.0793	3.2391	1.59413
CYSLTR1	0	0.0324994	0.0546228	0.0219373
PAX8	0.362155	0.352711	0	0.063297
C17orf75	7.24462	7.65378	5.64985	8.81341
UCA1	0	0	0	0
FOXN1	0.0152879	0.0161976	0	0
TESK2	0	0	0	0
LCE5A	0	0	0.0734076	0
LOC101929260	0	0	0	0
FAM207A	25.641	17.8032	7.69594	3.29503
CCDC40	2.06676	1.12765	0.635486	0.163029
CD27-AS1	3.96827	4.94117	2.33873	0.692596
USP46	1.78841	2.29047	1.83586	1.16416
NAE1	39.5462	71.2964	83.5971	52.565
ZNF593	67.2643	41.3312	12.0591	2.564
INPP5E	4.0087	5.28938	4.54902	1.15862
TMEM53	2.01915	1.70566	0.583067	0.234169
ACOT13	9.79765	11.7154	11.4333	4.2684
ZNF703	5.96974	0.573827	0.0688892	0.0276669
CCBL2,RBMXL1	15.6888	23.7675	21.943	15.1519
PIM2	3.59342	2.36171	0.501878	0.137429
STAT6	26.3666	31.1388	27.7848	23.9937
PRRT3	1.16339	1.03005	0.661869	0.321915
NCSTN	39.8014	43.19	55.3223	82.8048
SNHG8	240.985	160.698	229.762	296.287
SMIM12	9.25656	6.28781	1.60465	0.127582
MIR302C	0	0	0	0
SLC7A5P2	12.6758	11.3913	12.4401	17.299
RNF24	6.80547	3.71236	0.808067	0.0901477
RASSF1-AS1	0	0	0	0
MIR4774	0	0	0	0
TAF5	3.03094	0	0	0
RPL23AP32	0	0	0	0
TDO2	0.177892	0.215403	0.120678	0
RPL13P5	3.1647	2.58661	0.751401	0.387995
MIR6859-1	0	0	0	0
SELENBP1	27.5697	26.7348	31.7954	30.288
REEP1	0.961134	1.24609	0.682133	0.313803
OR52B2	0	0	0.0588179	0
MIR1912	0	0	0	0
MCM4	92.9032	110.62	81.8343	21.4451
LIN52	4.632	2.76002	1.10657	0.786271
EIF4EBP2	9.07089	8.1991	4.79429	1.5359
SOHLH1	0	0.0333742	0	0
IFT74	0	0	4.15498	2.30008
NDOR1	10.1827	8.10458	8.71663	6.6811
BMPR2	4.04614	4.65465	1.98012	0.464278
SOX9	0.827849	0.0541426	0.0121332	0.0146186
SPRR2G	0.0851702	0	0	0
HPS4	6.86142	7.74925	3.30779	1.21756
OR4F29	0	0.013711	0.0768153	0
TSTA3	95.7624	92.4405	116.193	106.435
LRRC75B	1.39653	1.246	1.05179	0.157699
CYTH4	0.0519658	0	0.0154229	0
ZMYND11	12.2828	15.2783	12.0187	12.4881
ACSS1	0.0329111	0.158863	0	0.0244001
RABL3	4.01733	5.45634	3.57559	2.24541
GPR37L1	0.0873174	0.084754	0.0869405	0
SNORA70E	0	0	0	0
CERCAM	48.4381	52.6768	66.2186	135.667
LRRC20	1.97607	1.72132	1.62131	0.589705
TREML4	0	0	0.0242416	0
URB1	5.73232	4.31693	3.35136	2.74678
ZNF580	18.4998	20.6488	9.77707	4.8972
RAD9A	0	0	0	0
UCP3	0.0538756	0.0561991	0.10185	0
STK4	13.1933	12.8285	6.97283	4.13708
DCLK1	2.52589	2.82099	2.23013	0.796722
MIR4716	0	0	0	0
MIR150	0	0	0	0
ALG10B	1.8352	2.39468	2.3438	0.74328
TIMM8A	15.443	12.0922	5.31836	0.704029
LSM12	44.5955	33.1701	12.1441	3.99267
KRTAP5-4	0	0	0	0
TULP1	0.302562	0.0686928	0.128282	0.0927362
MIR1244-1	3513.71	4425.53	3026.01	1693.57
USF2	55.7739	50.4077	41.1595	66.9314
MIPEP	10.8419	11.977	15.2298	15.4832
NTSR2	0	0.0574898	0.161041	0.116418
MIR4695	0	0	0	0
SAV1	7.76095	7.72775	3.3708	0.631152
WDR24	8.33393	5.26297	2.69219	1.65419
NPW	0.0937326	0.39724	0.667654	0.067035
IL17RC	12.5869	10.3047	8.75417	4.95187
INHBC	0.579967	0.169526	0.26301	0.0704193
ARFGEF1	10.1495	13.5682	5.59962	1.63907
RBMY1J	0	0	0	0
HN1L	46.5249	41.5615	35.0959	35.6869
CHDC2	0	0	0	0
SCRT2	0	0	0	0
SPSB2	0	0	0	0
SNORD19	0	0	0	0
ATRAID,CAD	0	0	155.217	0
KIAA1524	7.80899	12.9362	9.91239	4.49487
SNORD124	0	0	0	0
P2RY10	0	0	0	0
CHRNA6	0	0	0	0
SRBD1	4.13975	5.04573	2.6842	1.09364
ZNF773	0.422755	0.111978	0.102657	0.123686
RTBDN	0.340403	0.240019	0.113047	0.546034
SSU72	112.189	111.89	63.6726	22.0037
SLC38A3	0.504322	0.819309	0.658583	0.841581
PARPBP	6.81851	9.9002	6.98765	3.12678
DIO2	8.86269	10.5128	5.02371	1.65321
S100PBP	0	0	0	0
EFCAB14-AS1	0	0	0	0
KCNS2	0	0.0136345	0.0458317	0
IFI27	2.57371	3.33855	2.2444	6.22272
SRA1	49.4143	0	0	16.2851
VGLL3	1.30954	1.56981	1.17264	0.240826
ARL17A,ARL17B	1.98619	2.19972	2.01542	2.19318
LRAT	0.00406978	0	0	0
SH2B3	9.39953	5.10621	1.37713	0.592394
KIAA0907	17.9234	18.8583	15.8314	8.15482
SEMA3C	5.98364	9.24946	11.8028	10.3253
DHRS11	13.5258	14.157	11.1266	6.33161
MIR152	0	0	0	0
BNC1	0	0.0183273	0	0
E2F6	7.74072	3.98133	0.513186	0.292044
PTPRJ	12.5729	10.6215	9.69484	12.7397
FUBP1	41.1933	45.2843	34.9243	12.3274
C11orf91	0.217692	0.461292	0.258436	0.934125
MIR6766	0	0	0	0
VGF	0.454282	0.257847	0.0963047	0.139239
DDT	152.597	174.917	221.014	285.209
LPP-AS2	0	0	0	0
DEFB129	0	0	0	0
OR4F21	0	0.013711	0.0768153	0
MDH2	145.396	134.843	141.355	205.498
FHDC1	0.431356	0.239455	0.144251	0.0695198
HAUS6	7.72982	11.1903	8.69898	5.00401
MIR7150	0	0	0	0
NEB	0.00748006	0.00396258	0	0
NUP133	22.2625	26.5712	16.8663	8.90945
NAP1L3	0	0.0948661	0	0
G6PC	0.00982542	0.00728706	0	0.0140538
ISCU	41.2298	55.2926	60.249	92.9188
INTS5	12.6936	3.40812	0.29375	0.176962
BMP15	0	0	0	0
CBY3	1.67568	0.132968	0	0.179509
ZNF670,ZNF670-ZNF695,ZNF695	6.76464	4.24688	3.27153	2.4361
ABHD6	4.80496	3.54148	1.36406	0.224111
INSIG1	13.7047	11.176	3.43822	1.96912
DEDD	25.9176	13.492	0	0
SPI1	0.03167	0	0	0
CADM1	3.66091	4.11502	4.34609	7.00397
CST7	0	0.0555224	0.124424	0
PDX1	0	0	0	0
DCLK3	0	0	0	0
SEC61G	219.997	246.829	379.563	726.086
SHANK2-AS1	0.117843	0	0.0184077	0
PNLIP	0	0	0	0
ERICH3	0	0	0	0
STXBP5-AS1	0	0	0	0
LOC101927274	0.270551	0.266682	0.151147	0.230032
CNGA4	0	0.047296	0	0
ABCC5	6.64689	8.36413	8.46596	2.09867
XRCC6	357.573	368.029	421.029	720.682
OR8I2	0	0	0	0
DIRAS2	0	0.0103488	0	0
SYDE1	14.6753	9.81505	3.757	2.37674
ANKRD62	0.00491051	0	0.00666236	0
LIMK2	7.20644	3.34209	2.05856	2.90729
NACAD	0.108762	0.0797773	0.0198643	0.0119667
DST	5.35174	8.49772	9.29159	3.20901
HLA-C	352.519	388.043	468.677	1191.13
MIR6814	0	0	0	0
C5orf60	0.0384165	0	0	0.0549489
ZNF446	4.4344	2.54962	1.15927	0.523429
DSCAM	0	0	0	0
GRIPAP1	16.2643	18.8726	25.1813	30.4853
LLGL1	11.7763	11.0669	9.87996	11.0663
NAIF1	3.89065	1.35298	0.141682	0.119493
ATP6V1G1	32.7309	44.6031	46.8918	62.8093
ZRANB3	1.58796	1.34022	0.743031	0.305318
NUFIP1	4.80702	3.41997	0.261902	0.182688
BIN1	26.0906	22.1009	17.0516	12.5947
CYBA	397.651	366.768	475.554	987.769
CACNA1C-AS2	0	0	0	0
MIR4681	0	0	0	0
HERC2P2	4.50828	4.30226	7.60577	2.50598
MIR4304	0	0	0	0
DDX42	37.3531	36.6774	12.3012	7.85162
MIR519E	0	0	0	0
MARK3	30.1419	33.8519	11.2789	5.24695
ZBED5-AS1	2.68001	2.52891	2.48563	2.39584
MIR181B1	0	0	0	0
HBS1L	8.74624	11.5834	14.2411	17.4484
ATG12	10.7494	13.6942	13.7587	15.1919
OR2A42	0	0	0	0
LOC101929512	0	0	0	0
STX7	3.35666	4.66902	3.80681	2.74929
SYCP1	0	0	0	0
GLYATL1	0	0	0	0
FRY	0.293812	0.35626	0.228229	0.166026
ZNF564	0.69452	0.0441508	0.115431	0
CMTM6	9.78884	15.1866	16.3151	14.8636
SNX12	28.0624	28.0699	24.739	14.2974
ATP2C1	20.6533	27.9223	34.246	42.8799
SRP14-AS1	6.3358	8.07164	3.97929	1.50613
RAB22A	4.35178	4.97224	2.45451	1.81765
NSUN2	103.611	112.618	74.7582	44.975
FLJ41278	0	0	0	0
MIR6727	0	0	0	0
IL10RB	12.4474	10.9135	11.0184	13.1824
MACROD2	0.140993	0.26491	0.287253	0.438388
CD81	82.7428	86.6677	104.034	194.737
FBXO4	44.2457	54.2381	40.7117	17.5386
IQCB1	17.011	18.1961	18.3818	29.5828
LRTM1	0	0	0	0
C9orf172	1.48156	1.0218	0.945794	0.399837
FGF10	0	0	0	0
MIR548Y	0	0	0	0
STMN4	0	0	0	0
MRPL41	112.196	101.574	75.1615	35.9788
YPEL1	0	0	0	0
PPP1R2	41.2589	58.6399	40.9584	18.7144
CARD11	0	0.0191117	0.0107072	0
MYL4	0	0	0.208078	0
FREM1	0	0.0040885	0	0
KCNIP2-AS1	0.435623	0.0789592	0.369008	0
DYNC2LI1	4.07095	7.18233	9.48809	5.5396
RFXAP	3.1992	2.12618	0.552431	0.332797
LINC00896	1.94146	1.12933	1.12982	0.680628
KIAA1549L	0.0100213	0.0106176	0.0158625	0
CUL3	8.14589	10.7775	4.9764	1.26851
SCFD1	16.3394	29.6754	34.9544	33.6846
SF1	128.463	103.33	48.9889	28.8025
C10orf129	0	0	0.0299699	0
CISD1	17.7713	26.6953	30.7432	32.9474
MIR1257	0	0	0	0
CTD-2194D22.4	0	0	0	0
SUGP1	17.93	12.2077	6.62332	4.14982
LOC643201	0.0186514	0.00988065	0.0110711	0.013339
SLC17A2	0	0	0	0
MIR516B2	0	0	0	0
SPRR1B	0	0	0	0
SLC17A6	0	0	0	0
PRPH2	0	0.0143054	0	0
ZBTB38	5.30186	2.88007	2.37534	1.95182
MYH6	0	0	0	0
CDK18	5.14631	5.16714	4.11359	3.49531
NOTCH1	5.45714	3.16425	0.980988	0.521973
FAM95C	1.87235	1.99196	2.87492	0.309864
TTC27	13.3729	14.744	7.53471	1.5255
VWA5B1	0	0	0	0
PRC1-AS1	0	0	0	0
OR4K13	0	0	0	0
NPAS1	2.05365	0.548806	0.17218	0.148179
TCEB3	19.1446	16.2442	12.5021	13.2794
GIMAP7	0	0	0	0
ATP6V0B	190.001	161.824	178.174	388.286
LAMB3,MIR4260	14.5888	12.5875	11.3819	19.3684
RWDD3,TMEM56,TMEM56-RWDD3	3.11218	5.10482	15.1349	11.4062
HDGFRP3	4.80213	6.24669	7.33842	5.96429
ARL8A	10.1768	7.2305	1.25079	1.13025
MIR6745	0	0	0	0
LPHN1	10.5951	8.37047	6.42453	2.69132
ZBTB11-AS1	3.14641	1.86551	0	0.156128
MTMR3	6.8171	3.07564	1.11405	0.459282
DCTN3	71.6428	65.2297	73.4348	106.14
MIR7111	0	0	0	0
GLUD2	4.47067	5.56089	6.49627	8.83735
PRSS30P	0	0.043911	0	0
MIR937,SCRIB	26.08	26.3112	28.1141	27.8329
HADHB	36.1081	40.4952	48.7717	68.6248
ST3GAL2	9.84081	7.45829	3.61352	1.10449
LOC101928689	0.262176	0.312498	0.0389056	0.0468752
MIR2052	0	0	0	0
DAD1	127.491	165.376	216.047	242.994
RPS4Y2	0	0	0	0
MESP1	5.52349	4.04178	2.02851	0.511543
LOC101927482	0	0	0	0
PRR15	0.413499	0.273815	0.0306806	0.110896
VPS18	7.21948	1.95877	0.18392	0.118184
ZBED4	7.11017	2.92019	0.677441	0.261188
WDR20	8.79318	3.25883	0.940162	0.271095
QRFPR	0.0711306	0.0753632	0	0
SERPINA4	0	0	0	0
LINC01272	0.379756	0.156471	0.300554	0.181061
CSF3R	0.130829	0.163817	0.24264	0.234922
TCF21	0.255051	0.0379411	0.0424431	0.153412
POMZP3	9.90551	7.32192	7.00844	3.88294
OR4K15	0	0	0	0
IFI6	18.1434	24.3693	32.461	63.9824
KRT76	0	0	0	0
SEPT1	0	5.86817	4.95443	9.17439
GPR50	0.0209815	0.04446	0	0
ULBP3	1.64641	2.42696	0.934786	1.12627
TPK1	0.664998	0.740701	0.769218	0.887091
TMEM239	0	0	0.0907729	0
DHRS7C	0.0475387	0	0	0
CTB-178M22.2	0.966147	0.383864	1.0036	0.863703
OR1L4	0	0	0	0
SCARNA18	0	0	0	0
PIGU	25.4611	29.3812	26.587	24.9705
OR8S1	0.0434493	0.368278	0.257907	0
FAM154B	0.0260539	0.0828126	0.0154651	0
SF3A1	41.2907	34.6144	29.4554	20.012
NECAP2	26.3295	22.3686	17.3036	29.3558
PRSS58	0	0	0	0
PROP1	0	0	0	0
LINC00839	0.0785599	0.115248	0	0
ADAM8	0.532579	0.35562	0.850438	0.271335
OR2T4	0	0	0	0
WFDC12	0	0	0	0
LINC00977	0	0	0	0
LOC102723385	0	0	0	0
MRPL45P2	8.38645	6.97299	4.53238	2.76468
MGAT5B	5.8041	3.3418	2.87345	2.80048
ZNF837	1.00969	0.662164	0.148389	0.0595954
PPP4R4	0.0104044	0.0908969	0.0648154	0
UBL7-AS1	6.43343	3.14672	2.62031	0.842528
CRCP	38.833	16.6534	5.78506	3.31932
MOGAT3	0.0760668	0.0402966	0.0903036	0
RBM3	107.667	132.996	164.405	312.704
CCT6A	158.355	234.003	243.308	147.136
TMEM160	32.3442	38.9987	52.197	74.9371
MAPK11	5.54969	4.70455	7.83776	4.98444
LCP2	0	0	0	0
KNDC1	1.75888	0.800757	0.158491	0.0415124
TPTE	0.459155	0.159038	0.273848	0.13047
SNORD44	0	0	0	0
RD3L	0	0	0	0
MIR1207	0	0	0	0
RAB30-AS1	11.9745	14.1619	23.2735	19.814
PRAMEF2	0	0	0	0
MIR1279	0	0	0	0
ABCG5	0.0150289	0	0	0
GABBR2	0	0	0.00810605	0
PLA2G3	0.565199	0.615016	0.380828	0.196645
DEFB103A	0	0	0	0
HOXC-AS3	0	0	22.9942	29.5424
TSPAN15	5.19814	5.42646	4.90053	5.24834
DHFRL1	0.686013	0.680439	0.188412	0
IL7R	7.76197	6.67613	5.66587	4.6695
ING3	10.2527	10.0698	10.3267	12.7892
OXLD1	67.9802	45.1745	11.6082	10.5603
MIR635	0	17.6495	0	0
SIGLEC10	0.0405482	0.103918	0.0389337	0.0723094
DGAT2	5.82655	4.27104	2.23196	0.359785
WDR78	0	0.660795	0	0.282332
ADAMTS4	0.119444	0.0768118	0.0372773	0.0746354
SNORD114-11	0	0	0	0
DUSP14	29.179	22.1575	4.93038	3.88534
HORMAD2	0	0	0	0
ZNF771	0.769076	0.488904	0.255645	0.176007
KRTAP4-5	0	0	0	0
OR4D2	0	0	0	0
CTSA	92.4775	102.74	134.216	233.02
SNORA11E	0	0	0	0
ALKBH6	8.59575	7.04641	6.29862	4.49858
MIR423	0	0	0	0
LINC00327	0.0202357	0.0214398	0.096092	0
SOS2	3.62687	3.77943	1.63899	1.81193
TSTD3	1.7907	2.26569	3.02942	2.64255
MIR495	0	0	0	0
PRAMEF12	0	0	0	0
IGDCC3	0.0267539	0.0283459	0	0
SNORD116-1	0	0	0	24.7604
UQCR10	68.8366	74.9977	76.7743	100.719
EIF2AK4	9.71428	11.1639	7.37702	0
LEUTX	0	0	0	0
TUT1	11.8761	7.95501	6.35812	1.34179
CYP7A1	0	0	0	0
RPE	19.1295	21.4037	20.808	6.65057
ITGA3	38.8929	34.4231	48.4151	92.8077
ASPN	0.065708	0.0193459	0.0433537	0
SLC26A8	0.0237381	0.013676	0	0
C4orf46	5.43416	3.94718	0	0
PMAIP1	17.4884	15.0563	6.03261	0.72369
ABCC1	22.6955	19.2114	17.611	11.9729
TEX264	41.5293	38.4934	27.685	16.311
UHRF1	28.4886	25.4901	7.11822	1.9557
CCNE1	8.37212	7.45754	2.4134	1.00052
HGD	0	0.0447059	0	0.0603536
LOC100996266	0	0	0	0
LOC440896	0.0127996	0	0.0151952	0
PAGE4	0	0	0	0
ZZZ3	13.6709	9.81164	2.75797	1.00614
C9orf62	0	0	0	0
CELA3A	0	0	0	0
COPRS	49.0501	48.6142	36.7868	27.618
DLGAP1-AS5	0	0	0	0
TFCP2	18.3601	16.0847	6.82002	2.22079
LOC100128714	0	0	0	0
TIPARP-AS1	0	0	0.0773827	0
MIR4748	0	0	0	0
SLC34A1	0.0382675	0	0	0
FRMPD4	0	0	0	0
MMP23A	0.0812866	0.13397	0.160834	0.038756
RPS15A	2118.71	2751.28	3653.42	2607.26
WT1-AS	0	0.0523532	0	0
CRYL1	9.10333	8.02715	10.2145	13.2309
HIGD1C	0	0	0	0
MIR4776-2	0	0	0	0
HSPB9	0.184336	0	0	0
DNAJB5-AS1	0	0	0	0
NLRP3	0.00194952	0	0	0
FAM161B	0	0	0	0
DRD2	0.0158271	0	0	0
HOTAIR	1.66003	2.8015	1.99539	0.302264
KLHDC8B	5.88319	4.98661	2.84451	0.2754
ATG9B	0.031462	0.0444455	0.0249003	0
OR4K2	0	0	0	0
RAET1K	1.73591	0.985719	0.471427	0.146056
LPAR1	0.643002	0.672177	0.0783965	0
NFIA	2.62734	2.10027	0.448895	0.218412
GABBR1	0.30513	0.519407	1.26524	0.373949
C1orf234	0	0	0	0
BPIFA4P	0	0	0	0
KCNK16	0	0	0	0
FREM2	0.0501854	0.0531717	0.0354632	0.0307639
ACSM3	0	0	0	0
LINC00998	38.0578	67.039	92.3634	95.507
C9orf139	0	0.0111852	0.0125329	0
CCDC88C	4.84237	3.47906	1.22128	1.21878
NPRL3	20.79	21.4171	18.0664	21.4929
CNNM1	0.0228572	0.0478497	0.0110114	0.0050541
LRIG2	3.65315	1.85499	1.62344	0.400626
OR4F17	0	0	0	0
GCN1L1	47.5663	35.9813	36.6796	39.154
LINC00460	3.01653	3.90618	4.69399	5.96123
PRTN3	0.0477463	0	0.113365	0
LAIR2	0	0	0	0
C21orf62	0.246646	0.225525	0.106494	0.0898889
LANCL2	8.85788	7.21396	3.19617	1.57716
SNAR-E	0	0	0	0
CCDC121	0	0	0	0
LOC101929567	1.01341	1.10724	1.05768	0.375092
TAS2R50	0.0956123	0	0.113507	0
FBLN2	0	0.0304536	0	0
ERVV-2	0	0	0.0198608	0
ZFP62	3.56005	1.46972	1.77712	0.825058
FBXO5	12.9634	3.70442	0.375334	0.266012
SNORD119	0	0	0	0
CRHBP	0	0	0	0
KIAA1211	6.25519	5.31023	2.18722	1.1294
PEX12	2.78273	0.895895	0.237271	0.0659712
MIR6889	0	0	0	0
RBM26-AS1	2.06172	1.81367	0.887079	0.264497
MIR5691	0	0	0	0
LOC642929	0	0	0	0
UCN3	0	0	0	0
DMKN	119.88	149.723	189.755	188.735
GTF3C5	44.0727	33.9528	8.65936	2.6501
RAD9B	0	1.49233	1.1061	2.13778
RTL1	0	0	0.0113458	0
S100Z	0	0	0	0
ZNF790-AS1	0	0	0	0
NPHP1	0.769773	2.98947	5.21774	1.91683
OR8A1	0	0	0	0
CLDN19	0.0287114	0.0152099	0	0
COA6	60.1728	61.7387	33.8196	7.24976
MCM9	2.12175	0.97459	0.542846	0.13723
ITGAM	0	0	0	0.0120128
DSC1	0.0228397	0.0221822	0.00548568	0
CYP2D6,LOC101929829	0.161129	0.371924	0.399372	0.251051
PRPF3	20.1768	12.4404	6.68925	5.20604
ZSCAN21	4.50486	1.42207	0	0
LOC101928340	0	0	0	0
KPNA2	102.033	122.004	36.3186	11.1237
LOC643802	0	0	0	0
TMPRSS11B	0	0	0	0
ATOH1	0	0	0	0
C3orf80	1.57326	1.36071	0.743272	0.413321
MIR3138	0	0	0	0
CGN	0.847954	0.907383	0.78564	0.133634
MIR4288	0	0	0	0
CERS6-AS1	5.97249	7.23559	8.45036	10.6352
DCAF4L1	0.0166923	0.0928495	0.0693578	0
ZC3H12A	0	0.93236	0	0.499139
AP4S1	4.73981	4.90329	5.51385	4.16195
MTX1	43.9371	39.9442	27.6672	20.7991
OR14J1	0	0	0	0
PPP1R42	0	0	0.0514057	0
MIR29A	0	0	0	0
ENTPD4	4.85318	5.48139	6.70555	3.22301
PP12613	0	0	0	0
MIR451A	0	0	0	0
FAM127A	33.1452	36.5347	38.1959	39.1014
NHEG1	0	0	0	0
MSH5,MSH5-SAPCD1	0	0	0	0
HOXC-AS1	4.35168	1.86967	5.0364	0.473265
PTCRA	0	0	0	0
HERC2P4	0.148403	0.116917	0.14305	0.043542
KCNC4-AS1	0.0821272	0.0870141	0	0
BMP7	0.181962	0.197187	0.00591291	0.0175729
TSG101	38.0324	39.5448	31.2555	22.2138
SNORD115-14	0	0	0	0
OR4D5	0	0	0	0
DTWD2	3.45412	3.32134	2.15633	0.64594
LOC284661	0	0	0	0
PRR21	0	0	0	0
LOC100131315	0	0	0	0
ADORA2B	11.423	7.89989	2.18384	1.00497
MIR194-1	0	0	0	0
AES	218.132	243.286	300.586	610.979
KCNMB2	0.0486938	0.103183	0.134884	0.069649
SAA1	0	0	0	0.166417
MAGEC2	0	0	0	0
IGF2,INS,INS-IGF2	0.0442074	0.0468379	0.0209925	0.0505855
OR6B3	0	0	0	0
LINC00116	5.06094	5.16243	3.77107	1.34767
UXS1	9.79424	11.7966	16.5117	26.624
LINC00284	0.0322976	0.0342195	0.0575137	0
LOC101928778	0	0	0	0
LIMA1	43.8845	58.4514	38.478	14.7664
SVIL	5.40129	4.83093	2.59628	1.06519
MIR6873	0	0	0	0
CXCR5	0	0	0	0
MIR4765	0	0	0	0
GLDN	0.0156287	0.0413968	0.00927691	0
POLB	25.6783	25.064	15.4422	19.3766
SNORD115-28	0	0	0	0
FPR2	0	0	0	0
SHROOM1	6.24666	3.17348	3.91506	1.14964
AKR7A3	0.648638	0.687235	0.842683	0.875261
CLCN1	0	0	0	0
ACIN1	49.8498	44.8393	42.7451	8.13103
RCOR1	16.214	12.7622	1.49195	0.402735
AKAP6	0.288352	0.559044	0.097806	0.0107128
SNORD58A	85.2486	90.3213	0	0
NUDCD3	18.5007	14.0476	10.6804	4.77873
SNORD25	0	0	0	0
TPSAB1	0	0	0	0.0825064
ITIH3	0.0134543	0.0285098	0.0159724	0
KIAA1522	21.6649	19.4176	10.5007	6.42306
COL11A1	0.0226326	0.0299741	0.0268685	0
SMUG1	55.2932	47.8491	35.4315	23.8753
ABCC13	0	0	0	0
OR6C65	0	0	0	0
ACTN3	0	0	0	0
SCARNA20	0	0	0	0
FAM76B	3.44262	3.55721	2.6837	1.48736
ZNF462	2.49033	0.714589	0.744128	0.188749
ZNF415	0	0	0	0
HCFC1-AS1	0	0.138434	0.0775569	0
DAXX	31.9963	19.145	2.91931	2.23249
ACTR5	6.41589	4.93408	1.41197	0.33545
DBNDD1	4.2383	6.28425	3.82791	2.65024
KRT32	0	0	0	0
HRAS	23.4629	21.1811	21.9493	22.1714
AACS	16.4971	16.9087	18.0459	15.218
GUCA2B	0	0	0	0
TEAD4	22.6944	12.0687	2.1224	0.923224
C17orf50	0	0	0	0
HBG2	0.100155	0.106115	0	0.286512
MKRN1	25.3768	24.4234	15.8367	7.2515
SWAP70	7.12696	7.22494	3.32936	2.65323
MIR4719	0	0	0	0
TBX6	0.166884	0.176814	0.0566052	0
MACF1	7.20417	8.08116	6.17034	2.51762
LOC100130370	0	0	0	0
UQCRBP1	5.12973	10.5642	20.7815	21.7367
GALNT15	0	0.00485535	0.0102007	0
KIT	0.0230327	0.0488065	0	0
C7orf33	0	0	0	0
LOC649324	0	0	0	0
CHODL-AS1	0.147366	0	0	0
LOC100130705	0.0423687	0.112225	0.0628731	0.0454514
NMNAT1	2.8455	2.63467	1.17747	0.54877
HEY1	8.51253	3.67221	1.38599	1.20024
MIR4482	0	0	0	0
MIR505	0	0	0	0
MIR4427	0	0	0	0
LOC102724691	0	0	0	0
CTSO	0.740235	1.18382	0.829036	1.47831
ABTB1	2.69623	3.03837	2.28534	2.52087
GPR135	0.447931	0.324716	0.307865	0.0674417
ELMSAN1	10.6325	3.17302	1.54431	0.304738
CXCR2P1	0	0	0	0
MDK	20.8267	23.7912	28.8544	82.7052
HAND1	0.0745021	0.0263118	0	0.0710425
CD3EAP	0	0	0	0
SH2D4A	23.9776	19.7552	4.06059	1.12884
PAFAH1B1	27.4999	28.6509	5.97381	1.64313
MCF2L2	1.66273	1.02262	0.533898	0.287658
SPATS1	0	0	0	0
MIR4732	0	0	0	0
VTI1A	6.3631	6.10517	2.95378	0.559888
APOBEC2	0.623647	0	0	0.0381013
ARIH2OS	0	0	0	0
C11orf87	0	0	0	0
WRB	10.9101	14.7627	16.0225	19.0553
CCNG2	2.45259	2.26126	1.14232	1.34527
CAV3	0.0336688	0	0	0.0443957
LOC283710	0.183851	0	0.0545651	0
SLC36A4	3.5377	6.14291	7.83967	12.0787
SPDYC	0.729355	0.713312	0.599443	0.0802484
IVD	13.5929	13.6954	12.016	9.47921
MGC32805	0	0	0.0371049	0.0595349
BBS5	8.75694	9.13538	5.03386	3.18791
ALG1	12.3927	10.049	9.40813	11.3024
LOC283683	0.0905319	0.0661136	0.0582921	0.0417008
FGL2	0	0	0	0
MIR4715	0	0	0	0
CCL14,CCL15,CCL15-CCL14	0	0	0	0
ACAN	0	0	0	0
COMMD6	11.7016	16.6478	27.2678	28.5412
HMG20A	12.148	10.5008	3.86573	0.770284
NFIL3	38.6101	3.43127	0.2169	0.203363
HMG20B	94.7291	103.936	105.316	137.706
SNORD68	0	0	0	0
ZFHX4	0.0388175	0.0293767	0.00329162	0.00793178
LOC100996635	0	0	0	0
ZNF777	9.82147	3.35129	0.552217	0.133067
LMNB2	32.5865	34.4436	31.0095	28.5309
ABCC5-AS1	0	0	0	0
METTL7A	14.154	17.1258	13.9765	4.26122
GALNT14	0	0.0174722	0	0
MIR3678	0	0	0	0
GLT1D1	0	0	0	0
OR4C15	0	0	0	0
MTCL1	7.18151	3.74611	1.16084	0.436521
FAM129B	92.6337	83.374	82.0247	116.623
MIR6511B1,PKD1	24.8697	18.3161	23.2933	8.85072
GNRH1	0.0783246	0.249882	0.12599	0.151706
LOC102546226	0	0.0283815	0	0
SAMD1	15.7178	13.7425	10.8159	7.26184
MCOLN1	7.94671	5.52068	6.18585	10.0441
MIR520C	0	0	0	0
CTRL	0	0	0	0
ALDH1L1-AS1	0	0	0	0
WDFY3-AS2	0	0	0	0.399133
MGLL	8.29288	7.31795	7.83018	12.0434
SMARCA4	29.8815	30.2603	25.5642	16.8069
CDK5RAP2	17.0973	19.2621	12.0435	7.50798
C21orf15	0	0	0	0
CALHM2	0	0	0	0.402085
RGPD1,RGPD2	1.78773	1.88851	1.33161	0.34799
GRAMD3	2.69227	1.52817	1.93399	2.827
SNORD82	0	0	0	0
TAGAP	0	0.0121981	0	0
FAM72B	4.59528	3.14141	0.781816	0.27631
SIN3B	16.5461	15.8042	15.7129	21.3086
MIR8058	0	0	0	0
PMEL	1.4029	1.33552	2.03648	1.98497
NINL	2.40059	2.99063	3.5598	1.61267
ZNF663P	0	0	0	0
MIR644A	0	0	0	0
ELAVL3	0	0	0.0101313	0
H1FX-AS1	0	0	0	0
SNORA71D	4.75542	0	16.9363	0
FCGR1B	0.0178583	0.0203596	0.022198	0
GRHL2	0	0	0	0
LENG8	13.5925	15.0738	32.3465	8.37962
MANBA	4.88286	6.04432	7.76298	7.61591
FAM196A	0.00907067	0.00961041	0.0107683	0
HIST1H2BD	4.97862	5.78218	10.2748	8.30516
NCRNA00185	0	0	0	0
RBMY1A3P	0	0	0	0
TEX26	0	0	0	0
SNORA21	5.43238	5.75563	0	7.77018
MPZ	0.577601	0.599413	0.542474	0.746969
MIR5700	0	0	0	0
MIR136	0	0	0	0
ATP5O	173.138	252.238	324.173	202.653
PRELID2	2.02622	2.27532	1.55421	0.687399
HSPB8	27.4852	21.9135	9.5347	2.12177
SLC22A23	2.21493	1.61761	0.472543	0.126444
LOC101929406	0	0	0	0
BTN2A1	6.67918	3.11804	1.96852	0.887736
MIR4768	0	0	0	0
HECTD1	12.9914	15.8672	10.4131	2.91164
ZNF845	0.888654	0.355698	0.0468348	0.0531093
PNPO	15.0268	14.9883	11.7887	8.38003
KCNG3	0.148786	0.03378	0.03785	0
GALT	12.1487	8.96878	6.58772	3.57926
UGT1A1,UGT1A10,UGT1A3,UGT1A4,UGT1A5,UGT1A6,UGT1A7,UGT1A8,UGT1A9	0.0346145	0	0.0304127	0
LMF1-AS1	0	0	0	0
HSPA5	397.944	424.262	315.225	551.258
HLX	1.0473	0.0973353	0.0872504	0.0525616
CD55	172.567	228.954	274.512	575.046
HACE1	2.26725	2.87263	3.01251	2.24512
RFX2	2.61317	1.26528	0.4841	0.520187
COLCA2	0.379361	0.318495	0.509741	0.165462
SCAMP3	66.5333	71.0059	68.6898	87.9687
FLCN	7.2924	3.42342	2.38474	0.828971
MIR6513,TMBIM1	22.9538	19.8773	20.3952	26.1232
MIR365B	0	0	0	0
HMOX2	19.3239	16.4291	10.2046	2.38206
MND1	11.0394	17.1364	3.14582	1.78445
RNF219	5.43749	1.41904	0.584364	0.327474
IQSEC3	0.00563141	0	0	0
MAP3K10	7.37142	5.02342	4.95977	2.51361
PPAT	14.0255	15.9108	7.34851	1.96405
CMTM2	0	0.0469985	0	0
UNG	64.969	61.9318	63.3304	45.2107
LRPAP1	12.2906	12.5915	15.533	33.863
KLHL15	2.63739	1.24414	0.671482	0.206582
ABHD11	23.2654	13.7413	8.88073	7.44568
LOC100134317	0	0	0	0
MSL1	25.9766	21.7192	8.48655	4.79953
PRKCDBP	22.9791	20.0155	12.6984	6.60022
C6orf99	0.262546	0.463614	1.03895	0.751063
SEZ6L2	14.9812	13.8332	15.5485	31.2171
NAA16	3.47876	3.76819	3.57303	0.39486
MLPH	0.0356474	0	0.0423192	0
C9orf24	0	0.0417539	0	0
PCDHB8	0.0395267	0.0354359	0.0315839	0.0260939
FRMD3	0.284865	0.214448	0.055856	0.0289747
MTHFD1	94.6349	101.292	114.571	121.3
MMP27	0	0	0	0
NR4A2	3.96436	0.874041	0.0272042	0.0491653
AZIN1	59.556	36.6698	16.7533	9.20302
ACTC1	0.0218519	0.0347283	0	0
NECAB1	0.488152	0.561556	0	0
BYSL	24.7771	11.3015	1.51958	0.640802
C22orf46	4.10747	4.51275	2.87451	1.23446
LRRC1	2.11335	1.76415	0.456162	0.311443
LRRN2	0.331455	0.351178	0.121074	0
SLFN5	35.1244	24.3112	6.3244	1.87734
CASP8AP2	3.53126	2.00517	1.27385	0.436151
DDX23	60.9413	54.4151	32.783	13.8485
OR3A3	0	0	0	0
SGK1	39.5622	1.33618	0.390101	0.173202
NFE2L1	71.0427	67.6324	64.054	64.0499
GFER	13.5499	6.99498	3.24387	1.40908
MELK	27.4971	30.284	12.3257	4.28293
OR2T6	0	0	0	0
PCDH15	0	0.00724233	0	0
CDC37L1	6.68051	8.2341	2.93623	0.692952
LHFPL4	0.00815348	0	0	0
ENTPD1-AS1	0	0	0	0.0650443
MIR614	0	0	2.57249	0
PNLIPRP3	0	0	0	0
EPOR	3.41358	3.14304	0.840298	0.268508
ZDHHC20	4.78632	7.56944	10.8661	10.4788
ADCK4	10.4501	7.96732	6.33275	4.9887
EPRS	103.165	149.186	165.026	161.685
EPS15	10.8162	13.3685	7.55278	3.18552
SNTN	0	0.0292442	0	0
PRICKLE1	0.271004	0.0196222	0	0.0132451
COL4A1	24.9336	31.3841	47.3796	97.5488
FAM26D	0	0	0	0
SH3GL1P1	0.0747913	0.0176093	0.0887893	0
PTENP1	1.61194	1.76769	0.667536	0.117484
PICK1	15.7426	12.9075	9.63383	6.64366
IFNL4	0	0	0	0
ARID1A	10.6193	5.09547	1.46605	0.352669
LOC101929591	0	0	0	0
NDUFB11	136.225	207.099	176.73	190.828
CPNE4	0	0	0	0
BOK-AS1	0	0	0	0
PRR32	0	0	0	0
KIR2DS4	0	0	0	0
TFAP2D	0	0	0	0
SLC45A3	1.41536	1.25812	0.82589	0.257346
GON4L	9.00105	6.38704	3.11388	2.49025
MIR6785	0	0	0	0
KRTAP10-1	0	0	0	0
C1orf123	32.1494	33.5583	36.4953	47.3683
GNLY	0.0485362	0	0	0
ECE2	27.547	18.9787	7.47162	1.52344
ANKRD62P1-PARP4P3	0.0285522	0.0302512	0	0
SLC7A1	48.8185	33.7108	12.6944	10.3137
SOCS2	10.1338	7.10358	2.25112	0.750499
MIRLET7A1	0	0	0	0
DGKK	0	0	0	0
KRT39	0.0255323	0	0	0
CD81-AS1	0	0	0	0
PLEKHB2	18.1511	17.063	13.4863	7.98307
SS18L1	5.67831	5.07564	5.50298	1.76698
PXN-AS1	0	0	0	0
PSMD13	75.6768	69.6538	64.0969	64.5604
GNG12-AS1	0	0	0	0
YTHDF3	17.7716	11.7358	2.95322	1.09356
LINC00202-1	0.0111593	0	0.0132479	0
MIR6775	0	0	0	0
LOC100132078	0	0	0	0
MKRN9P	0.0352323	0.0497717	0.0139421	0.0335962
EPHA2	36.6722	15.2968	5.7775	15.6332
GTF2H5	1.95682	2.87382	4.03567	3.81978
RECQL4	17.5638	17.4394	18.2928	11.9423
ARGFXP2	0.152286	0.0806736	0.0451969	0.163366
UBXN2A	5.32356	6.21393	2.65115	1.25833
HK1	28.0767	28.4158	25.8047	11.5888
PRIMA1	0	0.0117205	0	0
LINC00885	0.187674	0.124276	0.0835499	0.0335549
ALPL	2.21468	3.19066	2.08065	6.3147
JAG2	14.2554	12.7124	9.13708	3.11654
HS1BP3	4.33254	3.59883	2.32483	1.63602
C2orf48	0.942967	0.691669	0.775007	0.622509
CXorf38	5.75635	5.43101	3.78684	1.38952
FAM120C	2.82178	3.19572	2.8118	0.530628
DNASE2B	0	0.0500859	0	0
ADH1A	0	0	0	0
RPRM	16.2023	10.1279	1.92704	0.21498
ACKR1	0	0	0	0
MPP3	3.71028	5.24054	6.72384	1.25325
PRAMEF20	0	0	0	0
NRK	0	0	0	0
SPANXN4	0	0	0	0
DSTNP2	3.50643	2.59608	1.07829	0.18128
FAM127B	71.1847	68.1414	63.3818	53.0206
SPOCK3	1.52485	2.35038	2.74011	3.09525
REPIN1	30.4448	25.6218	11.0907	7.54657
GGT6	0.271375	0.102358	0.296393	0.0310528
TUFT1	32.012	9.23081	4.47309	2.65575
TMCO4	13.6087	11.2986	5.32536	3.4443
LRIF1	17.1448	10.9435	2.5014	0.509821
LINC00238	0	0	0	0
FOXD4	0.0662957	0.0373259	0.0513285	0.0751276
IL2RG	0.0859139	0.242737	0.135992	0.491546
C22orf24	0.182523	0	0.0866735	0
ZNF296	1.54346	0.146009	0.0654407	0
RASL12	0	0	0	0
ITIH4	5.22003	4.24038	5.07815	6.79228
DSG2	24.2826	38.6264	47.4876	56.7328
OSCP1	3.48807	3.16119	2.04542	0.901426
EMC8	41.6968	34.7699	14.4774	0
SYNGR3	4.82735	3.82502	2.645	1.00326
ZNF396	0.176999	0.203158	0.0875525	0.0210974
ANK3	0.318217	0.42137	0.126702	0.0623403
IPO11,IPO11-LRRC70,LRRC70	11.1138	13.5993	10.6092	3.98717
CS	107.966	109.132	107.589	103.333
ZNF250	2.8568	0.173236	0.0883487	0.0452085
ATP11A-AS1	0.0208439	0	0	0
PGM3	13.9945	18.5768	12.73	6.70277
MTCH1	140.545	143.203	159.886	193.022
LOC729732	0.186675	0.160365	0.150737	0.0505155
LINC00211	0	0	0	0
NTMT1	34.7223	26.5677	10.9554	1.67531
CPNE8	4.27188	6.12571	4.59901	1.77723
LOC339622	0	0	0	0
SNORA51	11.1652	0	6.62742	0
SACM1L	9.46761	12.3946	10.542	5.94601
ACTN1	50.198	45.0235	38.7519	38.018
LGALS1	1330.14	1285.28	1690.44	3390.86
FAM32A	37.8402	38.9575	23.6415	6.43195
CAMK1	5.56509	5.5376	4.62724	6.29494
LOC101927151	3.23511	1.79698	0	0.141715
SCARNA13,SNHG10	4.11237	2.23096	8.25566	1.49952
UQCRC2	143.278	179.754	214.087	263.835
C21orf90	0.297657	0.525614	0	0
SLC6A1	0	0	0	0
SNORD115-13	0	0	0	0
MIR4709,NPC2	46.7688	61.3	91.3639	170.066
LOC100129148	12.1923	7.56728	12.4843	3.82169
RHBDD3	24.7432	18.4825	0	23.5861
KRTAP10-9	0	0	0	0
UBE2Q2L	0.128934	0.136606	0.137758	0
LOC101928937	0	0	0	0
TNPO2	22.5046	24.4896	31.3221	35.5453
CEP350	4.36835	3.99106	0.772082	0.197573
PSG6	0	0.0131645	0	0.0855204
CCL20	0.418269	0.571108	0.284229	0.942338
TMEM51	3.51244	1.51337	0.0264818	0
TGFB2	0.861351	0.712973	0.247635	0.221381
MARVELD1	16.6647	15.9786	17.0683	20.1871
LINGO3	0	0.0209616	0	0
ARMC2	0.227271	1.08113	0.0896913	0.123502
C1orf112	12.4475	14.6768	9.06777	3.5382
TOR1B	12.6302	11.5241	9.0141	11.9658
INPP5B	7.99263	6.68144	4.06804	2.0016
MTDH	33.6281	47.7104	33.0906	19.9769
STX1A	6.9854	5.07238	3.25952	5.41533
ANKRD42	5.29252	6.0447	2.84609	0.277415
EIF2B4	25.1467	21.1485	6.20379	2.47081
GRM8	0.0113621	0.0361146	0	0
PRPF6	67.3652	51.6902	27.6314	11.4234
MARC2	7.01145	7.60554	7.59705	3.86029
RMI1	5.47477	3.85463	1.27921	0.381171
IL4I1,NUP62	27.4614	17.1952	2.74738	0.90096
LOC101929631	0	0	0	0
FAM98B	9.01161	11.9131	8.29681	2.64572
ZC2HC1A	1.69685	2.45274	0.920883	0.433407
FAM162A	60.8866	76.8395	95.3555	74.7334
NOM1	5.98386	5.41569	5.2923	1.23204
HINT1	786.496	941.845	1285.16	2248.35
LOC729159	0	0	0	0
TP53BP2	13.7044	9.78648	1.53519	1.38381
OSGEPL1	3.5726	6.39076	3.67881	1.67754
NEO1	0.133576	0.22408	0.0403866	0.0977991
MIR8076	0	0	0	0
EXOSC5	44.6121	39.653	39.0486	22.9029
PAQR7	8.09688	5.7231	2.70471	1.02501
ANKH	20.1165	20.1626	20.5725	22.4014
LOC101927286	0.0750888	0.053038	0.0297142	0
EHD1	13.5836	8.65163	2.61385	1.51502
FSTL4	2.84223	2.61348	2.90215	2.47503
CARS	89.8478	78.2399	50.7179	46.0679
METTL13	18.03	15.9632	2.77389	0.970285
GP2	0	0	0	0
GMPR	0.697259	0.738749	0.344899	0.207775
HS3ST1	0.367814	0.137541	0.0256856	0
LINC00607	0	0	0	0
ABCD2	0.0148441	0	0.0176223	0
USP5	37.8679	34.3639	33.2964	36.1469
LOC728463	0	0	0.638339	0
OTC	0	0.027969	0	0
TSHZ1	1.28202	0.767736	0.0756253	0.0113896
MBL2	0	0	0	0
LOC101927817	0	0	0	0
DYNC1I1	0.307043	0.133083	0.165686	0.0798504
MAP2K6	5.72056	5.76703	3.47711	1.63648
GPR15	0	0	0	0
LINC00277	0.590863	0.469517	0.233817	0
EIF2B3	40.1901	41.2605	35.4182	18.4836
PTTG1IP	60.7616	65.7479	71.4781	135.397
AJAP1	0	0	0	0
S100G	0	0	0	0
CLHC1	0	0	0	0
ACTL7B	0	0	0	0
PLCB2	0.551037	0.789156	0.892946	0.259322
GNA14	0.0333277	0	0	0
ZCCHC6	2.83875	2.29426	1.00897	0.308732
OR51I2	0.04395	0	0	0
CCDC33	0.310086	0.174042	0.0875864	0.148195
SPEM1	0	0	0	0
SNORD101	52.3031	0	0	0
MIR196B	0	0	0	0
LY6G5C	1.52907	1.62006	0.0864406	0.104148
C10orf95	1.6123	1.27596	0.945527	0
MIR623	0	0	0	0
C17orf59	4.25562	2.21901	0.238057	0.127477
ZNHIT1	64.044	60.9721	67.7464	57.1068
SNAR-C2	0	0	0	0
MIR597	0	0	0	0
MIR3065	0	0	0	0
CYHR1	21.8905	17.028	11.0662	5.62118
MIR542	0	0	0	0
ACOT6	0	0	0	0
GPR26	0	0	0	0
UBXN6	54.9625	52.3513	59.3843	95.3789
DLX1	2.16964	0.816763	0.207719	0.220441
DEFB108B	0	0	0	0
GALNT4,POC1B,POC1B-GALNT4	6.22163	7.89243	8.12718	5.73534
SORCS3-AS1	0	0	0	0
CDC42EP1	138.409	84.6216	20.3543	16.7018
BACH1	2.56244	1.02485	0.677808	0.23619
HIATL1	14.0263	20.0887	20.7102	28.2567
BVES-AS1	0.0504232	0.0801354	0.0598605	0.0721226
ANKMY2	8.29981	7.79753	3.3678	1.50714
SKA3	9.14448	8.4757	4.50139	3.65724
TIGIT	0	0	0	0
LRRC26	0.653759	1.26178	0.501672	0.110863
GHRLOS,TATDN2	16.2863	13.0125	7.16022	5.69333
DMPK	0	0	0	4.10897
ABCB9	3.61025	3.37984	2.77393	1.80716
LOC646743,TISP43	0	0	0	0
ZNF682	0.0412077	0	0.0183451	0
UPP1	80.5847	45.5966	22.1672	8.1363
RNASEH2C	21.314	21.7236	17.4088	14.8951
TFR2	7.77203	8.64744	7.46108	5.34154
MTX2	24.9592	33.39	34.0075	23.529
SNAR-G1	0	0	0	0
SH2D5	0.653311	0.657577	0.569076	0.311487
S100A7L2	0	0	0	0
ZCCHC7	13.6839	6.62567	1.911	0.372557
PRELP	0	0.00960121	0	0
OR5D18	0	0	0	0
CYP2C18	0.0162798	0	0	0
LOC100505776	0	0	0	0
SLC16A2	0.164615	0.194929	0.0114956	0
CRY2	3.96691	1.44882	1.30118	0.913366
TNFRSF11A	0.131555	0.147253	0.0382228	0.0158596
LOC286238	0	0	0	0
ZNF75D	1.47054	1.28183	0.715321	0.16027
SLC22A10	0	0	0	0
RCN2	18.19	26.9291	41.9279	81.0654
MAN1B1-AS1	0	4.61016	4.23011	5.25999
CKAP2L	5.73709	4.87694	1.28281	1.11922
EPS15L1	10.7224	7.79444	3.18141	1.33854
OR51B5	0.771627	1.77869	1.09193	2.38938
TRNP1	1.26639	1.66561	1.58117	0.718304
OR6S1	0	0	0	0
KRT17	145.785	128.198	111.826	210.571
TMCC1-AS1	1.66693	9.02869	0.597798	0.107624
ZBED3	12.9067	9.34298	3.89882	0.448335
HPD	3.81999	3.68408	3.85885	2.56152
SLC24A3	0	0	0	0
P4HB	301.439	293.88	383.071	774.264
LAMB2	14.7029	15.2894	18.6363	24.1833
CD163	0	0	0	0
OFD1	10.3402	9.30336	9.15164	3.22186
C2orf49	4.93905	2.67498	1.4918	0.850379
DAB1	4.52837	5.80258	6.92426	4.61097
SLAMF6	0	0	0	0
SNRNP25	37.5011	36.4864	35.2983	25.6162
MTHFD2L	1.37933	1.81739	2.09934	3.2629
ZNF133	5.44221	1.52418	0.594442	0.766522
DYRK1A	8.75841	1.93821	0.974624	0.250457
SNORD33	0	0	0	0
LINC00380	0	0	0	0
PPP2R5B	3.30834	2.38261	2.11083	0.835072
NUP205	41.5261	43.4439	37.7821	20.1468
LOC101927102	0	0	0	0
TNRC18	21.4658	15.7423	6.21024	3.77682
MIR520H	0	0	0	0
FLT3LG	3.90331	3.66387	1.20648	1.12426
EIF3M	186.099	250.754	128.186	30.982
LOC653513	0.142781	0.0605108	0.0678016	0
SYT9	0	0	0	0
DOT1L	7.57662	5.01472	3.47565	1.30469
IMPA1	10.6257	16.3598	16.4312	12.6913
RTN4R	5.55396	4.11911	0.474728	0.095329
CDR1	0	0	0	0.0497386
LOC100128361	0	0	0	0
C1orf180	0	0	0.0168837	0
MIR103A2	0	0	0	0
PLA2G2F	0	0	0	0
LEO1	14.1936	15.3841	0.98045	0.181261
NDUFB9	391.209	377.103	457.566	501.402
MIR6762	0	0	0	0
NVL	22.5639	19.6267	13.1377	9.67143
LYPLAL1-AS1	0	0.0283616	0	0.0765771
MIR192	0	0	0	0
MOXD1	0.0804138	0.127798	0.0477321	0.230039
SCARNA2	0.350188	1.4841	13.9269	7.51335
ABCA2	9.31588	13.1896	16.8376	14.9355
MIR181B2	0	0	0	0
ZNF202	4.32355	0.650283	0.364317	0.382308
CES1P1	0.0373046	0.0494055	0	0.0933773
C2CD5	4.92795	6.97713	6.12456	1.72323
MRPS21	39.5596	47.6695	58.2927	47.7642
LLPH	27.3045	33.2498	20.7027	7.57983
FCRL4	0	0	0	0
DDX56	70.5719	48.9071	16.2133	6.64563
AKAP12	10.9984	13.7395	8.81539	6.62258
SLC25A19	23.4744	18.4825	4.08685	0.63908
SPDYE5	0.789688	1.81052	1.72064	0.21174
SNORD114-8	0	0	0	0
PGM5P2	2.01845	3.25708	3.05048	0.0770618
SPATA16	0	0	0	0
MPZL1	22.0221	24.7697	18.4213	13.6692
PP7080	29.7225	19.3801	5.02952	1.46372
C16orf59	11.6309	17.7016	6.14646	5.04863
CASP1	1.98332	2.75516	3.99009	4.29359
PNCK	0.029253	0.185962	0.069456	0.334735
EMR2	6.88159	6.97065	7.35924	7.39713
ARHGEF5	0	0	0	0
ADNP	41.2623	15.7143	2.10832	0.687414
NFIB	3.72594	2.38192	1.19676	0.15564
APCDD1L-AS1	2.59799	3.78304	2.03225	2.01645
MIR1-2,MIR133A1,MIR133A1HG	0	0	0	0
UTP20	8.56533	10.3826	6.99658	1.44936
LHX4	0.934839	0.554283	1.42242	0.162672
IL23R	0	0	0	0
TMEM8C	0	0	0	0
NOL9	4.88653	3.35508	1.94452	0.685786
LOC257396	0.935555	0.596509	0.560665	0.0503309
CRYBB3	0.173152	0.122304	0.13704	0.0825558
LOC101927230	0	0.15984	0	0
LOC100506674	0.305275	0.286643	0.564065	0.485436
CLIC1	338.331	302.947	267.599	383.66
TIMM17B	90.6733	98.444	94.7148	127.811
HORMAD1	9.85966	12.1689	0	5.05066
LOC101928174	0.0302125	0	0	0
CHDH	7.49082	5.96077	5.23371	2.33549
ASPH	82.817	147.402	234.778	370.818
COL4A3	0.0869594	0.112608	0.166323	0.681345
MIR933	0	0	0	0
MKS1	14.0057	13.4894	7.11409	3.54404
RPIA	11.0788	14.363	20.9217	38.6803
APCDD1L	0.170398	0.124987	0.062243	0.0749932
DNAJB5	2.24374	1.20664	0.121077	0.0486262
LINC01220	0.400334	0.141385	0.792102	0.381744
MIR548AS	0	0	0	0
FAAH2	1.98098	3.10363	4.12203	3.31578
PLCXD1	11.279	8.5396	5.13746	1.37645
SELP	0	0	0	0
S100A5	0.225321	0.159153	0.178328	0.107429
DGUOK-AS1	0	0	0	0
SLC28A3	0	0.00932435	0	0
PALLD	19.5974	19.5238	10.5405	5.5637
LOC100508046	0	0	0	0
MAGED2	29.2299	32.856	35.1342	50.773
LEMD1	0	0	0	0
DNAAF3	7.54656	6.99466	3.30269	1.65742
ZNF638	10.8233	14.3573	9.29349	3.52335
MAGEL2	0	0	0	0
LOC101929413	0	0	0	0
PDE7B	5.90702	1.70687	0.253257	0.189394
MAN2C1,SIN3A	22.0061	0	0	0
ACTL6B	0	0	0	0
BLVRA	30.2931	36.8319	32.2275	12.3533
WNT8B	0.0212622	0	0	0
GAD2	0	0	0	0
TRMT61B	8.39139	8.57055	6.00635	0.664963
MIR4803	0	0	0	0
LOC101929572,POTEH-AS1	0	0	0	0
PLCXD3	0.202422	0.257361	0.2343	0.00723835
C19orf25	13.7541	6.45653	2.34511	1.38584
MRAS	7.37058	7.7455	5.59415	4.83867
CXorf40A	8.73232	7.67634	2.61241	0.880829
LINC01312	0	0	0	0
RALY	50.4103	47.1651	46.3671	44.5374
FAM9C	0	0	0	0
CHUK	9.81695	14.5007	14.3013	8.53995
CLIP1	16.4212	22.6618	12.3296	4.17662
ABCF2	61.5198	56.934	51.5839	52.1931
GUF1	7.81082	9.87978	11.0401	7.28509
PPP1R26	8.20093	6.38405	3.61576	1.78778
SEPHS2	55.7513	53.8972	15.9722	1.95487
MIR517B	0	0	0	0
SUPT3H	2.72973	3.31373	2.80797	0.930458
GNPTG	14.1283	17.033	23.8293	37.9616
AC093375.1	0.148232	0.196316	0.0733231	0.106012
LINC01251	0	0.142382	0.159537	0
CMTM8	3.90148	4.13363	2.57316	0.732788
FAM169A	1.64481	0	0	0.493289
ITGB5	11.7436	11.4353	17.9555	35.5052
PLOD1	68.412	64.8117	88.707	135.42
MIR2682	0	0	0	0
HIST2H2AB	0	0	0	0.443863
LINC00382	0	0	0	0
CCDC147-AS1	0.25922	0.411966	0.359025	0.865138
RNU6-31P	0	0	0	0
SNORD111B	0	0	0	0
CD63	577.788	594.99	759.684	1429.4
JDP2	7.85883	5.03314	1.55195	1.33908
RCCD1	14.2076	12.488	5.83018	2.37496
ZDHHC5	25.4777	20.8457	5.03928	1.35202
C12orf57	131.158	120.466	141.358	296.769
RNF144A	0.00275541	0.0328429	0	0
LOC101927015	0	0	0	0
GRHL1	1.0977	1.07091	0.558865	0.240481
STC2	85.8841	36.1196	18.1703	10.9091
UQCRHL	2.04437	3.06852	3.84274	4.87358
MIR4746	0	0	0	0
RPL31P11	0	0	0	0
LOC340515	0	0	0	0
LOC100131626	0	0	0	0
ANO7	0.340166	0.294804	0.207605	0.138962
TMX1	8.61729	15.653	22.431	20.6283
PPDPF	174.773	174.557	210.792	343.944
LGALS16	0	0	0	0
AARS2	6.02944	6.08822	3.55918	1.91781
ATPAF2	10.2852	10.4182	9.69437	10.0232
SNAR-A13	0	0	0	0
BIN3	0	0	0	0
FAM205A	0.00931206	0.00986617	0	0
ERICH1-AS1	0	0	0	0
SEC23B	24.8395	28.4391	27.8049	31.0459
ESF1	1.67661	2.52999	1.29678	0.436023
LINC00668	1.59373	1.50449	1.33436	0.704462
ZFP1	2.73155	1.4143	0.674969	0.106074
LOC113230,MIR1199	0.474818	0.319448	0.206223	0
MANEA-AS1	0.0183561	0.137901	0	0.186309
SPANXC,SPANXD	0	0	0	0
OR11L1	0	0	0	0
TMEM69	47.2312	61.8819	41.253	25.3247
TNN	0	0	0	0
ALS2CR12	0.313256	0.255305	0.0858197	0.0344665
LSM4	162.615	168.332	209.903	416.447
USH2A	0	0.00216318	0.0074229	0.00292033
FAM223A	0.150214	0.119364	0.133746	0.0537145
PEX1	8.81467	10.2673	9.59782	3.32998
LOC100132304	0	0	0	0
ZDHHC8P1	0.0552804	0.00861321	0.0521154	0
PMS2P1	16.7264	17.7808	14.6396	8.31096
RAB19	0	0	0	0
KRTAP5-5	0	0	0	0
AMMECR1L	17.062	8.83525	0.931745	0.311158
COQ3	21.3165	26.5772	14.3997	4.15771
CEP128	3.55298	4.37834	2.50082	0.974451
ENTPD7	1.50208	0	0	0
TBXAS1	2.91195	0.505511	0.542312	0.564961
TMEM52B	1.07548	1.07314	0.445392	0.39746
ATHL1	5.64841	6.73908	9.56445	4.2759
PSMD2	120.742	120.914	122.803	150.406
MIR3620	0	0	0	0
LOC101928448	0	0	0	0
GTF2H2C,GTF2H2C_2	15.2288	15.3253	7.91767	4.54309
PIGX	8.84284	12.5549	8.92363	6.6923
ALX4	7.97761	3.97666	0.920405	0.10364
LOC101060211	0.0493876	0.0425152	0.0659599	0.0971318
DPPA4	0	0	0	0
B3GNTL1	4.16672	4.53973	3.45802	1.24741
LOC100996342	0	0	0	0
LOC391003,PRAMEF19,PRAMEF22	0	0	0	0
FCGRT	1.58202	2.76626	2.38867	2.63821
MIR221	0	0	0	0
FRMD7	0	0	0	0
CKMT2-AS1	2.42042	2.04465	0.388329	0.189443
TMEM131	7.49802	8.75366	6.66547	3.54951
GAB3	0.12912	0.0638416	0.080814	0.0369373
GJD2	0	0	0	0
SNORA60	0	0	0	7.16921
KDM4A	26.5213	14.8506	5.51634	2.36238
C1orf53	6.98057	7.81617	8.94626	11.8
DEFB136	0	0	0	0
LOC100129175	0.0212978	0	0	0
NEUROD6	0	0	0	0
MIR548D2	0	0	0	0
OR10V1	0	0	0	0
CTD-2350J17.1	0	0	0	0
ACYP1	9.14798	13.0436	18.3269	10.2425
SNORD115-37	0	0	0	0
MIB1	6.45937	9.27313	8.91091	3.16903
MIR4470	0	0	0	0
MITF	3.59935	1.81295	0.314723	0.256362
PLBD1	0	0	0	0
SNRPA	158.142	134.274	80.8271	31.4291
FATE1	0	0	0	0
FAM188B,INMT,INMT-FAM188B	2.55471	0.739813	0.325502	0.150245
LRRC8E	2.87656	1.19178	0.180737	0
VTRNA1-2	0	0	0	0
OR2T34	0	0	0	0
VWC2L	0	0	0	0
CDRT15P2	0	0	0	0
LOC101928471	0	0	0	0
ZP1	0.0862022	0.0913316	0.102336	0
HSPBP1	27.6817	26.8991	23.0576	16.6498
ASB13	18.4447	15.8291	4.68066	0.713036
MIR8070	0	0	0	0
CGB5	0.448282	0.845583	0.930764	0.904117
HNRNPLL	21.2851	24.0195	18.7209	12.43
GPD2	10.8071	14.8922	15.1652	17.3975
PCYT1B-AS1	0	0	0	0
OR4P4	0	0	0	0
OR5A2	0	0	0	0
WIZ	13.4835	11.392	8.82557	17.9242
MED22	0	0	6.60985	3.27664
HUWE1	35.9688	31.23	24.5504	13.1218
KCNIP4	1.32251	0	1.25901	0.205885
LOC101928200	0	0	0	0
CTB-113P19.1	0	0	0	0
SUCLG1	108.116	109.268	97.3911	59.6488
USP17L24	0	0	0	0
SMTNL2	0.0219853	0.0232936	0	0
OR10G2	0	0	0	0
DEFB114	0	0	0	0
COPS6	176.695	185.524	175.256	161.858
SH3GL2	4.05395	3.95986	2.73733	0.970017
CAPN2	48.4336	63.5233	69.4931	94.3211
MIR196A1	0	0	0	0
FTHL17	0	0	0	0
FAM83H	24.6313	20.0447	9.02951	6.96739
A2MP1	0	0.121374	0	0
MIR4781	0	0	0	0
DTL	24.8433	9.67695	1.71126	1.67213
PDCD2	38.8583	44.5278	35.3891	19.996
EGFL6	0	0	0.0203198	0
TUB	0.153694	0.298539	0.0532173	0.0186102
FLJ42102	0.325003	0.221314	0.155565	0.0807254
GNRHR2	15.6589	16.2646	13.3443	3.85937
ASRGL1	5.04608	5.61745	14.0741	11.1622
RAB40AL	0.3921	0.268809	0.191671	0.131962
TTLL10	0	0	0	0
SLC25A1	100.937	99.4474	99.2617	96.1269
LOC220729	5.55393	4.8753	3.85211	1.91481
NPAP1	0.00971631	0.0280524	0.00144185	0.00486419
GDAP2	4.45338	5.53145	3.43839	2.33144
CYP1A1	1.25242	1.31015	0.734004	0.476194
PPCDC	10.7794	5.57767	2.64093	0.73034
OXT	0	0	0	0
AKAP17A,ASMT	9.32552	6.21732	7.66886	4.11994
SBDS	76.3454	105.23	126.123	179.589
SLC39A9	16.5979	12.508	8.93991	5.51306
LOC101927334	0	0	0	0
CNTFR	0	0.0468301	0.026191	0
TOMM20L	0	0	0	0
SCN11A	0.0155579	0.0197803	0.00886545	0
ZRSR2	4.38575	3.3654	2.00653	1.22962
CDC42SE1	56.658	23.8422	8.5772	3.64333
DUSP28	3.56397	4.05954	3.98943	2.291
ZNF284	0.589464	0.28205	0.47405	0.13599
LOC654841	0	0	0	0
OR4X2	0	0	0	0
ABCC4	7.42415	10.6598	10.5716	7.72738
GPR112	0	0	0	0
ABR	15.0967	14.2326	12.7989	11.263
PRPF31	55.7431	56.0611	49.5349	64.0301
DCUN1D5	4.65729	4.90862	2.03451	0.213343
FAM84B	0.0794772	0.137792	0.00857747	0.0103345
RPS9	1476.97	1337.57	1631.83	1007.53
HP09053	0	0	0	0
TCTEX1D2,TM4SF19,TM4SF19-TCTEX1D2	14.7982	20.001	24.2151	20.0224
RAB31	90.7691	115.417	143.939	218.155
NID1	0.268651	0.611969	0.0239199	0.182525
ATP5SL	29.2081	24.4799	18.6278	20.7821
SRSF8	12.8325	11.2112	4.96706	2.79278
ELFN1	0.689581	0.502298	0.127913	0.0616462
TPTEP1	0.310637	0.164561	0.230485	0.155511
OR51I1	0	0	0	0
FOXO3B,ZNF286B	4.62141	2.23657	1.06353	0.784392
GPR27	0	0	0	0
CXorf66	0	0	0	0
MAVS	8.08093	5.04036	2.65111	0.687122
ANKRD20A19P	0.00779361	0.00825736	0	0.0111476
MAGIX	0.359807	0.226208	0.280079	0.244212
ZNF85	0.0190529	0	0	0
ETV3L	0.171919	0.0455372	0.0510238	0.0461068
OR2AG2	0	0	0	0
C11orf16	0	0	0	0
C22orf42	0	0	0	0
LOC100996325	0	0	0	0
FXYD7	0	0	0	0
CCL3	0	0	0	0
LOC100129924	0.146541	0.258768	0.289946	0
PAQR8	1.01746	0.561273	0.15972	0.0240548
DUSP23	26.3492	23.392	30.6087	38.0169
SNCA	4.61037	6.87073	5.639	9.42047
IFFO1	0.137473	0.129373	0	0.0655416
OSBPL11	6.96462	7.02228	2.35276	0.897794
LOC100131347	0.178355	0.137883	0.0775483	0
GDPD4	0.0163636	0	0.0194262	0
NACC2	7.52921	4.84547	1.85935	0.407314
CSRNP3	0.0066419	0	0	0
NACAP1	9.93847	16.0167	17.9465	6.7537
SNORD103A	0	0	0	0
NEXN-AS1	0.42333	0	0	0.121401
[truncated: 22,646 more rows]

## Sheet: HeLa- miRNAs OX mir-155 
Dataset EV1: HeLa miRNA expression at 4 time points following ActD, overexpression of has-miR-155
miRNA	0h	2h	8h	24h
mir-3685	3	6	2	0
mir-151	46900	48313	29952	23752
mir-4474	11	15	16	6
mir-296	865	767	464	243
mir-3165	1	3	1	1
mir-4674	0	1	0	0
mir-769	876	763	534	374
mir-4698	1	0	0	0
mir-433	1	1	0	1
mir-6514	3	7	2	3
mir-1273	14	15	17	5
mir-4502	2	1	1	0
mir-509	14	6	14	5
mir-3944	7	12	5	13
mir-3925	1	3	1	0
mir-503	238	215	143	201
mir-3609	7	0	7	7
mir-581	13	21	10	11
mir-3128	26	29	22	7
mir-148	53471	51627	43581	26375
mir-4517	4	4	3	1
mir-4501	54	77	37	35
mir-577	48	28	14	11
mir-6515	6	3	5	7
mir-4640	0	1	1	0
mir-377	3	1	0	0
mir-218	1162	1244	896	704
mir-584	82	90	71	72
mir-450	638	648	447	303
mir-4782	1	0	0	0
mir-3622	2	3	0	0
mir-124	6	0	15	3
mir-5100	1	1	2	0
mir-6720	253	291	166	100
mir-3184	5	11	6	5
mir-5189	1	0	0	0
mir-4426	67	18	21	6
mir-3122	0	0	1	0
mir-4457	1	0	0	0
mir-3660	4	11	8	4
mir-3939	4	0	1	1
mir-378	34302	40430	26185	23307
mir-3150	8	7	1	5
mir-636	6	8	2	7
mir-3182	1	1	0	1
mir-452	11216	10704	6327	3640
mir-27	256885	254620	158944	140859
mir-4753	2	4	0	3
mir-1973	2	0	0	0
mir-4286	93	76	53	11
mir-6500	43	30	27	12
mir-3928	17	15	12	20
mir-18	685	743	332	305
mir-4762	4	9	8	11
mir-7	216148	220852	165136	83228
mir-4421	27	31	23	18
mir-326	13	22	14	16
mir-4470	4	1	1	1
mir-4717	1	0	2	0
mir-654	29	13	16	7
mir-4752	1	3	0	0
mir-4639	0	3	0	4
mir-500	625	681	443	353
mir-539	4	2	4	3
mir-5088	0	0	1	0
mir-4725	1	0	0	0
mir-586	1	4	2	0
mir-4788	1	1	0	2
mir-4647	2	1	0	2
mir-485	0	1	0	0
mir-3677	14	5	7	7
mir-5093	0	0	1	0
mir-3120	1	0	1	2
mir-4466	0	1	6	2
mir-328	192	217	154	96
mir-4326	666	715	495	517
mir-132	1320	1352	617	674
mir-127	1	0	2	0
mir-4660	4	5	1	4
mir-2964	5	12	5	4
mir-5584	1	2	1	1
mir-572	0	1	1	0
mir-505	262	295	216	217
mir-933	23	22	12	11
mir-3157	2	5	0	1
mir-545	4	3	1	1
mir-4521	915	43	15	19
mir-3183	0	2	0	0
mir-4775	54	48	48	32
mir-4705	2	1	0	0
mir-1262	16	21	26	14
mir-622	1	2	0	0
mir-874	134	101	72	27
mir-455	3151	3006	2302	1614
mir-892	1	0	0	0
mir-4677	206	201	152	86
mir-1976	1	1	0	0
mir-5002	0	1	0	0
mir-5188	2	2	3	3
mir-600	1	0	0	0
mir-3158	540	626	342	264
mir-95	1672	1950	1223	903
mir-6721	2	5	1	3
mir-4306	1	0	0	1
mir-4746	78	80	49	40
mir-1231	0	1	0	0
mir-184	2	3	75	5
mir-150	10	8	6	10
mir-4443	33	10	12	1
mir-494	18	14	17	9
mir-21	1759724	1855399	1056975	612512
mir-3186	2	1	4	0
mir-92	193910	217844	167345	145465
mir-1275	38	5	1	0
mir-182	45052	48595	44787	29279
mir-129	441	592	378	350
mir-323	34	37	40	28
mir-488	65	36	24	11
mir-5004	0	0	1	0
mir-3140	7	6	5	5
mir-4657	1	2	1	0
mir-1185	1	5	1	0
mir-4741	3	2	2	2
mir-449	16	13	16	5
mir-5001	3	11	6	8
mir-4786	6	1	3	1
mir-4429	1	0	0	1
mir-542	132	93	51	29
mir-3175	1	0	0	1
mir-3170	0	0	0	2
mir-200	629	758	554	394
mir-4747	1	2	0	0
mir-1244	9	3	6	0
mir-183	25844	29207	24978	19053
mir-3121	2	2	3	3
mir-1285	145	178	98	107
mir-663	2	0	0	0
mir-643	2	5	2	4
mir-3193	0	0	2	0
mir-363	0	0	0	1
mir-99	97535	115444	86041	73871
mir-3181	0	0	1	0
mir-135	313	343	204	172
mir-5008	7	4	1	3
mir-4680	16	14	8	5
mir-1260	390	294	160	44
mir-3064	16	13	14	12
mir-3690	0	0	0	2
mir-570	5	1	1	0
mir-4448	0	1	0	0
mir-660	388	354	234	140
mir-122	265	518	424	1072
mir-4324	0	0	0	1
mir-4742	7	12	4	6
mir-592	1	2	0	0
mir-1297	0	0	0	1
mir-1271	2	2	0	0
mir-19	2443	2253	1044	770
mir-5680	1	0	0	0
mir-4664	130	123	97	77
mir-4497	8	6	3	35
mir-3619	0	4	1	1
mir-495	8	7	4	7
mir-4689	0	1	1	0
mir-653	24	39	19	5
mir-125	29351	33159	21571	20607
mir-491	22	20	19	8
mir-3199	6	2	2	10
mir-191	14568	16879	11685	9761
mir-4709	2	0	0	0
mir-1252	1	2	2	0
mir-3667	12	6	5	6
mir-877	190	157	150	109
mir-3191	2	2	2	1
mir-193	827	844	577	668
mir-5010	17	21	12	16
mir-3692	1	0	0	0
mir-3139	1	0	0	1
mir-146	546	652	553	494
mir-4653	1	0	0	0
mir-4425	62	56	48	34
mir-3116	2	4	2	0
mir-1272	2	0	0	0
mir-361	4946	5464	4113	2757
mir-10	31777	28015	18595	13453
mir-203	991	1054	632	393
mir-4726	2	7	3	0
mir-1301	90	118	108	107
mir-496	0	1	0	0
mir-4504	8	10	4	2
mir-4671	8	7	7	8
mir-32	1443	1286	722	463
mir-3160	2	0	0	4
mir-1538	1	1	0	1
mir-3163	2	4	3	0
mir-4436	4	2	0	0
mir-1304	590	571	312	295
mir-4691	2	2	0	3
mir-615	1995	2963	2539	1535
mir-451	17	22	17	27
mir-4641	0	1	0	0
mir-4724	0	0	0	1
mir-4791	62	36	39	67
mir-138	189	196	89	96
mir-6513	1	0	1	0
mir-1234	2	5	0	2
mir-6505	23	34	18	13
mir-3124	5	10	0	0
mir-3678	3	0	0	2
mir-511	0	2	8	4
mir-3672	0	2	0	0
mir-3148	2	1	1	1
mir-532	3381	3316	2628	1999
mir-1257	48	43	13	0
mir-767	642	738	470	485
mir-205	0	1	0	0
mir-659	86	86	34	24
mir-1269	1	2	0	2
mir-331	266	291	92	96
mir-3164	5	4	2	2
mir-369	8	8	2	7
mir-4637	2	5	2	6
mir-26	59889	64371	52363	44807
mir-3654	7	4	7	1
mir-154	1	0	1	0
mir-5582	5	8	6	3
mir-93	9614	8502	4126	3372
mir-516	2	10	0	8
mir-3187	13	25	14	8
mir-362	132	81	47	22
mir-329	8	14	16	4
mir-103	49409	43066	28541	20618
mir-4658	0	0	1	0
mir-4482	88	91	63	60
mir-1289	2	2	2	0
mir-579	8	6	4	5
mir-1277	78	57	35	18
mir-214	1	0	1	1
mir-589	931	917	535	420
mir-338	1	3	1	1
mir-1	518	411	385	215
mir-1303	509	500	314	164
mir-194	899	862	471	327
mir-518	0	1	0	0
mir-432	1	1	1	2
mir-3117	0	0	1	0
mir-5009	8	16	9	10
mir-632	0	1	0	0
mir-671	328	285	147	83
mir-3617	2	1	3	3
mir-5000	30	28	23	15
mir-3684	0	2	2	1
mir-6087	5	3	4	6
mir-185	1751	1890	1354	1021
mir-5191	1	0	0	0
mir-6508	2	1	0	0
mir-4676	14	7	9	6
mir-580	28	16	11	6
mir-4511	3	1	2	0
mir-651	1409	1145	546	326
mir-3134	3	0	2	0
mir-656	5	1	2	1
mir-1284	11	12	10	6
mir-382	28	37	33	24
mir-1914	3	8	4	4
mir-5587	9	1	3	2
mir-1247	80	56	24	23
mir-4635	3	0	1	1
mir-4744	0	1	0	0
mir-940	7	7	3	3
mir-1302	0	11	0	0
mir-33	82	46	11	8
mir-202	2	1	1	0
mir-3960	0	0	0	1
mir-744	1943	2384	1523	1152
mir-1228	1	0	2	0
mir-1288	9	9	3	6
mir-217	57	48	32	28
mir-625	167	172	119	103
mir-641	52	49	42	27
mir-4745	2	8	2	0
mir-345	350	305	174	184
mir-6501	7	4	11	2
mir-483	2	1	0	0
mir-4765	1	2	1	0
mir-9	237	207	348	231
mir-1291	65	40	18	48
mir-3189	2	0	0	0
mir-5581	3	3	6	6
mir-1909	1	2	2	1
mir-4667	1	0	0	0
mir-5585	3	2	2	2
mir-4659	17	17	18	12
mir-128	13019	16051	12890	11568
mir-598	0	1	0	0
mir-4423	0	3	1	0
mir-3908	5	7	2	0
mir-3661	15	25	15	19
mir-34	296	219	171	86
mir-6509	5	4	2	2
mir-548	1820	1842	1230	820
mir-5684	1	0	0	1
mir-4767	0	2	0	2
mir-409	46	39	26	34
mir-937	37	31	21	26
mir-1296	72	60	31	16
mir-506	0	1	4	4
mir-4428	0	0	0	1
mir-4492	0	3	7	3
mir-1226	11	16	16	8
mir-597	1	0	0	0
mir-3611	2	1	1	3
mir-873	110	122	95	99
mir-4489	1	0	0	0
mir-5690	4	2	2	3
mir-190	17	19	5	5
mir-3131	5	2	10	5
mir-4254	0	1	0	0
mir-4515	0	1	1	2
mir-192	1394	1457	1008	770
mir-5187	1	4	1	0
mir-573	74	79	25	0
mir-551	10	4	0	0
mir-4795	0	1	0	1
mir-30	312449	319963	216096	171929
mir-137	74	56	36	29
mir-576	355	393	286	213
mir-3529	1	0	0	0
mir-3173	11	24	22	11
mir-181	40957	39573	31459	49321
mir-3941	0	0	0	2
mir-652	212	232	165	128
mir-4690	2	5	2	4
mir-3136	0	2	2	0
mir-4467	2	5	3	5
mir-1537	0	0	1	0
mir-4440	0	0	2	0
mir-4714	0	0	0	1
mir-1278	91	107	84	72
mir-3135	0	0	1	0
mir-3127	10	6	7	2
mir-4685	0	2	0	3
mir-4701	0	0	2	0
mir-944	2	0	1	0
mir-1293	264	352	233	210
mir-330	718	804	548	607
mir-1305	3	0	1	1
mir-888	0	0	0	1
mir-3689	0	3	0	0
mir-582	9783	7422	3637	1732
mir-3910	0	2	8	0
mir-411	31	31	19	15
mir-939	3	1	2	1
mir-3126	1	1	4	3
mir-489	1	0	0	1
mir-3074	27	20	20	16
mir-20	24463	15774	6501	4503
mir-4727	0	0	1	0
mir-4483	1	0	0	0
mir-134	9	8	7	6
mir-222	3753	4135	3180	3839
mir-501	409	444	392	347
mir-3688	18	5	20	4
mir-1307	7210	8803	6050	4478
mir-4683	28	38	20	20
mir-4750	0	1	0	0
mir-100	182912	184135	113156	65418
mir-4792	0	0	0	1
mir-3657	3	2	0	0
mir-3188	0	1	0	1
mir-6510	1	1	1	1
mir-212	262	250	225	257
mir-106	10909	9209	6290	5352
mir-3196	0	3	0	1
mir-4645	11	8	4	7
mir-4654	0	1	3	0
mir-3679	2	8	2	2
mir-4707	2	1	6	0
mir-3133	16	7	8	6
mir-155	239896	291763	302810	463004
mir-4477	1	1	1	3
mir-1913	0	0	0	3
mir-5699	0	1	1	1
mir-624	8	15	13	3
mir-374	7974	8097	4422	3024
mir-6716	4	3	3	3
mir-1227	0	0	1	1
mir-2116	27	42	23	16
mir-4661	42	41	41	28
mir-4679	4	0	0	0
mir-3176	60	63	35	35
mir-590	245	189	112	66
mir-4793	1	1	0	0
mir-585	1	2	1	1
mir-31	5097	4016	2530	2064
mir-3145	4	4	0	0
mir-514	9	3	6	6
mir-5696	4	5	0	0
mir-1256	2	1	0	0
mir-760	49	43	39	45
mir-199	4235	4277	3029	2521
mir-2278	5	4	3	8
mir-375	33	43	25	23
mir-3651	3	1	2	4
mir-942	150	177	98	130
mir-1248	64	52	66	56
mir-4802	2	2	1	0
mir-668	1	0	0	0
mir-3195	0	0	1	8
mir-425	1694	1743	1062	902
mir-5701	22	22	14	16
mir-3138	6	3	3	3
mir-4431	2	0	2	0
mir-1245	8	10	10	13
mir-4475	0	0	1	0
mir-4728	2	0	0	1
mir-499	17	23	8	11
mir-3620	2	1	0	0
mir-4999	5	7	0	0
mir-4768	5	5	5	3
mir-219	141	132	72	89
mir-221	8953	7081	5075	4350
mir-23	22513	25377	16789	19204
mir-3141	2	2	0	0
mir-758	7	6	2	1
mir-3691	9	8	10	15
mir-4473	121	161	97	82
mir-1255	100	87	124	72
mir-605	0	1	0	1
mir-141	26	18	11	4
mir-3676	23	21	20	3
mir-3192	2	0	0	2
mir-618	0	0	1	0
mir-299	0	0	0	1
mir-3646	0	1	0	1
mir-3180	0	0	10	7
mir-4512	1	2	1	0
mir-424	1087	854	402	340
mir-3909	90	90	115	87
mir-1246	3736	2521	3891	21987
mir-376	2	2	0	2
mir-1306	50	46	17	35
mir-4734	0	0	2	1
mir-4652	42	39	44	22
mir-4774	1	3	0	0
mir-3916	0	0	2	1
mir-6511	69	46	51	66
mir-3155	5	13	3	0
mir-4454	73	30	18	8
mir-508	5	5	1	1
mir-98	5495	7072	5764	6110
mir-1294	7	10	5	12
mir-188	15	13	5	4
mir-3149	5	6	1	2
mir-1299	105	111	78	70
mir-4533	4	1	0	0
mir-612	3	0	0	1
mir-4523	1	0	2	0
mir-2682	431	430	339	261
mir-186	6141	5877	4321	5531
mir-4461	7	6	0	4
mir-15	1928	1953	1093	755
mir-5011	0	1	0	0
mir-1915	0	0	1	0
mir-3607	75	32	21	21
mir-4723	2	0	2	0
mir-4673	1	0	0	0
mir-2355	36	45	35	23
mir-4522	1	0	0	2
mir-3662	36	52	26	8
mir-5003	0	1	2	1
mir-708	1	0	0	0
mir-383	0	0	2	0
mir-210	144	123	64	41
mir-4688	1	1	0	0
mir-664	94	94	51	84
mir-5095	1	0	2	0
mir-493	2	4	7	1
mir-4638	4	3	1	3
mir-429	5	3	2	3
mir-1292	22	32	27	38
mir-4488	14	24	34	103
mir-365	2304	2370	1753	1474
mir-143	1172	1169	764	598
mir-5697	4	5	1	1
mir-16	7168	6096	3223	3416
mir-941	7118	7931	4831	3252
mir-561	11	10	7	5
mir-25	46822	49597	30641	30327
mir-3922	0	1	2	1
mir-195	233	113	59	24
mir-629	2547	3025	2771	2353
mir-6724	8	11	0	1
mir-1267	1	0	1	0
mir-3942	5	2	1	0
mir-4485	40	37	81	39
mir-4721	1	1	3	2
mir-4422	1	0	0	0
mir-204	0	0	0	1
mir-543	8	14	11	11
mir-578	12	10	3	2
mir-28	5090	4969	2868	2525
mir-301	194	186	137	74
mir-3190	2	4	5	3
mir-4761	2	2	3	0
mir-96	3621	3368	2382	1634
mir-5706	1	2	0	0
mir-4427	24	13	12	4
mir-4758	6	10	2	1
mir-497	20	17	13	4
mir-4520	0	1	0	0
mir-487	9	7	6	7
mir-943	2	2	1	1
mir-1468	4	1	0	7
mir-3934	39	45	32	16
mir-526	0	0	0	1
mir-627	1	0	0	0
mir-4508	0	6	2	7
mir-4668	0	1	0	0
mir-3682	0	4	4	4
mir-4498	2	5	3	1
mir-556	7	7	7	2
mir-1266	1	1	0	0
mir-216	36	60	17	25
mir-6715	0	0	1	0
mir-149	681	882	582	458
mir-1250	2	4	1	0
mir-130	863	975	707	525
mir-765	0	0	0	1
mir-2467	5	2	0	0
mir-153	0	4	4	0
mir-3613	432	297	157	115
mir-1343	21	19	18	17
mir-3132	0	2	1	0
mir-3179	18	24	9	18
mir-1290	0	0	0	1
mir-4712	0	1	1	0
mir-372	0	0	1	2
mir-549	2	8	5	3
mir-655	0	1	0	0
mir-484	1198	1409	907	704
mir-4484	2	0	0	0
mir-3913	50	48	42	50
mir-144	2	4	1	0
mir-335	4214	4160	2031	1378
mir-4720	1	0	0	0
mir-504	2	2	0	0
mir-4722	1	0	0	0
mir-1197	1	1	0	1
mir-4435	22	24	24	28
mir-320	8153	9388	6962	10903
mir-410	2	3	1	0
mir-5588	0	0	1	0
mir-1276	16	25	15	18
mir-3118	36	42	6	0
mir-766	46	69	35	41
mir-1180	983	1183	960	812
mir-1237	3	3	2	1
mir-4479	9	4	2	3
mir-197	431	590	284	280
mir-3143	4	5	6	8
mir-4665	7	2	3	6
mir-502	212	284	197	190
mir-1268	738	665	643	341
mir-4781	5	3	4	1
mir-1229	1	6	3	1
mir-4682	0	2	2	1
mir-152	48	48	31	23
mir-3911	10	18	9	10
mir-1258	2	0	0	0
mir-588	2	3	1	3
mir-215	4880	4740	2712	1577
mir-3174	8	16	8	5
mir-1295	1	0	0	0
mir-4778	2	1	0	0
mir-3614	16	15	12	4
mir-2113	1	0	0	0
mir-610	2	0	1	2
mir-3615	1105	1308	812	784
mir-574	1187	1446	1170	1158
mir-1908	82	77	77	42
mir-4706	0	1	1	0
mir-4796	3	7	5	2
mir-380	1	4	0	0
mir-4284	0	2	3	1
mir-550	202	251	151	99
mir-3940	62	81	66	31
mir-3917	1	0	0	0
mir-6506	3	0	3	1
mir-101	27811	24697	14104	7637
mir-29	8868	7656	5424	5894
mir-4729	0	1	0	0
mir-4449	0	2	2	15
mir-3912	10	11	8	1
mir-24	67040	77934	42132	44733
mir-4516	2	4	6	9
mir-145	35	25	31	14
let-7	917715	1069618	977503	878635
mir-3130	9	20	26	8
mir-4700	0	0	1	0
mir-342	440	581	367	313
mir-2110	54	77	44	66
mir-4785	1	0	0	1
mir-339	721	699	322	225
mir-676	5	9	4	3
mir-4748	0	1	0	1
mir-889	32	19	19	9
mir-4797	4	5	6	4
mir-5094	13	17	13	4
mir-616	9	11	3	6
mir-3653	4	8	7	10
mir-4743	1	1	0	1
mir-423	27422	30213	24550	20109
mir-5090	1	2	1	0
mir-1911	0	1	0	0
mir-3656	2	6	5	13
mir-379	97	97	69	38
mir-105	1918	2378	1698	2103
mir-4738	2	1	0	0
mir-147	28	32	25	39
mir-381	162	148	102	71
mir-140	6805	6063	3481	2108
mir-4669	0	0	1	0
mir-17	10523	8595	3904	2310
mir-3200	9	11	9	9
mir-3935	15	14	11	7
mir-4424	1	0	0	0
mir-1286	8	17	5	7
mir-876	6	10	0	4
mir-3648	1	0	0	0
mir-3146	3	2	2	1
mir-139	685	776	597	522
mir-4794	0	0	1	0
mir-3137	2	0	1	2
mir-4755	6	14	6	6
mir-302	1	0	0	0
mir-3605	14	14	3	15
mir-126	2543	3106	1861	1715
mir-4787	0	0	1	1
mir-2277	150	140	105	60
mir-5096	0	1	0	0
mir-22	5403	6855	5007	4706
mir-4754	1	0	0	2
mir-3129	11	11	4	10
mir-454	656	534	483	472
mir-4731	2	1	3	2
mir-1249	15	23	17	11
mir-4763	0	0	0	1
mir-3065	6	9	4	4
mir-1263	3	0	0	0
mir-486	227	234	141	121
mir-642	19	16	14	11
mir-196	15201	18775	12106	14835
mir-1236	0	1	0	0
mir-4766	2	1	0	1
mir-136	1	0	0	0
mir-3918	0	1	0	0
mir-1254	82	124	60	102
mir-4804	3	2	1	1
mir-142	38	40	22	17
mir-3177	10	11	11	16
mir-3680	4	4	4	2
mir-628	107	70	49	45
mir-324	43	43	29	55
mir-1193	0	0	1	0
mir-1287	89	75	33	36
mir-3687	11	2	3	0
mir-133	8	6	4	6
mir-517	2	0	0	0
mir-4684	5	5	4	9
mir-935	111	112	52	58
mir-1298	4	0	0	1
mir-3198	6	16	0	8
mir-3115	2	4	1	8
mir-675	233	250	121	94
mir-3929	10	18	9	8
mir-4458	6	0	0	0
mir-224	23087	27136	25723	24899
mir-340	2105	2064	1479	814
mir-2276	4	6	3	4
mir-1910	12	23	9	14
mir-4672	1	1	0	1
mir-421	407	458	249	279
mir-4642	0	2	0	0
mir-4739	1	0	0	0
mir-1283	0	4	0	0
mir-107	1374	1394	746	591
mir-4463	0	0	0	1

## Sheet: HeLa mRNA OX mir-155 
Dataset EV1: HeLa mRNA expression at 4 time points following ActD, overexpression of has-miR-155
Gene	0h	2h	8h	24h
MIR135A2	0	0	0	0
ROM1	0	5.05	5.51767	5.71585
CHTF8	47.1931	48.0575	17.0043	1.92666
TMEM81	1.13337	1.07549	0.378918	0.190234
TUBGCP4	8.90708	8.83897	6.69314	1.06773
GPR56	87.6312	103.549	86.9689	104.002
SGOL1-AS1	6.28256	0	0	0
CHTF18	7.64456	8.83247	17.6363	4.42385
MIR574	0	0	0	0
E2F4	28.0528	20.6809	11.6549	8.15716
PDCD4-AS1	2.88465	3.10852	2.91259	2.07488
SLC16A4	3.02501	3.56671	4.60163	4.80291
EXOSC1	51.7851	60.6304	55.9327	26.0206
BRF1	0	0	0	0
MIR5700	0	0	0	0
LOC100507472,PCSK6	3.41964	3.60578	3.75241	6.52008
HNRNPA1P33	11.2647	9.47763	12.8082	3.47801
NPR1	2.23319	2.82553	3.35006	2.88781
MIR519C	0	0	0	0
ARHGEF10L	4.30942	3.28873	1.16023	0.17211
ZNF100	0.0541859	0	0	0
DGAT2L6	0	0	0	0
LOC643623	0.0627123	0.0432057	0.0202446	0.0243293
SCP2	26.4063	29.7575	51.2696	77.6432
RFPL3	0	0	0	0
DDX11L2	0	0	0	0
LINC00841	0	0	0	0
LOC101927410	0	0	0	0
MIR7852	0	0	0	0
LOC101927950	0.0590868	0	0	0
OR4M1	0	0	0	0
WFDC3	0.802395	0.676816	1.52036	1.1449
RPS6KA6	0.0222292	0.00562506	0	0
EIF4A2,SNORD2	66.6534	0	0	0
ZBTB22	5.58742	3.97817	0.579663	0.131928
ZNF148	5.48881	1.77352	0.381932	0.126562
PLAC8	16.3663	16.629	20.1356	17.4821
PRR15	9.03176	3.23263	0.386775	0.145637
BCAT2	21.8096	29.5466	33.5093	31.3132
PUS7L	7.50609	8.09627	5.48697	1.16471
TLX3	5.75938	2.92875	0.165828	0
ANO1-AS2	0	0	0	0
KCTD18	3.79851	3.11075	2.89598	2.14168
LOC100128233	0.00956336	0	0.0402849	0
CHAF1B	12.4017	12.0284	6.8025	1.44891
SLC38A1	153.341	145.047	74.1823	36.1473
MIR32	0	0	0	0
OR7G3	0	0	0	0
PIGF	25.5125	28.5169	42.376	41.7277
KY	0.00646668	0	0.0129687	0
HNRNPC	184.687	236.329	270.836	243.186
MIR1205	0	0	0	0
KIAA1614	0.407491	0.0265717	0.0722029	0
ALDOC	16.0327	26.3118	27.6773	34.5287
FIGN	0.845759	0.0727245	0.181144	0.06201
ZNF468	3.12346	1.26556	0.578387	0.238932
EPHA5	1.79505	1.47853	0.720238	0.30282
ELMOD3	5.669	3.93482	5.87725	1.66296
MIR6734	0	0	0	0
PLCB3	5.28608	6.37047	7.52789	3.46945
SLC45A2	0	0	0.0558781	0
ACTR1B	13.4109	18.5882	18.8459	14.6894
KRTAP5-4	0	0	0	0
PHLDB3	2.20904	2.06671	1.62246	1.05739
LAX1	0	0.0512314	0	0
AKAP3	0.114181	0.115573	0	0
MIR3173	0	0	0	0
SH3GLB2	29.4425	38.2926	42.1408	58.295
SLC22A7	0	0	0	0
KRTAP21-3	0	0	0	0
CAMTA1	21.9938	29.8794	32.9433	38.8657
HAUS8	13.1681	7.93535	1.25496	0.343399
FAM25BP	0.0480867	0	0	0
SCPEP1	22.7792	32.2301	47.7362	79.8231
SNORD114-23	0	0	0	0
TMEM5	9.95936	11.2017	9.82539	5.49946
SEBOX	0	0	0	0
BCL2L1	44.333	37.3756	13.3813	9.86118
FOXN1	0.327976	0.270632	0.0857993	0
MBNL1-AS1	0	0	0	0
LOC728392	0	0	4.36681	2.24809
FAM83C	0.0240072	0	0	0
DENND2A	0.0109138	0.0276171	0.0218881	0.0329682
MAP1LC3B2	23.6856	31.8254	28.7188	47.9009
PLCD3	77.999	113.684	125.756	146.028
CD46	41.3773	49.9604	71.6481	97.8469
ASB13	12.8645	12.6577	4.45082	0.574631
RANGRF	47.3024	62.6869	61.5356	32.9757
AKR7A2P1	0.479693	0.120351	0.318016	0.0957952
OTUD7B	9.07104	2.57944	0.872823	0.190283
MIR5191	0	0	0	0
CTAGE15	0	0	0	0
NCR3LG1	17.203	11.2736	10.3064	3.43468
LINC01360	0	0.0122693	0	0
PROK1	0.0608126	0	0	0.137797
USP21	12.2277	11.747	7.02468	1.69602
MRPS6,SLC5A3	36.0984	37.7036	30.4136	9.68464
GPA33	0.0411945	0.0694948	0.02754	0
LOC100287098	0	0	0	0
LOC440173	0.691345	0.438393	0.388131	0.197499
OR5H14	0	0	0	0
ZNF316	3.09524	1.63769	1.57744	0.29782
RAP1B	64.3748	75.4475	47.4377	36.8833
SPTY2D1-AS1	0	0	0	0
JAKMIP1	0.0149175	0	0	0
NDUFB2	155.344	218.659	308.003	392.969
KRT19	0.112138	0.354704	0	0
ZNF280B	0.334807	0.0570246	0.116211	0.038898
LOC101929664	0	0	0	0
PLEKHA1	4.49791	4.38651	2.68553	0.63406
NR2E3	0.0592955	0.0500154	0.0792872	0
SNORD71	23.5259	0	0	0
PRPH	0	0	0	5.15713
CCNJL	2.54796	0.761985	0.116138	0.0699718
CALU	40.2531	48.4494	57.6616	98.9778
THBS2	0.125303	0.0396345	0	0
ING1	9.40599	1.45327	0.43779	0.0715141
PDZD2	3.83172	2.93559	1.02288	0.155011
LOC646719	6.1185	2.62276	2.58609	0.408373
ZNF321P,ZNF816,ZNF816-ZNF321P	3.20721	0.894598	0.271007	0.130885
MAPK3	24.381	42.2792	48.4342	71.5929
HEATR2	8.79456	8.87098	7.58276	6.49079
SACM1L	9.69414	9.96646	7.45104	3.78697
CYP4V2	4.29411	4.09835	5.8207	3.83856
LOC100130452	0	0	0	0
ZNF699	0.91599	0.333085	0.226294	0
RNF113B	0.0302512	0	0	0
LRRC2-AS1	0.0825199	0.104408	0	0
PLOD2	22.784	27.9517	40.5961	73.6852
KLHL1	0	0	0	0
SEC24C	0	30.0618	26.5695	14.3036
KRTAP19-2	0	0	0	0
LINC01356	0.113325	0.185012	0.0219973	0
TMEM64	5.18626	5.33335	6.35185	4.1715
ZBTB6	4.03024	0.173051	0.365733	0.0413157
MIR632,ZNF207	66.2104	61.9052	35.5199	18.3225
LINC00641	1.86652	2.10403	2.54461	0.119001
PYHIN1	0	0	0	0
MIR7846,TNFRSF1B	0.481489	0.324043	0.267093	0.185677
CCBE1	0.30893	0.356688	0.194343	0.425784
NTSR2	0.0506064	0	0.0507543	0
MC5R	0.0318488	0	0	0
LOC728040	0	0	0	0
SFMBT1	6.44887	4.56551	1.49983	0.604489
GCAT	20.1925	27.4158	25.541	11.5158
CBX4	43.0079	7.48044	0.787342	0.285494
ERF	20.2351	10.8087	5.4736	3.07444
OR51D1	0	0	0	0
SKI	11.9245	7.41695	0.832275	0.0585696
LYPLAL1-AS1	0.0499317	0	0	0
PTPLA	24.3077	31.9964	45.205	42.427
IGSF8	12.4166	18.3644	21.9206	53.1339
NF1P2	0	0	0	0
GSTA3	0.0500308	0	0.100379	0
SEMA6A	0.0653146	0.00901514	0.0214338	0.0161422
SYT15	2.42726	4.07865	3.33897	4.24233
OR2AT4	0	0	0	0
SLC35F4	0	0	0	0
TTC7B	5.76835	5.80805	6.51293	5.60328
NQO1	252.184	341.301	366.192	445.218
REV3L	3.5745	1.79664	0.730729	0.124491
CTPS2	10.8541	11.315	9.44878	2.22523
ELMO3	1.28078	0.487295	0.72969	0.255899
COPZ2	0	0.125543	0	0
SLC1A5	194.589	213.58	179.659	156.421
XCL2	0	0	0	0
LOC100996255	0.792846	0.436149	0.553209	0.0520751
SBK1	0.0594229	0.0375922	0.0148964	0.044875
TIMM23B	16.9224	15.2028	8.26156	1.76749
NTN3	0.746305	0.770737	0.669529	0.785248
PTPN11	21.6427	22.5492	28.1963	27.9778
TTC31	12.7148	9.59442	6.25115	1.65574
LOC101927464	0	0	0	0
DCTN3	52.8951	80.0489	92.8372	112.165
OR7E91P	0.0692113	0	0	0
LCMT2	7.75234	0	0	0
FBXO28	10.9335	7.4785	1.84531	0.393488
BNIP1	23.9076	15.8551	4.12624	1.11085
LTBP4	33.2711	27.8619	54.6012	45.9833
MIR1204	0	0	0	0
GJD4	0.0516345	0	0	0
TRIM41	13.5901	12.2757	13.1567	3.23901
GLS	0	16.1861	25.8713	15.7979
CTD-2201I18.1	0	0	0	0
MIR2114	0	0	0	0
HLA-DRB1,HLA-DRB4	0	0	0	0
MIR3188	0	0	0	0
FOXD4L4	0.0474782	0	0	0
HAGHL	12.5491	12.899	14.1247	7.56225
SNORD114-17	0	0	0	0
ATP6V0E2	3.46747	4.20005	4.89011	6.39192
METTL7B	1.18645	1.79125	1.20504	1.40264
YWHAEP7	0	0.0199799	0	0
SOCS7	4.22787	2.46623	1.93614	0.297159
PKP3	25.3156	32.4794	26.9604	19.2733
HIVEP3	1.23378	1.21401	1.23707	0.349018
C5orf27	0.467027	0.498984	0.0832659	0.0156767
REREP3	0.856759	0.560693	0.17784	0.0446386
NOVA1	0.00976374	0	0	0
UVSSA	1.79969	0.880897	1.10375	0.144489
PRKAG3	0	0	0	0.0256266
OR1J4	0	0	0	0
GNS	37.6814	49.3895	71.3321	132.348
ANKRD65	0.0497572	0.0314774	0.0499024	0
H2BFWT	0	0	0	0
P4HA2	32.4407	43.0946	54.0132	87.6998
LINC00501	0.323721	0.0894959	0.264574	0.159784
SLC1A1	4.6976	5.47269	4.07512	0.987554
LOC100996447	7.09031	7.56223	0.84362	0.112114
PCDHB5	0.0575534	0.0612342	0.0787015	0.1462
CPB2-AS1	0.236326	0.162938	0.127759	0.16036
LOC100505795	0.0404057	0	0.0405217	0
KRTAP20-4	0	0	0	0
TMEM38A	2.9936	3.98396	3.25154	3.46225
FAM111A	2.89795	1.54141	1.44948	0.144242
SMN1,SMN2	52.2383	38.9306	20.7044	5.82388
OR2T1	0	0	0	0
ZC2HC1B	0	0	0	0
SNRNP35	18.0768	9.62994	2.7199	0.469499
DOC2GP	0.919482	0.193894	0	0
KCNQ1OT1	0.873022	0.304243	0.408546	0.0812004
UBE2J2	35.5259	33.2859	8.75854	2.33613
PRKAG2-AS1	2.43857	3.82089	0	0
SEC14L2	2.43603	3.51217	2.66216	1.02983
TATDN1	34.1399	29.1068	46.0377	56.5236
PIGH	15.6252	17.6128	15.0351	11.1664
OR6Y1	0	0	0	0
TRH	0	0	0	0
FAHD2A	22.4291	28.0703	23.0715	11.3514
KDM4B	6.20289	4.54253	1.83635	0.397983
MAP1LC3C	1.50862	0.574373	0.592301	0.358278
TARSL2	2.12942	1.90949	0.876942	0.556153
HIST1H2BB	0	0	0	0
TIE1	0.00962377	0	0.0386014	0.0290712
VPS41	5.23227	5.60309	7.29895	3.57336
ZBBX	0.0118992	0.01425	0	0
RAB11FIP2	2.58695	1.84401	1.23002	0.385216
TMEM8B	2.68268	3.57964	4.01547	6.77959
MAPK9	15.7786	15.9954	22.7866	25.7951
OR51G1	0	0	0	0
DPP3	16.5928	23.7604	25.0273	25.2353
FAM193B	5.45154	3.23962	5.67415	2.50086
OGT	63.2201	31.0511	136.314	12.8329
ATP1B1	31.8385	29.238	16.2125	7.3409
CTSLP8	0	0	0	0
RMST	0	0	0	0
FBXW4	12.0539	12.295	14.9461	12.1916
NOS1	0	0	0	0
ATF5,MIR4751	29.9995	28.0073	15.3409	15.1978
CAPN5	0.679643	0.741674	0.647436	0.680064
C8orf31	4.92131	12.4145	4.28059	1.44548
GSG1	0.522264	0.466803	0.368358	0.150364
PDE2A	34.2175	45.4511	42.6186	35.441
TRMT6	8.93175	9.12033	3.58947	1.18667
CTCFL	0.152832	0.0369186	0.0546411	0.0291903
ACSF2	14.75	18.9047	21.9113	18.2834
PSMD8	93.3439	123.388	125.856	115.319
TMEM63A	14.2332	10.379	12.6122	11.5025
TDRP	0	0	0	0
ITK	0.0085445	0	0	0
ECEL1P2	0	0	0	0
CCDC53	30.5188	31.967	52.6992	49.5862
SLC17A7	0.166734	0.146049	0.205785	0.17435
SPHKAP	0	0	0	0
TMEM109	20.7348	25.9462	26.2448	40.2428
TRPA1	0	0	0.437753	0.468893
MIR2054	0	0	0	0
CDC23	25.7764	27.1069	22.5291	19.8782
KDM2B	4.99711	4.07065	1.99585	0.49352
SMPD2	6.04793	7.48032	6.27177	2.25735
MYLIP	6.63456	0.423639	0.57204	0.187307
LELP1	0	0	0	0
ACE2	1.15187	1.75705	1.36017	0.878022
CNDP1	0.0178245	0.0451045	0	0
SNX13	4.18145	3.98432	2.33642	1.0366
SLAMF1	0	0	0	0
LOC101929767	4.04487	1.64308	2.60609	0.654118
SHISA5	106.888	139.403	127.598	118.21
ECD	16.9646	18.8793	13.5218	8.0883
LINC00673	3.53793	1.68667	0.173619	0.235354
ZSCAN9	6.47114	1.54742	0.64244	0.260513
KLK8	0.0376048	0	0	0
NAGPA	7.92387	10.3172	8.78194	14.5393
DMXL1	4.77776	4.07681	2.43554	0.613179
ARHGAP10	6.17078	4.74761	1.57513	0.207121
TAOK1	10.1089	6.31361	1.14726	0.372982
SLC6A20	0.0208515	0.0105529	0	0
TLL1	5.10945	3.74506	3.94907	3.39543
OR1D2	0	0	0	0
RAD51AP2	0	0	0	0
ALDH5A1	2.82601	3.10992	4.63821	4.97664
CCDC149	0	0	0	0
MIR4660	0	0	0	0
ZCCHC13	0	0	0	0
OTULIN	9.94473	5.43554	2.10516	1.09948
ZNF786	1.55497	0.278962	0.37237	0.140217
DUT	53.4049	63.6803	61.5798	22.4349
C11orf53	3.68722	4.40016	3.61457	5.06408
PTPN3	1.82769	1.55832	0.659953	0.210603
YPEL4	0.16384	0.0296138	0.0938945	0
SLC12A5	1.18679	0.462582	0.647667	0.975541
OR8H1	0	0	0	0
ZNRF1	2.52131	2.5297	0.692446	0.133405
SPATA3-AS1	0.0107587	0.0544492	0	0
MIR4254	0	0	0	0
IFNA6	0	0	0	0
C7orf31	0.992075	0.713491	0.439817	0.0946372
CT47A6	0	0	0	0
SUV39H2	5.99308	4.82125	3.39607	1.04414
NTN1	0.20111	0.0234789	0.012405	0.0467121
ARVCF	0	0	0	0
SKOR1	0.221901	0.0935863	0	0
WFDC2	0.195403	0.741696	0.392239	0.147665
SLC16A5	30.3205	25.6235	20.1712	19.6479
WAC	36.5928	18.0647	2.88065	1.01706
ABCC1	18.4248	17.7563	18.6992	12.4523
MIR7152	0	0	0	0
PEX5L	0.0458452	0.0158196	0.0585064	0
KCNG2	0	0	0	0
ETS2	64.937	21.9584	3.28133	0.654535
YTHDC1	7.94911	6.49906	2.13576	0.399899
LOC283683	0.0643969	0.0422477	0	0.0302643
C7orf65	0.0525337	0	0.079021	0
TTC7A	18.6435	23.1379	18.1923	0
RUSC2	14.4229	4.4923	2.25303	0.851002
C19orf48	147.228	55.6812	0	0
PPARGC1A	6.23635	2.43634	0.513333	0.149369
EMILIN2	0.3271	0.224667	0.074972	0.0564623
FGF9	0	0	0	0
ADAMTS6	2.42524	0.52879	0.727061	0.0836558
CYLD	6.85778	7.19688	6.47138	14.7756
C22orf31	0	0	0	0
MIR3942	0	0	0	0
AMY1A,AMY1B,AMY1C	0.429219	0.260843	0.738903	0.0714717
MIR4457	0	0	0	0
MIR4305	0	0	0	0
MIR496	0	0	0	0
MIR3922	0	0	0	0
WLS	58.6765	72.0928	92.7142	139.055
GRAP	0	0	0.214112	0
MIR7162	0	0	0	0
MIR6799	0	0	0	0
GALNT7	15.3845	16.8551	21.0326	28.394
RFPL1S	0.596734	0.524111	0.264327	0.0382825
LRPPRC	90.0169	112.904	115.342	119.157
OR10J5	0	0	0	0
SCN11A	0.0324121	0	0	0
AGFG1,MIR5703	14.404	13.3152	5.30304	1.06662
ACSM4	0.138521	0.0292103	0	0
AOAH-IT1	0	0	0	0
KRTAP5-3	0	0	0	0
CCDC64B	0.0221112	0	0	0
C14orf105	0.0824779	0.0311494	0.0123287	0
SEC11A	94.9764	115.723	138.282	147.308
OR4N3P	0	0	0	0
STAB2	0	0	0	0
LHX8	0.0227764	0.0288177	0	0
MIR509-1,MIR509-2,MIR509-3	0	0	0	0
C3orf62	1.90286	1.06295	1.34791	0.269643
ZNF430	1.78874	0.266547	0.2689	0.0868143
ICT1	52.7004	68.5401	30.5724	2.61972
FLJ38122	0.0118084	0	0	0
MIR152	0	0	0	0
GSTA7P	0	0	0	0
TMEM237	9.23481	12.5401	12.7489	16.2185
PHKG1	34.6303	26.9562	42.5303	102.811
ZNF213	4.09601	3.25431	1.38914	1.73689
VCPKMT	5.06844	2.89391	0.820869	0.145538
ENO2	2.0833	1.94571	3.43773	2.51637
LINC01233	0	0	0	0
MIR15A	0	0	0	0
MIR6131	0	0	0	0
STARD8	0.549718	0.483948	0.0765272	0.0115268
CDC14B	6.39084	6.19732	2.89464	0.74992
LOC102723373	0	0	0	0
ARID5A	5.65932	3.16718	0.747761	0.26816
RTBDN	0.454087	0.342331	0.0913803	1.0322
MIR6509	0	0	0	0
REC114	0	0	0	0
ULK4P2	0.171524	0.13355	0.229431	0.0265796
LBX1	0.065697	0	0	0.0496226
TRIM3	2.61626	2.40283	1.73453	0.401184
AP1S1	50.1949	68.1536	85.9617	70.0844
FAM174B	0.087956	0.0370952	0	0
DLL4	0.0773934	0.0279775	0	0
NREP-AS1	0	0	0	0
NOM1	5.32788	3.26574	3.42841	0.265258
PPY2	0	0	0	0
CACNG8,MIR935	0.779454	0.286987	0.467394	0.213717
DTWD2	3.35689	3.53127	2.4298	0.694807
LOC100288069	9.26157	2.52844	6.93886	1.52856
KRTAP5-8	0	0	0	0
AHCTF1P1	2.88877	1.84835	0.553698	0.115142
WI2-2373I1.2	0	0	0	0
MIR6126	0	0	0	0
LOC100505812	4.28115	3.0428	0	0
KDELR3	0	30.4587	33.6386	36.2584
CTDSP1	46.1955	45.858	12.3751	7.13914
SETD5	25.0555	12.5024	10.6853	3.6132
SNORA5A,SNORA5C,TBRG4	0	0	0	12.8914
LOC100505549	0.869444	0.455196	0.400891	0.0905722
LOC100505921	0	0	0	0
VTRNA1-3	21.6283	0	0	0
NDUFAF1	8.82065	10.8006	10.4104	11.9704
ALOX5	0.0813023	0.0795666	0.032613	0
ARNTL	12.083	11.3373	3.28361	0.411948
ZNF562	7.79502	1.55182	1.21114	0.308488
PDXP	13.3785	14.6801	10.2902	6.64664
MIR5582	0	0	0	0
MIR1292,NOP56,SNORD86	81.1173	80.8592	40.8575	0
NPM1	1308.64	1538.76	1603.8	1277.83
PPM1N	2.30638	2.08394	3.2565	6.71074
HOXC13-AS	0.833722	1.19434	0.71007	0.445612
FOXRED2	11.1331	12.9107	11.3098	4.85645
ENTPD7	1.66348	0	0	0.446473
SNORA70G	0	0	0	0
DCLK2	2.46129	1.15294	0.421592	0.0793766
NRG4	6.85422	6.95348	6.31006	3.82882
FAM150A	0.0734247	0	0.0736478	0.0554611
LINC01111	0.0247574	0	0	0
ATP6V0A4	1.00959	1.03674	0.478898	0.626411
MIR6865	0	0	0	0
OR6W1P	0.992021	0.5136	0.594677	0.223919
HOXB5	1.47064	0.846806	0.745826	0.305324
KLRC2	10.2337	11.0931	16.9293	14.6359
INCA1	8.38533	2.35922	2.37857	1.54208
ANGPT4	0	0	0	0
SMCO4	10.1242	9.66535	11.0792	6.46585
LZTS1-AS1	0	0	0	0
LINC01012	1.96121	0.209309	0.150907	0.134531
RELT	4.21892	2.00132	1.16759	1.1116
CLDN15	0	0	5.49504	1.83315
PHYHD1	6.35021	8.34177	8.59895	3.78998
RAB2A	24.0873	27.5334	16.9591	1.80119
C14orf39	0.0138924	0	0	0
KRT81	485.831	717.341	984.92	1400.21
SEMA3D	0.299631	0.245304	0.424161	0.204089
FEM1C	8.95357	1.13124	0.470518	0.162812
SCARNA12	0	23.6065	35.7063	12.7231
PPP2R2D	5.34179	4.24201	1.89486	1.07792
GBA2	8.89089	0	0	0
PLD5	0	0	0	0.0190833
COMMD4	54.3691	74.4982	71.4953	68.4785
ETHE1	33.9364	48.3198	58.9892	58.1923
C19orf38	0.160422	0.710406	0.241373	0.363533
BAI1	1.60165	0.18595	0.0803833	0.0201794
MRGPRE	0	0	0	0
CNOT3	19.0547	14.9381	8.02589	6.70481
ATP6V1D	18.6091	21.4403	25.3584	22.3804
OR1J2	0	0	0	0
TP53TG1	7.57667	13.7582	19.8505	13.4631
SYCP1	0	0	0	0
MIR6777	0	0	0	0
ARID3A	2.98696	1.91591	0.711373	0.123632
MAP3K2	4.95615	3.41388	1.7925	0.579282
LOC102724321	0	0	0	0
MIR6796	0	0	0	0
RALGPS2	3.64121	3.59596	3.03157	0.857608
TENM2	0.0301431	0.033371	0	0.0170721
ZIK1	0.0143809	0	0	0
C3orf49	0	0.165634	0	0
NOTCH3	5.41228	6.99087	7.29034	6.67193
MIR4695	0	0	0	0
NPY5R	0	0	0	0
SNORA72	20.2323	0	10.4436	0
FMN2	0.799931	0.477136	0.240632	0.0690381
MIR216B	0	0	0	0
CDC42BPA	8.35637	6.80527	6.16301	1.38344
ARX	0.0133153	0	0	0
LOC101928940	0.0392164	0	0	0
SDF4	93.107	131.282	141.227	279.74
LOC101927159	0	0	0	0
NKX2-5	4.42296	1.21133	0.194574	0.109898
FMO4	0.238775	0.162674	0.257876	0.0554871
CXorf28	0	0	0.151227	0
CCZ1	31.881	40.698	42.8068	46.9312
RCAN3AS	0	0	0	0
FLT4	0.225536	0.115105	0.0663451	0.0795833
SERPINF2	0.328144	0.333438	0.226534	0.0284335
LOC101929335	0	0	0	0
TRPC5OS	0	0	0	0
ODF3B,SCO2,TYMP	104.526	127.409	0	0
LOC100289580	0	0	0	0
PDX1	0.0150055	0	0	0
ZNF318	4.06435	2.25548	0.834661	0.0895164
MGAT4A	0.115773	0.0464115	0.0524824	0.0319709
FABP3	12.2024	19.4012	23.3068	11.791
OXER1	0.045582	0	0	0
KCNH3	0	0	0	0.858276
ALDH1A2	0.473597	0.209724	0.37023	0.17883
TYR	0	0	0	0
USP17L3	0	0	0	0
KBTBD2	16.755	6.40718	1.15942	0.214462
PRICKLE4	0	0	0	0.409378
ZBTB17	7.8351	4.28205	2.46346	0.923864
CSN3	0	0	0	0
CYP1A2	0.0121636	0	0.0243951	0
MIR4729	0	0	0	0
NUP188	41.3509	53.6629	45.2308	34.7881
LSM14A	26.8647	23.994	12.8073	5.16648
SIKE1	9.32811	9.44507	7.4965	2.17911
LOC574538	0	0	0	0
SFTA1P	0	0	0	0
SNORA62	35.2381	3.7154	12.0132	36.0047
GPR146	0.617731	0.463158	0.229452	0.0345594
CCDC134	3.41492	2.76861	3.72447	2.85485
ZNF513	0	0	0	0
MIR6785	0	0	0	0
DNAAF1	0	0	0	0
NOL8	13.8545	8.99075	3.83035	1.44457
ABHD4	26.2787	21.1708	21.5895	34.9873
ZNF202	3.15151	0.701006	0.370384	0.0836823
CASC1	0.101025	0.1376	0.0311602	0.0254326
OR8B2	0	0	0	0
CELF2	0	0	0.0183285	0
MIR4743	0	0	0	0
LOC402160	0	0	0	0.0276721
TRAF7	27.9521	39.4742	41.3542	41.2311
LINC00839	0.107094	0	0.011305	0
PRKAG2	4.57595	3.84882	1.45697	0.339263
STAT5B	27.1828	24.9638	21.9444	14.6812
GLT1D1	0	0	0	0
USP17L12	0	0	0	0
NRXN2	0.0747328	0.0217439	0	0
MIR4508	0	0	0	0
RAD21L1	0.0221525	0.0280282	0	0
TCF21	0	0.337476	0.200647	0.402934
ADAMTSL2	0.0578261	0.0255483	0	0
MIR4739	0	0	0	0
LINC00924	0.0549642	0.105567	0.0059588	0.0897516
CRSP8P	1.71743	1.94015	0.676714	0.208478
PPIG	10.3581	8.57398	3.96108	1.91004
SLC39A6	76.496	88.514	102.586	190.348
ALX3	4.7461	3.39087	1.94003	0
BACH1-IT2	0	0	0	0
SERINC5	2.68677	2.53163	3.22834	2.6796
AMPD3	3.42934	2.70902	2.13035	0.578774
CSDE1,NRAS	170.701	203.573	227.687	344.824
TUBA4A	57.7132	62.4719	33.4739	18.9387
SLC41A1	6.23329	6.40606	5.98195	3.51167
KIF3B	17.1669	18.4607	22.5492	24.8096
LINC00397	0	0	0	0
LOC100128531	2.4617	2.13918	0.370263	0
C16orf59	7.58593	7.995	6.79478	3.46829
AP4S1	6.16924	3.74857	4.91213	4.2401
BHLHA15	4.93419	4.7801	0.566487	0.319919
C2orf15	0.294988	0.373231	0.0591725	0
ONECUT2	0.68613	0.325192	0.385444	0.0337544
F8A1,F8A3	11.6691	9.85784	2.20423	1.06286
USP6NL	3.74005	2.14317	0.314543	0.153977
CHRNE	0	0	0	0
INTS6-AS1	1.39848	0.769309	0.732038	0.183744
MRPL27	88.2599	80.1238	45.5904	8.26044
MAMDC2	0.0520769	0.0922459	0.0626654	0.23597
C7orf25	8.77814	6.46534	2.63805	2.48335
SLTM	19.1792	16.8619	18.0845	7.75202
ARPC5L	69.9791	73.9387	51.1624	13.8438
POTEF	0.524296	0.158583	0.339947	0.129742
SENP7	2.07647	1.99147	2.50675	0.894683
ZRANB3	2.29336	1.52329	0.791213	0.39075
SLC6A1-AS1	0	0	0	0
LOC145845	0	0	0	0
CHMP4B	67.3367	81.0853	73.4344	56.4178
SIGLEC10	0.0288845	0.0651689	0.0289714	0
CLDND1	5.51906	4.06537	4.92947	7.70565
JRKL	3.84755	0.638706	0.144689	0.145288
LOC100996876	0	0	0	0
MIR4703	0	0	0	0
MIR4518	0	0	0	0
DCPS	22.8587	26.2533	12.9615	4.12418
MIR4655	0	0	0	0
EIF3K	209.278	289.517	303.721	246.571
NAT10	28.202	24.2377	9.34914	2.82758
TMEM165	41.0352	50.1677	44.3123	26.9152
C2orf54	0.646504	1.14022	0.324282	0
PPP6C	20.0238	23.0155	15.996	3.40082
BDH2	9.1106	10.8315	17.6946	30.5467
PDE8A	9.6207	8.10748	8.30512	2.79821
SLC25A5-AS1	0	0	0	0
SENP5	7.02368	3.1523	2.70375	0.686573
SNORA11D	0	0	0	0
LOC101928936	1.03285	0.399799	0.416172	0.0854794
S100A5	0.280065	0	0	0
KSR2	0	0	0	0
RFTN1	1.35372	1.34932	0.942917	0.786885
RILPL1	4.8493	3.1979	3.87345	0.561145
EPHX4	2.09269	2.79284	2.53015	0.779478
C9orf50	0	0	0	0
UXT	164.745	214.563	226.74	128.767
MKRN2	18.8704	14.5903	3.7314	1.18545
TM9SF2	50.5386	62.0956	77.6873	110.948
MROH1	8.17492	8.7698	11.7758	10.023
LINC00086	0.0109339	0	0	0
DUOXA1	0.0142842	0.139249	0	0.0215818
LOC102724933	0.100023	0	0.133765	0.0503667
NOTCH1	4.6681	3.37148	1.27906	0.489831
ZNF436	2.84466	0.375004	0.485828	0.0914577
SRCIN1	0.629856	0.409081	0.427201	0.188332
RPL29P2	0	0	0	0
UBL4B	0.0544808	0.0344657	0	0
DYNAP	0	0	0	0
MIR5787	0	0	0	0
MIR1193	0	0	0	0
C9orf84	1.96546	1.64867	1.95286	0.790129
PLEKHH3	10.9511	9.93573	4.29767	3.33852
MIR3192	0	0	0	0
SPATA6	1.0769	0.562006	0.374915	0.225884
ZNF431	2.32214	0.765299	1.43924	0.416603
TMCC2	0.224592	0.244235	0.136435	0.119875
GLIDR	4.46908	3.66767	2.47454	1.05791
RPTN	0	0	0	0
CCDC121	0	0	0	0
C10orf82	0.0449151	0	0	0
IFITM3	1102.76	1562.44	1819.28	4479.15
LRRN2	0.642129	0.511541	0.357732	0.0717872
USP17L8	0	0	0	0
CLEC9A	0	0	0	0
TPI1	564.916	827.872	887.095	1152.93
MIR890	0	0	0	0
TLE4	1.73274	1.06955	0.252712	0.0805836
GNAS	533.211	772.264	913.623	1536.41
INSM2	0	0	0	0
LOC400685	0	0	0	0
ABCC8	0.206811	0.0476821	0.10581	0.125223
NETO1	0	0	0	0
MCEE	10.5968	13.6097	10.1501	6.51687
SNORD59B	39.124	49.5013	0	0
MIR7843	0	0	0	0
SLC25A22	17.0495	22.6138	30.4404	63.7182
SNX11	14.1267	15.1117	11.3452	11.7244
PGBD5	0.349918	0.142817	0.0679143	0
XRCC6	240.001	330.256	378.095	580.001
CHODL	0.165562	0.0983374	0.221379	0.0880493
MIR363	0	0	0	0
MIR5089	0	0	0	0
LIM2	0	0	0	0
KCTD6	5.42872	0.729752	0.736221	0.0792046
MAPK8IP1	7.53425	9.39637	5.50077	1.59265
MYL5	4.83328	6.58014	4.9462	2.25829
SRP14	182.836	226.802	331.339	427.959
ADARB2-AS1	0.160934	0	0	0
CYB5R4	12.8915	13.6694	16.6443	16.3451
C17orf97	1.49958	0.934915	0.30514	0.262625
REEP1	1.82451	1.09735	0.804722	0.110119
PELI2	1.88454	0.598149	0.233776	0.0489057
LOC101928442	0	0	0	0
FAM65A	11.6563	10.9545	8.10888	3.99781
RASL11B	0.0405438	0	0	0
DTD2	8.22382	8.46531	14.7382	5.13966
ZNF32-AS1	0	0	2.0009	0
TOMM7	161.205	202.949	363.179	567.445
PVT1	12.3621	6.85568	10.7778	7.64637
ATP6V1G2,ATP6V1G2-DDX39B,DDX39B	125.089	147.049	153.828	54.6743
FRMD1	0	0	0	0
RS1	0	0	0	0
PVRL4	0.532926	0.136412	0.0216228	0
MRPS10	39.3776	45.1071	37.8146	17.6497
HSD17B7	4.49765	5.77606	1.27334	0.102013
LOC101928744	0	0	0	0
LINC00578	0.0697541	0.132384	0	0
LOC100506585	0	0	0	0
SLC25A12	4.97696	5.27719	1.63537	0.198191
SNORD93	0	0	0	0
SRSF1	55.4705	49.8011	25.2035	3.04571
ZPR1	29.1408	30.6614	24.2049	13.4559
KANSL1	9.46685	1.67345	1.83777	0.387834
GRXCR2	0	0	0	0
COX14	67.1605	93.8335	83.7772	40.4335
TENM1	1.44249	0.589814	1.06328	0.419941
MMRN1	0	0	0	0
PRPS2	25.1903	28.6247	26.5635	13.5852
CCDC168	0	0	0	0
OR5B12	0	0	0	0
HOTTIP	0.0558046	0	0	0
TRIM21	29.6854	23.2497	4.09063	1.30693
NFRKB	7.86705	6.00847	5.04726	0.620605
ZNF841	3.13487	0.626349	1.34009	0.190146
FAF2	29.5656	27.513	8.95029	3.46374
ZP3	12.9787	17.9331	17.1236	8.43671
GPRASP1	0.107836	0.0802583	0.125689	0
PRR9	0	0	0	0
RPAIN	0	0	0	0
PCP4L1	0	0	0	0
HEATR4	0	0	0.0477949	0
FSTL3	58.5674	75.1352	85.6344	167.547
CEP78	5.42284	5.73444	4.08159	1.03178
RIMS2	0	0	0.0398853	0.00864225
VPS53	5.54641	4.65892	2.91712	0.926329
CAPNS2	0	0	0	0
FAM214A	3.43475	2.70052	2.44817	0.794606
CYP2A13	0	0	0	0
MIR10A	0	0	0	0
SAMSN1-AS1	0	0	0	0
AP2A2	9.83797	10.917	8.97645	3.57367
CIITA	0.164873	0.0929958	0.0801111	0.0361994
LOC645382,PRAMEF10	0	0	0	0
KCNQ5-AS1	0	0	0	0
DSG2	27.6769	34.0623	43.9955	53.9003
G6PC	0.00182765	0	0	0
GS1-18A18.1	0	0	0	0
CDR2	9.69152	3.15106	0.570851	0.171964
IDH3B	42.5459	59.478	59.3107	53.5944
SRRM1	15.0677	9.23362	5.80717	1.45342
C8orf44,C8orf44-SGK3,SGK3	2.8441	3.80458	2.20378	3.42757
MGC16142	0.261341	0.206662	0.196593	0
CEP44	4.6214	4.03813	2.11079	0.161662
RIMBP3	0.0487887	0.0214711	0	0
ARL14EPL	1.61665	1.84091	0.973379	0.732925
SCARB1	90.0383	128.878	160.243	345.26
NUDT15	19.5675	19.7501	23.2111	24.3304
MT1DP	0	1.10726	0	0.661941
ZNF737	0.0391037	0.00274865	0.0261397	0.0131243
TPRG1L	12.2484	13.9192	9.01184	2.92243
SLC25A2	0	0	0	0
PON1	0	0.0580815	0.092077	0
STAG2	24.6501	25.8182	11.865	5.02415
LOC100130451	0.639851	0.118145	0.070236	0.0176312
CPA3	0	0.0607462	0.0963023	0.108785
MIR8054	0	0	0	0
MIR4741,RBBP8	19.7976	19.1224	16.8039	20.501
LCE3E	0	0	0	0
NRIP2	2.04551	0.174816	0.318678	0.166955
MTMR11	3.71578	3.09836	2.69041	1.11135
SNORD45A	25.6493	64.9053	0	0
DLX1	1.37089	0.640116	0.288314	0.027141
MCAT	7.24641	6.10445	1.83445	0.295093
CD68	22.2668	28.6369	39.8213	96.7574
NAAA	10.3388	14.519	17.6533	41.7831
OR7C1	0	0	0	0
APCDD1L	0.207848	0.21657	0.220688	0.443203
ANKRD18DP	0	0	0	0
PHGDH	290.172	398.769	471.761	899.698
CDC25C	0	8.23492	2.16896	0.854167
LOC101928134	0	0	0	0
MFSD5	19.4262	16.8561	1.71424	0.137442
MIR4669,RXRA	14.0836	11.2627	4.8078	1.48263
SEC14L5	0.0170674	0.00719812	0	0
SAYSD1	4.51444	4.87342	1.16301	0.187682
WIPF1	6.56062	5.43659	4.42854	2.731
FST	8.74456	4.63373	3.74964	6.2079
MAP3K4	5.91941	4.83325	1.89224	0.291592
COA4	51.0758	64.4293	47.5904	18.7319
FLJ42627	1.92088	0.82309	0.739623	0.10831
GOLGA6L7P	0	0.0471802	0	0
ADAM5	0	0	0	0
CIZ1	43.6139	52.3759	62.5399	109.908
CD27	0	0	0	0
CCDC18	0	4.24591	2.23415	0.508684
GARNL3	0.512226	0.372831	0.604544	0.1581
SNORD114-10	0	0	0	0
METTL12,SNORA57	0	0	0	0
OR4P4	0	0	0	0
LOC643711	0	0	0	0
MMP15	5.60214	5.9951	5.42528	4.12392
FANCI	32.5162	33.2794	30.491	23.8121
GPR4	0.0250113	0	0	0
CRIPAK	0.864105	0.477656	0.319672	0.0380131
LOC101927242	0.155932	0	0	0
KRTAP15-1	0	0	0	0
MYH7	0.00610496	0.0154485	0	0
TEX261	36.8716	36.8233	33.1413	50.4274
LINC00113	0	0	0	0
NFE2L1	69.5063	66.889	75.9816	90.6135
THY1	0.0162086	0	0	0
FAM20C	4.65085	5.7273	1.60538	0.312676
KRTAP20-3	0	0	0	0
RPL34	408.363	533.074	685.968	219.351
SPOCD1	3.61367	1.34878	1.12519	1.07809
ARL5B	7.81878	3.98724	1.47471	0.333186
SLC13A1	0.15439	0.0350612	0.0744313	0.022422
C17orf99	0	0	0.160734	0
NYNRIN	0.804094	1.1938	0.512659	0.0350995
LPAR3	0.0234211	0	0	0
GIPC2	0	0	0	0
C16orf97	0	0	0	0
IGSF22	0	0	0	0
OR52L1	0	0	0	0
ZNF792	0.46332	0	0.0193583	0.014579
CXorf57	0.415326	0.0131973	0.0385493	0.110281
DHDH	0.323764	0.256025	0.24357	0.0611403
MIR203A	0	0	0	0
MIR4255	0	0	0	0
RAB41	0.286553	0.155382	0.410623	0.0618439
OR4F29	0.0522884	0.0152671	0.0484186	0.0364609
TUBGCP5	7.22503	6.49437	2.95517	0.751685
LOC100506469	8.86934	0	9.24893	0
FBXO10	2.14794	1.93531	0.652679	0.0860199
RABL2B	3.95285	5.86025	4.7506	1.23164
LOC100996325	0	0.0535819	0	0.0639792
WDR89	3.40941	0.471607	0.216963	0.036322
EEF2K	5.61951	4.77978	2.8208	0.313033
JADE2	24.793	18.6188	5.54825	2.38129
LOC101927698	0.134621	0.389838	0	0
MIR6763	0	0	0	0
OXGR1	0	0	0	0
CACNA1G-AS1	0.0288998	0.0365652	0	0
RNF219-AS1	0	0	0	0
LURAP1L	16.5714	5.13838	1.26193	0.280789
MGC15885	0	0	0	0
ZFY	0.0312924	0.0148472	0.00784455	0
KRT76	0	0	0	0
PRRX1	0	0	0	0
DIRC3	0.0288168	0.0364602	0	0
PXMP2	28.6464	40.954	57.473	86.8433
C1QTNF7	0	0	0	0
LYRM7	4.69691	4.45477	5.90536	2.94569
MIR4699	0	0	0	0
DOCK9	2.89303	3.11571	1.09645	0.213353
RUFY4	0.0278064	0.0131626	0	0
CGB7	0.384745	0.371735	0.568438	0.739838
MIOS	7.32107	4.32705	2.09817	0.223838
C3orf67	0.121169	0.268288	0.24302	0.0228773
MARCKS	22.4056	19.1559	6.09016	0.76224
C1RL	18.2205	13.6991	12.2203	13.2136
FKBP6	0.175945	0.0612186	0.141169	0.0199334
ABHD12	27.3915	38.453	42.7182	85.0989
FAM92B	0	0	0	0
NAA25	8.13956	6.31535	4.00149	0.841892
FERMT2	38.6904	39.7139	29.7219	8.26743
BCLAF1	22.2723	20.774	12.1934	1.78298
HLX	1.11395	0.238516	0.0687452	0.0258859
CXorf31	0	0.141488	0	0
TCP10	0	0	0	0
GMFG	0.70352	0.296708	0.784397	1.65377
SLCO1B3	2.16216	1.77819	3.85389	3.61444
SAP30BP	21.4973	16.3584	4.89674	2.27294
ADAM21P1	0.0385245	0.0852999	0.0386347	0
BECN1P1	0	0	0	0
MSL1	29.2782	23.0741	11.8655	4.18485
ZAR1L	0.0394825	0	0	0
HAVCR2	0.0351308	0.0505102	0.0320274	0.0482396
GPR158-AS1	0	0	0	0
MUSTN1,TMEM110,TMEM110-MUSTN1	3.2886	3.30624	2.81702	2.05478
MIR9-1	0	0	0	0
ARL3	6.424	8.7654	11.5621	12.9955
AVL9	16.5338	13.2628	6.07486	0.749498
ASUN	16.2502	14.9456	6.68801	3.487
NANOS1	0	0	0.322504	0.0728649
SUMO1P1	0	0	0	0
ZRSR2	6.6586	4.33272	2.45321	1.53955
CHURC1,CHURC1-FNTB,FNTB	27.0059	32.4159	32.6985	30.4958
GRIN2A	0	0	0	0
HIST1H3H	1.62459	2.15813	1.58081	0.991786
MIR6871	0	0	0	0
TOLLIP-AS1	0.312043	0.225605	0.357733	0.067347
SUGT1P3,TPTE2P5	0	0	0	0.306385
SNORD115-10	0	0	0	0
NDUFA7	89.0498	125.358	152.091	230.716
KLF3	14.199	6.8919	2.7682	1.77703
LINC00483	0	0	0	0
C14orf132	0.0333726	0	0	0.00720051
GRID1	0.0252025	0	0	0.00951613
DGAT2	4.83431	5.41899	2.725	0.811333
ZER1	11.327	15.2546	9.89484	4.2114
MKNK2	42.1171	37.7023	21.2012	5.39969
ZNF623	10.2639	1.76689	1.88494	0.400799
DIABLO	27.7379	30.0158	12.6863	5.00186
SUPT20HL1	0	0	0	0
LOC100506100	5.03979	7.33906	12.2159	8.9104
LOC100270746	0.770303	0.882565	0.0965751	0.0727244
CLDN14	0	0.0290595	0.0460682	0
LOC101927311	0	0	0	0
WRN	7.13462	6.37212	4.85443	1.26008
LINC00588	0	0	0	0
GCSH	38.452	43.9342	74.1652	101.95
LOC100288966	0	0	0	0
MIR3148	0	0	0	0
ETNK1	3.17171	2.57744	3.43372	2.65406
ADIPOR2	37.5552	36.8456	22.5271	7.09748
LYVE1	0	0	0	0
SPTBN4	0.145198	0.0811593	0.0965104	0.0726821
LINC00967	0	0	0	0
DUSP5	40.2815	10.8183	0.0306779	0.0924142
ADAM8	0.993012	0.320916	1.04854	0.285236
NAP1L3	0.0139195	0	0	0
KRTAP1-3	0	0	0	0
SNX5	30.0538	20.9936	19.0103	11.439
DNAJA1	107.288	110.14	78.1825	20.1433
ZNF333	2.28381	0.467208	0.353605	0.105517
MUC2	0.207998	0.117623	0.254226	0.204227
BDP1	4.40785	2.40966	2.1664	0.375612
CCDC177	0.0178925	0	0	0
WAPAL	20.5429	12.0365	2.35409	0.522864
STX10	41.3711	60.7243	67.1917	58.0854
LAD1	0	0.0170706	0	0.0203787
CHRM3-AS1	0	0	0	0
MIR29A	0	0	0	0
CROCC	1.22961	0.621944	1.58498	0.129057
OR4F4	0	0	0	0
FAM86HP	1.62251	0.907125	1.04824	0.64109
SFXN1	40.4551	44.3924	41.5241	14.2294
ZIC1	0.0282995	0.0268543	0	0
PPFIA4	0.0955056	0.0092952	0.117867	0.0443838
AKR7A3	0.644841	0.678697	0.606719	0.396552
REPS1	10.977	10.45	3.09715	0.775354
AMDHD2	10.5737	11.1083	12.7135	3.46295
NOTCH2NL	4.27177	4.77357	4.48401	5.03134
MAGEC2	0	0	0	0
NPFFR2	0.102974	0.0517696	0.0547125	0.0927077
SNRNP70	46.1407	42.9212	56.0929	10.6168
IFT46	11.6898	12.3485	7.37072	2.3688
SNORA2A	4.67117	0	0	0
TRMT1	43.7992	44.2568	36.0097	13.1881
DDX51	7.38933	5.91696	5.1555	1.93409
TIFA	3.7549	1.45818	0.0745619	0.0748707
MIR557	0	0	0	0
MIR193A	0	0	0	0
CLLU1OS	0	0	0	0
TNKS2	19.495	13.1522	5.44081	1.06201
WASH5P	18.8016	6.46418	7.8898	1.72854
NLGN2	7.39769	6.59445	4.89716	0.507873
C2orf81	2.09273	2.35108	2.02194	1.67023
LINC00265	2.35954	0.781185	0.925526	0.158479
ANAPC4	8.34	8.47326	6.61564	2.13214
HIST1H4K	3.49177	4.85972	5.38106	9.50906
MATN2	1.73813	2.51732	2.78755	2.78677
NDUFV3	19.3359	20.0032	15.8051	9.29629
CASP5	0.0500308	0	0	0
TBK1	8.42294	5.63279	0.791467	0.130388
LOC101928847	0.0807779	0.0130022	0.0210195	0
MIR6881	0	0	0	0
UBL3	4.5762	4.55161	3.27155	1.14115
GATA5	0.921791	0.808877	0.208732	0.247023
LOC399715	0.0386163	0	0	0
ARGLU1	50.6053	49.4295	52.1031	13.0276
DEFB134	0	0	0	0
SDF2	21.9717	21.7993	16.5444	12.2621
CASP9	10.03	9.75389	4.62341	1.84511
SRPX2	0.859017	1.42651	2.11776	2.9735
TENC1	16.8709	18.704	12.7721	3.37935
LOC101929613	0	0	0	0
TBL2	22.7572	26.1109	15.2977	8.81114
ALKBH7	8.75988	11.6814	9.41812	1.33282
GUCA2A	0	0	0	0
SDR9C7	0.0227618	0.0287992	0.0456555	0
JAM3	0.617191	0.163052	0.0861517	0.0973224
SCP2D1	0	0	0	0
MIR510	0	0	0	0
SNORD44	0	0	0	0
MYOM3	0.413126	0.45033	0.254925	0.182389
IFT81	4.4642	5.52837	6.63859	4.96212
OR52W1	0	0	0	0
DARS2	23.9824	35.8438	30.3249	34.7437
MRPL10	41.0891	39.025	8.60429	2.65789
NUBP1	29.1387	32.4411	13.0559	4.80402
C9orf47,S1PR3	2.77257	2.01101	0.548879	0.0898627
UGT3A2	0.102579	0.0824822	0	0
CCDC178	0	0	0	0
SPATA4	2.07988	2.02459	1.03827	0.573381
LOC101929663	0	0	0	0
MEDAG	0.0162605	0	0	0
ANO10	7.34891	10.0449	10.3991	7.89525
TMX3	10.2282	10.8702	15.6278	18.3227
SLC6A17	0.0573868	0.0290432	0	0
TCF12	28.0972	23.0391	9.4629	2.52053
NRN1L	0.33008	0.730853	1.98743	0.997644
WDR4	13.3434	15.0715	17.3725	8.25736
KRTAP2-1	0	0	0	0
HNRNPCL1,LOC649330	0.110612	0.0279903	0.0443828	0.200533
NRBF2	17.5896	7.67733	0.588007	0.16648
MIR3131	0	0	0	0
FHOD3	5.3745	0	0	0
CYB5D1	7.84034	6.30184	3.10063	0
RBM23	27.8245	28.4599	7.06184	0.981635
CNOT1	55.4594	58.0685	35.1884	9.92442
BRK1	86.6712	115.991	164.417	211.601
CST4	0	0	0	0
ITPRIP	43.9936	14.6665	2.8697	0.787424
KIFC3	33.309	32.414	33.4548	49.7501
LOC440602	0	0	0	0
MNDA	0	0	0	0
S100A10	126.821	172.279	227.152	495.212
CLDN2	0	0	0	0
NR2F2	5.17397	2.61791	0.276227	0.032847
ABCA7	9.48115	10.6778	20.1769	10.1611
KRTAP9-9	0	0	0	0
MZT2A	55.6337	88.2016	115.426	143.835
IGFL4	0	0	0	0
LOC101927990	0	0	0	0
TRPV3	0.0662285	0.0380887	0.0362231	0
CDSN	0.448276	0.283589	0.209784	0.135419
RSBN1L	6.60043	2.35669	1.52002	0.160254
C6orf132	0.0598438	0.0481834	0.0436411	0.032867
HNRNPAB	151.711	131.808	89.8613	34.44
BRCC3	9.12265	10.1249	11.3223	5.41646
ANKHD1,ANKHD1-EIF4EBP3,EIF4EBP3	28.2323	21.5607	12.1954	3.70498
SLC9A1	6.01872	6.04848	4.11779	2.66205
CASP7	28.9064	32.7226	27.3217	11.6392
MIR448	0	0	0	0
TRMT11	11.7574	11.0411	14.1983	11.8295
HHATL	0	0	0	0
LOC101927450	0	0	0	0
GNG2	0.126963	0.135926	0.0783472	0.0590042
CDHR1	0.0162243	0	0	0.0163361
EXOC1	11.6707	10.6625	5.82332	0.945691
MIR762	0	0	0	0
GPBAR1	0.0602973	0.0762907	0.0604765	0.0910862
BCAP31	121.134	155.114	190.958	384.032
CEP41	4.67803	5.53388	4.51613	2.76609
RNASE6	0	0	0	0
PARG,PARGP1	10.6812	10.1563	6.88744	2.0426
PPP1R3G	0.139153	0.117374	0	0.0350325
KCNK17	0	0	0	0
CLTCL1	4.50238	4.70744	8.80121	4.09652
GOLGA8S	0.0276625	0.021857	0.0357765	0
LOC100505474	0	0	0	0
ABCC5-AS1	0.266345	0	0	0.20133
NCOA6	14.2838	8.83938	2.58993	1.2484
MIR421	0	0	0	0
ZNF598	31.6718	30.825	19.8597	9.24183
SLC38A11	0	0	0	0
HIST2H3D	1.25491	0.940901	0	0.702692
MIR3908	0	0	0	0
CDPF1	5.01923	3.24506	1.43829	0.874846
ZNF772	1.10972	0.27307	0.105056	0.0272521
LOC101241902	0.0268498	0.101915	0	0
WDFY4	0.00362656	0	0	0
ADAM9	41.6521	44.6927	74.7428	121.573
DEFA10P	0	0	0	0
OR6K3	0	0	0	0
KRT6B	0	0	0	0
LOC100652770	0	0	0	0
TUSC1	7.15325	5.29936	0.566325	0.21325
LINC00317	0	0	0	0
EXOC3L2	0	0.0296724	0	0
LGR6	3.24157	4.04949	3.13234	1.30884
CDC14A	3.66463	3.35299	1.03488	0.0660496
GPR158	1.15662	0.362367	0.165681	0.016637
C9orf96	0	0	0	0
ZNHIT2	11.8692	4.77265	1.2394	0.0491236
SLAMF8	0	0.0290612	0.13359	0
ASXL3	0.0095645	0	0	0
C3orf14	0.0343867	0	0	0
KCNH2	1.32918	2.0097	2.40114	2.06133
MED11	22.1683	23.6765	13.5558	0
FRMPD3-AS1	0	0	0	0
MIR548D2	0	0	0	0
MIR3199-2	0	0	0	0
CCNL1	19.3865	8.3068	10.6564	3.16423
MESDC1	5.5572	3.76051	1.02688	0.226347
STH	0	0	0	0
EIF4B	177.924	201.773	103.321	9.87397
MIR449A	0	0	0	0
MIR1245A	0	0	0	0
STEAP3	8.85427	11.4157	8.84056	3.33543
CATIP	0.0317352	0	0.19098	0.0958806
KERA	0	0	0	0
CHAF1A	18.8258	12.4829	5.71264	1.14628
CA5BP1	12.2615	14.1826	16.2574	12.7374
OR4F17	0	0	0	0
IPO8	11.9083	13.1573	12.6768	7.81126
TMEM97	15.1353	14.327	7.71657	2.95292
CCDC11	2.93165	0.444028	0.57193	0.231922
YPEL3	4.14527	3.78495	2.90118	0.72823
GAB1	2.57613	1.57105	0.620218	0.244007
EMD	61.5761	78.8588	76.0073	45.8004
RHOG	22.1349	19.6647	2.36386	1.15469
ZFHX3	5.11656	1.9322	1.17961	0.162634
PRMT8	0	0	0	0
ST3GAL5	3.25681	2.74277	1.75745	0.369886
MS4A5	0	0	0	0
PCP2	0	0	0	0
DMRT2	0	0	0	0
FOXA1	1.54496	0.226637	0	0.0169095
CRY2	4.16973	1.51854	1.73357	0.322267
ANKRD32	9.42467	6.81137	2.87978	1.02684
IMPDH1	31.0146	40.1264	37.9475	30.6886
ARHGAP4	0.786582	0.324703	0.444509	0.158572
LOC100505622	0	0	0	0
SLC50A1	78.34	112.557	138.531	150.041
ARSI	0.0119996	0	0.024066	0
SLC35G4P	0	0	0	0
SPHK1	6.97579	9.30814	6.01743	4.22478
CCDC113	3.09142	3.15324	1.94447	0.573006
C12orf60	1.1165	0.681964	0.0772353	0.0581624
MIR4268	0	0	0	0
PCDHB18	0.132729	0.211248	0.12527	0.126998
PRRX2	0.931958	1.42311	1.22484	0.194187
HPCAL4	0.226471	0.183117	0.219085	0.152304
OR5R1	0	0	0	0
C1orf27	11.269	12.235	15.0837	5.92079
LINC00928	0	0	0	0
EFCAB12	0.091131	0.0691817	0.0365563	0
ADC	1.78706	1.47774	1.44157	0.407115
GALT	10.6985	7.48618	5.50406	2.05372
LINC00028	0	0	0	0
SOWAHB	0.0392554	0	0	0
TFDP2	5.36525	5.7678	5.0317	2.1493
ZNF506	0.805633	0.0743815	0.0707424	0.0532766
C17orf102	0	0	0	0
LOC100505515	0	0	0	0
LOC101593348	0	0	0	0
SIAH1	16.2064	0	2.33767	0.268544
FAM86C2P	3.62524	2.90854	0.87566	0.308103
ABCA2	8.44309	10.1504	12.6094	9.62351
MIR1537	0	0	0	0
MIR1909,REXO1	8.79934	4.32997	3.98392	1.27626
HLA-H	145.948	199.433	243.31	659.772
SNORD29	0	0	0	0
AADAT	6.56676	4.36582	5.79314	3.463
KRTAP24-1	0	0	0	0
MFSD2B	0	0	0	0
SOX17	2.33542	0.146696	0.132881	0
LINC00303	0	0	0	0
KDF1	0.0222216	0	0	0
TDGF1P3	0	0	0	0
MIR3150B	0	0	0	0
MIR604	0	0	0	0
CNKSR2	0	0	0	0
LOC100506082	0.722662	0.182869	0.290264	0.437046
C21orf58	3.16395	2.30618	3.26329	0.388981
USP38	8.58892	4.82982	0.868555	0.119771
TULP1	0.201571	0.178525	0.283009	0.182684
MIR5688	0	0	0	0
SPTBN2	11.2101	13.8194	16.5885	12.1636
RABIF	8.52713	6.62214	1.48608	0.497413
TXLNGY	0	0	0	0
AGBL5	12.722	16.1044	20.4545	21.9271
EEF2	658.602	819.037	611.664	371.987
SCTR	0.0219475	0.0277689	0.0880435	0
RNF41	16.4146	15.8528	14.5322	6.43507
MIR3190	0	0	0	0
FOXD1	5.14896	1.93915	0.276312	0.156067
XKRX	0.953593	0.594766	0.26937	0.182577
KIAA1407	0.725912	0.441335	0.189069	0.0996731
MIR623	0	0	0	0
ALDH18A1	33.7828	38.6019	43.2542	49.9959
TNPO1	32.8238	39.032	50.1898	54.0462
ACOT2	21.6293	21.2305	12.5795	12.4552
LINC01282	0	0	0	0
MIR638	0	0	0	0
ACAA2	25.3682	38.4644	41.5298	40.4598
RHCE	0	0	0	0
ASAP1	10.0399	7.05817	2.9466	1.4014
PDPK1	9.15891	6.67866	2.97245	0.694475
RNASEH2B	23.7937	28.0649	19.7542	5.00853
FAM102A	6.17401	7.82299	6.803	3.35268
IZUMO1	0	0.0317214	0.100578	0
RPS15A	2219.58	2986.7	3881	2136.5
CLCA2	0.102399	0.176673	0.33605	0.239023
PUSL1	30.2197	32.6469	18.2109	9.67207
NRAP	0	0	0	0
CDK19	2.84662	2.9799	2.39167	1.17667
FXYD5	128.735	189.509	246.95	628.64
EAF1	10.331	6.09182	2.2808	0.43883
PSMD10	35.3791	42.249	43.7885	32.0013
KHDC1L	0.823289	1.45832	2.14806	1.11975
ZNF418	0	0	0	0
ZNF319	3.86076	0.683424	0.284139	0.106994
NCOA3	13.1074	7.13865	2.46978	1.29816
FAM13C	1.2966	1.16103	0.855011	0.111994
CD79B	0.604671	0.892564	0.666293	0.287843
LOC101926964	0.0116267	0	0	0
BTBD19	2.01282	1.34275	1.35429	0.470718
SEPSECS	5.1379	2.91125	2.59627	0.839188
ATP13A5	0.113276	0.143322	0.061958	0.0311075
OC90	0	0	0	0
KTN1-AS1	1.92816	1.23698	1.08948	0.24614
CDK8	7.80246	7.15636	1.92857	0.685895
SNIP1	4.90257	1.39558	0.25119	0.0122048
HTRA4	0.0745859	0	0	0
FSCN3	0	0	0	0.0318174
ZNF204P	1.1253	0.88791	0.940498	0.439988
LOC646903	0	0.025547	0.0404987	0.0304992
TEX38	0.108284	0	0	0
PIM2	2.2404	2.38111	0.683022	0.135363
ANXA10	0.457198	0.650774	0.687824	1.42445
KRTAP10-10	0	0	0	0
PTK2B	4.54816	4.75824	2.20996	0.448305
TCEA3	0.514107	0.520376	0.567173	0.970742
ANXA6	30.873	45.3059	42.8391	28.6413
POLE2	9.5539	13.8146	12.8096	2.7952
LCE2D	0	0	0	0
OR4S2	0	0	0	0
ZBED6	0	4.902	2.86675	0.314031
WBP11	41.6303	45.8254	19.7731	8.56515
RHBDL1	6.38335	7.35326	11.6333	3.49463
ZFYVE21	6.88196	5.81343	4.01633	0.601414
SRP19	48.3307	32.5894	20.9084	6.10048
COX6C	120.222	125.444	252.126	351.762
BCL9	3.58173	2.37485	0.357362	0.197367
RESP18	0	0	0	0.0906324
PAQR6	0	0	0	0
CENPVP2	0	0	0	0
ELL	4.42763	0.870902	0.652918	0.112393
GTF2IRD1P1	8.5297	5.4229	0	0
MIR4298	0	0	0	0
HFE2	0.0561575	0	0	0
TCF23	0	0	0	0
PPCS	23.3996	25.7164	18.7956	7.47445
MIR548AN	0	0	0	0
DCAF6	16.5178	18.3171	16.7507	16.0552
MIR451A	0	0	0	0
VPREB3	0.464285	0.587433	0	0.842029
MIR519A2	0	0	0	0
VWC2L-IT1	0	0	0	0
LINC00294	2.99089	1.46619	1.1149	0.419677
CD101	0.201786	0.114964	0.106439	0.120082
SLC27A4	11.8833	15.4412	10.2958	4.95384
SNAR-G2	0	0	0	0
CXCL3	10.177	0.828257	0.187605	0.480343
LINC01311	1.42296	0.243295	0.0771518	0.348597
SDC4P	0	0	0	0
LANCL3	0.250074	0.265928	0.117091	0.0176365
KIF9	0	0	1.10313	5.54489
LOC101928911	0	0	0	0
PLSCR5	0	0	0	0
RNF165	3.05878	0.676305	1.74317	0.651
CISD1	19.763	24.7271	29.614	32.8751
KIF19	0	0	0	0
NDUFA9	40.3552	60.5287	49.9067	35.4067
LAMP5-AS1	0	0	0	0
FARSB	58.4378	70.6134	65.0686	40.2448
SNORD79	0	0	0	0
HTR2C	0	0	0	0
ZNF74	2.86718	1.75841	1.04208	0.501786
MIR5095	0	0	0	0
SHPRH	2.60545	2.80292	2.3211	0.396938
VIPR1	1.92045	1.09793	1.90227	1.75356
MIR4714	0	0	0	0
COBLL1	0.851994	0.800376	0.47475	0.152396
MIR6810	0	0	0	0
MIR518D	0	0	0	0
DNAJB2	18.3133	13.8799	13.3842	12.0525
FAM155A-IT1	0	0	0	0
IRF9	0	31.6249	15.7866	12.9531
ST8SIA4	0.0594934	0.0214542	0.00233181	0.0105368
MGC39584	0	0	0	0
LIN7A	0.138423	0	0	0.104555
AKAP13	11.0163	6.03143	2.05685	0.242745
ERMAP	6.03435	4.61933	2.48165	1.05632
DEFB136	0	0	0	0
IQCC	4.98126	0.409027	0.841914	0.348391
OR7E37P	1.61702	2.3382	3.65971	5.44933
VAMP8	56.9488	86.01	100.844	85.5804
SEC24D	21.2959	20.6252	10.1829	1.93462
FBXL14	8.45518	5.08316	1.13615	0.056301
AS3MT,C10orf32,C10orf32-ASMT	11.2177	11.0548	16.9267	22.3756
TESPA1	0	0	0	0
PLCB2	1.1415	0.892726	0.958152	0.389471
CYP21A2	0	0	0	0
LINC00944	2.03717	2.47012	4.42947	1.28278
API5	29.8112	35.6501	36.1977	20.7866
GOLGA2	26.0096	20.0978	7.0229	1.94973
MIR548AR	0	0	0	0
IL22RA2	0	0	0	0
NANOGNB	0.0773666	0	0	0
CYP2G1P	0.0154084	0.0389908	0	0
ARHGAP22	1.24229	1.02251	0.420079	0.239191
LINC00890	0	0	0	0
STARD7	49.0287	46.5036	12.5776	1.32935
PRR14	13.3146	11.559	7.88776	5.60953
MGST1	65.3728	88.7323	125.118	212.069
NAT8L	5.54187	4.12926	1.67402	0.23698
CWC25	8.05517	3.75052	3.52562	0.543065
CRAMP1L	3.08286	0.644739	0.87866	0.151049
LOC391322	5.28687	4.15476	5.86658	5.6083
LINC00266-1	2.8241	1.12579	1.30149	0.618957
DGCR5	0.660098	0.57694	0.870764	0.431613
LINC00581	0	0	0	0
DCX	0	0	0	0
ITIH2	0	0	0	0
BFAR	48.9422	31.8568	5.22422	1.3619
GOLGA7B	0.0284825	0.0144147	0.0114238	0.00860351
FLJ41941	0.0392223	0.0413547	0	0
CRYZ	8.91731	10.5706	13.7863	14.1373
TAS1R1	0	0.0245843	0	0.0293498
MPL	0.248009	0.143821	0.0828986	0.0468238
WIPF2	12.5148	7.52677	2.06434	0.41391
EXOC3L4	4.02274	5.40326	6.55068	3.31868
BHLHE23	0	0	0	0
LINC00964	0	0	0	0
OTX2-AS1	0	0	0	0
DPEP3	0	0	0	0
NSUN5P2	16.044	11.2621	24.5624	11.0565
ICOS	0	0	0	0
COL17A1,MIR936	0.0263163	0.0582688	0.0263882	0.0397468
COL6A3	7.03625	7.54173	11.9079	13.8018
ADAMTSL4-AS1,MCL1	118.9	34.6625	20.0106	3.26564
FAM154B	0.0364535	0.0307484	0	0
RARRES1	0.10748	0.4074	0.419294	0.608842
TRAPPC6A	8.63287	14.984	15.4963	23.9044
METTL25	2.07174	2.01596	0.754344	0.340843
MIR4712	0	0	61.5281	0
ZNF706	20.7622	21.3658	8.98411	3.24315
PARP10	25.1945	29.0632	33.1794	11.3787
SSU72	83.59	102.818	54.6404	12.0076
MIR6746	0	0	0	0
ATXN7L3B	24.2919	17.3467	4.16237	0.679448
PPM1G	65.2598	73.1164	56.984	26.281
PHF7	1.62331	0.542908	1.04194	0.249618
FAM69A	0	0	1.24822	0.72577
ELMO1	0.0500315	0.0633019	0.0210372	0
ATXN7L2	9.66324	2.24084	0.62192	0.690225
ITGAD	0.0575403	0.0364012	0.0192331	0.173816
MAP2K3	20.7708	17.7701	4.59984	0.663628
NLRP12	0.320279	0.099319	0.163224	0.128315
MIR7110	47.0517	0	0	75.4328
AGAP3	15.9888	14.4532	8.40979	4.25162
KIAA0232	6.79549	1.80603	1.44195	0.198738
PPP4R1L	4.37565	2.38889	1.583	1.7036
LUC7L3	32.5273	15.1871	37.5102	14.2717
NSFP1	12.563	16.2458	13.7208	7.05025
PPP1R1C	1.73896	2.92345	2.51717	2.58826
LINC00635	0	0	0	0
PFKL	18.4534	24.9298	33.0661	26.2988
PI4KB	20.3984	21.8322	9.23109	3.95388
MRPL13	64.7418	65.9017	101.202	112.16
RFT1	6.67261	8.46162	6.25269	3.0897
MS4A1	0	0	0	0
TSEN2	9.62971	7.75945	5.60894	1.71755
TMEM17	1.97742	1.93326	1.11822	0.467843
MBL2	0	0	0	0
LOC101928048	0	0	0	0
NAPSA	0.0298954	0	0	0
XAGE1E	0	0	0	0
MRPS9	38.4082	41.7507	30.1696	6.46086
MIR320C1	0	0	0	0
MIR6516,SCARNA16	0	5.68933	0	2.28391
STRAP	90.1021	110.935	133.164	130.61
LINC00645	0	0	0	0
LCORL	4.59021	0	1.51211	0.783288
NEUROD6	0	0	0	0
GDF5	0.0167189	0	0.0335326	0
DSC1	0.0290395	0.0130169	0	0
CNTRL	2.43105	1.46965	0.979708	0.178406
MSN	53.6803	68.9938	73.7407	104.11
ZNF595,ZNF718	0.239204	0.0999119	0.114379	0.0927664
MIR6820	0	0	0	0
NDUFAF6	10.7264	13.74	8.46335	3.38809
NTRK3	0	0	0	0
OR10K2	0	0	0	0
TLX1NB	0	0	0	0
OR8B8	0	0	0	0
ZNF257	0	0	0	0
GSTO2	7.19255	8.63981	8.44259	4.28765
MIR6795	0	0	0	0
C11orf95	2.53253	0.594088	0.968181	0.459467
RPL32P3,SNORA7B	3.94405	0	0	0
OR52D1	0	0	0	0
HIST2H2BF	1.51289	0.498306	0.446733	0.0917294
KIF14	3.40461	3.06053	1.56973	0.174694
KCTD5	18.6938	11.2487	5.72812	4.20689
OIP5	18.8195	20.974	18.5596	7.74418
MIR3115	0	0	0	0
VPS13B	5.08238	4.42285	3.10966	0.633753
SNORD9	0	0	0	0
S100A13	138.331	260.7	340.304	384.497
RPP25L	21.0165	20.5634	9.02381	3.0115
PCBP3	0.041635	0	0.0417547	0
MTG2	21.1889	15.8578	6.89738	3.45939
FJX1	10.2368	6.28581	0.402008	0
AXDND1	0	0.0283743	0.0414854	0.0169361
RBM5	37.1798	21.4397	4.21459	1.43718
SPEM1	0	0	0	0
OR2M7	0	0	0	0
SAT1	151.174	144.509	196.568	458.04
ARHGAP35	20.0225	16.3671	7.97645	3.15519
SNPH	2.87338	1.91579	0.863632	0.246709
MIR432	0	0	0	0
ADAT2	2.67556	0.92596	6.20045	0.541208
LOC100131626	0	0	0	0
SLC17A2	0	0	0	0
UBE2Q2P2	1.59756	0.845891	1.21538	1.36142
RNF123	14.309	8.53435	8.46417	4.46626
TFB1M	4.25572	4.05137	0.93312	0.16535
ZNF382	0.0136678	0	0	0
DPPA3	0	0	0	0
MAGOH	50.0325	52.3675	59.9501	24.7
LINC01204	0.109358	0.00744193	0.0157287	0.0197423
RAB38	0.113118	0.429367	0.397084	0.555348
DPPA5	0	0	0	0
MCTP2	0.906597	0.693189	0.336661	0.260022
TCL6	0.0343756	0.0579913	0.0229808	0.034614
NOG	1.05258	0.239717	0.0844485	0
SNORD114-27	0	0	0	0
ZC2HC1C	0.733918	0.24787	0.147006	0.0886156
OPRK1	0	0	0	0
RNF185	19.9643	17.7221	5.43668	1.16046
ENDOD1	3.26402	3.21762	3.06643	1.73502
DCUN1D2	5.60749	3.46494	3.47978	0.638386
IFNAR1	6.68479	6.968	6.56374	3.26511
BTBD6	33.3568	37.9495	31.4451	19.7436
LOC100129034	0	0	11.2307	7.8655
AAR2	26.9629	23.5914	2.34316	0.540873
OR6K6	0	0	0	0
MMAB	5.39919	7.68163	6.38592	3.74184
ADAR	121.666	129.191	82.8164	51.5924
IFLTD1	0.206612	0.311465	0.28801	0.0691188
LPO	0	0	0.0282264	0
TMEM33	13.2638	11.8938	11.3272	7.5833
MIR662	0	0	35.0207	0
C19orf67	0	0	0	0
LOC285593	0.0673803	0.0568349	0	0
ABCA6	0	0	0	0.0105492
MRPL47	70.3484	72.6237	62.0245	16.9675
KCTD21	2.19007	1.48056	0.498768	0.118441
SLFNL1-AS1	0	0	0	0
TSHZ2	2.25624	1.34478	0.863252	0.282473
MESTIT1	0.0585176	0.0592312	0.117361	0.0707083
OR5AN1	0	0	0	0
TLX2	0	0	0	0
MIR3616	0	0	0	0
BAX	60.813	67.6844	50.1907	23.0685
ARL6IP4,OGFOD2	87.3846	0	0	0
RABGGTB	103.39	48.2897	45.8265	14.9517
MAGEB10	0	0.00856915	0	0
ANKRD46	2.62248	1.41034	1.55585	0.304099
LRFN5	0.010079	0	0	0
POLDIP3	25.0139	21.9018	8.68595	3.68805
LINC00174	2.83541	0.980936	3.04335	0.258804
EPHB4	22.1845	22.2641	8.94294	1.51539
LINC00691	0	0	0	0
LRRC37A	1.44216	0.521386	0.631247	0.216723
FAM66D	0	0	0	0
OR10A6	0	0	0	0
H3F3A,H3F3AP4	205.986	253.603	267.286	244.593
COL25A1	24.16	22.5582	25.2695	34.1324
TFRC	105.354	114.419	161.537	405.791
GPR173	0.782959	0.378008	1.18537	0.0796314
LINC01060	4.81333	2.56169	1.52452	3.63462
CERS3	0	0	0	0.0145479
TMEM191C	0.112681	0.027156	0.064582	0.0243173
LINC00412	0.160713	0.0677805	0.107486	0
TMCC1	2.52538	1.01007	0.491259	0.341019
TRPM3	7.75853	2.26228	0.987956	0.0566553
ZNF891	1.28696	0.235678	0.611344	0
LOC100506474	0	0	0	0
LOC80154	6.51645	4.95553	5.86341	2.39678
RPP40	21.9156	24.4053	18.7551	1.73457
KLC3	0	7.73976	7.7755	5.91328
LOC101928812	0	0	0	0
SPRNP1,SYCE1	0.802915	0.0441534	0.489949	0
QRICH2	0.358762	0.192044	0.318234	0.093783
EXOC3L1	0.248039	0.254986	0.155462	0
MAN1A2	5.10871	4.19667	3.27699	1.22272
EIF5AL1	6.85832	9.6003	11.1823	18.0113
LRCH3	6.7833	5.01377	2.67244	0.653443
CDC123	50.6781	58.8232	55.5721	36.1025
LINC00336	0.0186758	0	0	0
KDM8	2.63064	0.61501	0.251589	0.165788
LIPT2	4.30146	0.534393	0.0941538	0.0709013
LINC01114	0	0	0	0
NPSR1-AS1	0	0	0	0
HNRNPU-AS1	0	8.49828	10.9322	8.5553
CX3CR1	0.0244863	0.0154906	0	0
B3GALT2	0.0106333	0	0	0
VSIG10L	3.40439	4.12895	1.16613	0.95961
OR13A1	0	0	0	0
EDARADD	0.0346093	0.0350313	0.11106	0.0522749
TMC8	0.552963	0	0	0
KCNT1	0.00779225	0	0.0158776	0
MYBL2	75.9511	106.76	76.7045	54.4065
DIO3	0.48685	0.355374	0.638467	0.113135
LOC101928865	0.123615	0.0938417	0.198361	0
PTH	0	0	0	0
ZMYM5	9.14554	5.26348	3.08795	1.04113
SREBF2	31.8558	39.2563	38.6499	48.0074
HGFAC	0.0193776	0	0.0388662	0
PCDHB4	0.049927	0.0678717	0.0162023	0.0219638
MIR6078	0	0	0	0
LINC00862	0.0292803	0	0	0
CLN8	2.13647	0.381228	0.491595	0.133694
PIBF1	0	0	0	0
NSF,NSFP1	17.4387	23.5921	20.4774	9.10802
SCAF8	16.6528	4.77827	1.36429	0.613378
MLIP	0	0	0.0442401	0
DIS3	10.0516	11.5807	5.77076	2.18561
ARHGEF17	6.10063	4.90925	6.57497	0.951309
TMEM74B	0.117183	0	0.0940182	0
MLH1	27.2117	31.8929	30.3611	18.697
GPR21	0	0	0	0
SCARNA17,SNHG22	0	0	0	0
HOXA10-AS	0	0	0	0
C1orf68	0	0	0	0
MAEL	0.480398	0.390894	0.28974	0.0358985
NR2F2-AS1	0.22539	0.285173	0.237193	0.113499
LOC101927869	0	0	0	0
IGF2R	42.6169	44.3844	46.4848	62.0618
KIF25-AS1	0	0	0	0
AGXT	0.0764533	0.0644879	0.0511179	0.0384959
NLE1	13.7784	8.88731	3.28337	2.8576
LOC653786	0.0289372	0	0	0.0218539
GAS2L3	3.34753	2.23104	0.637718	0.151662
ADAM32	0.0140904	0.0178278	0.0565199	0
MLLT6	18.0362	18.4374	20.2238	17.8413
SPDL1	29.5162	29.3648	18.7872	10.5733
LINC00400	0.15397	0	0	0
ZNF69	0	0	0	0
MTOR	17.5458	19.8546	17.9324	10.2015
ACRBP	0.253518	0.267301	0.550871	0.478678
MIR4300	0	0	0	0
SCARNA9	0	1.18567	3.76741	0
TP53INP2	12.8183	12.4306	6.61614	1.71271
SMG8	8.8134	2.336	0.512343	0.12277
TBCE	16.7965	17.1965	13.4455	6.92073
SNORD18A	50.913	64.4172	0	0
LMBRD1	12.2816	15.5819	22.5321	22.1999
GCSHP3	0	4.69518	2.1464	0.404082
LINC00909	3.45328	1.26573	0.239886	0.164237
ELMOD1	0.325332	0.390731	0.387103	0.155482
GALNT15	0.00360683	0.0253528	0.0133953	0
UNC5CL	0.158073	0.0307694	0.0731603	0
CXCL2	37.3731	0.382205	0.249526	0.13422
MIR3151	0	0	0	0
MIR3974	0	0	0	0
CST3	83.3643	120.807	151.088	393.572
LOC731424	0.148059	0.0451853	0.122357	0.0665829
GABBR1	0.645531	0.183078	1.26333	0.157859
RSPO3	4.34489	3.42171	2.31278	1.58233
AK5	0.04557	0.144143	0.114242	0.0172073
UGT2B11	0	0	0	0
ZNF43	0.0149341	0	0	0.0079791
MIR4659B	0	0	0	0
ORAI3	11.895	14.6874	4.4913	1.35295
LINC00668	0.765497	1.2893	0.967432	0.485706
LOC101927630	0	0	0	0
FHIT	0.202814	0.0513217	0	0
PHLPP1	1.75349	0.877285	0.0804434	0.0346191
LOC650293	0.0792131	0	0.158977	0
POLH	0	0	0	0
ARL6IP1	86.2354	116.356	99.0769	94.708
PLIN4	2.30756	1.92481	1.99525	0.777707
CASC21	1.3	0.469946	1.11831	0
ZNF847P	0	0	0	0
DCAKD	4.122	4.08161	4.11946	0.693411
SMIM17	0.566868	0.280862	0.292746	0.109468
PIGS	26.0278	39.8484	44.1334	69.3511
LOC101929690	0.0300872	0.0190338	0.120688	0.0454451
LINC01343	0	0	0	0
LOC389834	0	0	0	0
RHPN2	10.8024	9.72257	3.96536	0.79098
RASSF8	8.28443	4.2669	1.45753	0.533351
MIR6728	20.7548	26.2598	0	0
DCAF12L1	0	0	0	0
KCTD2	9.69473	6.45939	1.98443	0.667753
SOCS4	6.84377	3.22874	2.2329	0.820564
LOC100507334	0	0	0	0
C11orf84	13.167	9.21259	3.52939	1.34425
DFNB31	4.20466	3.00028	2.09258	0.181479
CCNB1IP1	90.3186	115.242	144.201	215.622
PKDREJ	0.0190828	0.0301805	0.0095673	0
FDFT1	38.8172	48.3234	32.9045	12.7584
ATP5E,SLMO2,SLMO2-ATP5E	1108.99	1357.39	2625.79	4617.24
AKR1B10	2.4883	4.42376	3.30184	1.19508
RBM18	11.0052	10.8959	6.21863	0
ANXA1	219.694	258.112	390.137	1064.49
ELOVL2	0.238971	0.220953	0.129032	0.222115
LPPR3	0.423343	0.749885	0.679271	1.04869
RBBP4	21.5545	20.3025	18.2242	9.70638
CTD-2270F17.1	0	0	0	0
MRM1	4.65957	1.90431	2.88762	0.560132
LINC01214	0	0	0	0
PPARG	24.6506	19.6794	11.2689	13.5396
GLYCAM1	0	0	0	0
ACVR2A	0	0	0	0
SLC12A7	34.2685	38.9639	35.1734	32.9357
AIF1L	17.0251	22.3757	23.0498	17.395
CXCL1	12.6919	0.46546	0	0.555758
ESR1	0.0931632	0.0441861	0.0466859	0.00878814
SLC22A23	2.62976	2.3742	1.40485	0.104446
MMP20	0	0	0	0
LOC100129083	0.269998	0	0	0
POLR3A	10.7962	9.44708	3.43264	0.509558
LINC00708	0	0	0	0
BCL2L13	20.4386	18.2637	10.0156	6.80797
C2CD2L	3.2359	1.65624	0.875387	0.540423
EVI5	3.50809	2.35682	0.604434	0.044775
GNPTG	16.0301	16.2883	25.6283	37.2575
FAM126A	5.46046	4.96405	3.46632	2.35762
GLUD1P3	0.981431	0.227002	0.313687	0.0555862
VRK3	8.54536	8.79886	4.46809	2.19894
REXO4	26.8678	19.5746	7.96503	1.97907
FAM25C,FAM25G	0.141473	0	0.535752	0.403209
COL2A1	3.80508	4.05473	4.02105	9.39448
FABP5	101.798	107.786	145.586	101.904
THRSP	0	0	0	0
RASSF2	0.458481	0.406737	0.307323	0.126865
HRAS	16.8434	23.7148	19.0707	18.5616
S100A14	3.52417	3.6196	4.4916	1.1901
MTRR	43.6664	42.6137	31.3629	14.458
SLC12A9	0	8.73138	6.63291	3.64283
MIR4790	0	0	0	0
MIR629	0	0	0	0
MIR514A3	0	0	0	0
RAB19	0	0	0	0
PRICKLE2	0.131453	0.022176	0.0263619	0.0330895
ZNF80	0.321987	0.473012	0.351059	1.0249
NAPA-AS1	0	0	0	0
RHOC	171.367	247.68	245.821	179.885
TAS2R41	0	0	0	0
OR2H2	0	0	0	0
FAM133A	0.241797	0.131114	0.161647	0.0339972
SNORD23	77.3974	122.408	101.511	120.886
ANKRD1	0.682633	0.0762085	0	0.151635
OTOA	0	0	0.0285197	0
SMG1P2,SMG1P5	7.15628	6.17474	7.99126	2.27827
RPTOR	10.1329	6.7316	1.39403	0.364654
PLA2G4D	0.0315603	0.0266209	0	0.0158895
FSIP1	0.29978	0.120684	0.0819872	0.0205816
SNORD37	0	81.0487	0	0
CTSD	298.473	409.369	490.034	1341.52
OBSCN	12.0918	8.11555	12.3912	1.87984
DCTN2	64.5309	108.684	90.2466	95.724
PTGIS	0.00768553	0.0100019	0	0.00331652
ZNF558	7.11698	3.82599	2.53755	0.687975
CD58	14.6254	15.5413	8.08327	5.1868
CHRM2	0	0	0	0
LRP2BP	0	0	0	0
FOXN3-AS1	3.98424	5.76117	8.54676	8.73046
MIR3146	0	0	0	0
LOC283214	0	0	0	0
MIR6080	0	0	0	0
MSI2	11.738	13.8538	11.5678	8.35554
SLC25A3P1	0	0	0	0
LOC643072	0	0.456135	0	0.0990918
SCT	0.227952	0.288414	0.45765	0
TOM1L1	38.1963	48.5137	43.7438	36.9586
OPA1-AS1	0	0	0	0
C12orf10	66.8042	84.4977	45.6505	29.0227
LOC100129534	0.678167	0.572031	0.592903	0.0262655
ZNF112	1.02121	0.0387624	0.184327	0.0616971
LOC100507006	0.307697	0	0.246969	0.18597
KRTAP19-6	0	0	0	0
CCDC166	0	0	0	0
TNNI1	0.00698699	0.00884023	0	0
MAF	0.0213181	0	0.0291847	0
SCGB3A2	0.112534	0.142383	2.03334	0.510306
GCN1L1	30.2889	37.0944	30.4425	16.1415
GPRIN2	0	0	0	0
CTSG	0	0	0	0
NLRC5	10.8671	11.7133	9.06957	3.41937
MVK	4.81978	4.25841	0.843115	0.461778
MAP6	0.035832	0	0	0
HNRNPU	0	98.4939	68.838	15.7261
LINC00403	0	0	0	0
OR6P1	0	0	0	0
FMO9P	0	0	0	0
DRG2	15.0039	17.504	16.0209	15.6279
TREH	0	0	0	0
CLCNKB	2.18723	2.71409	2.78628	2.08271
FASLG	0.0214707	0	0	0
GRK6	25.3097	31.208	23.5103	14.8859
IRF3	31.4689	32.2811	23.3659	7.53106
LCE1E	0	0	0	0
GUSBP3	1.91814	0.727961	1.39389	0.375133
WNT1	0	0	0	0
NAV2-AS4	0	0	0	0
HECA	4.73388	2.23464	0.671532	0.188414
DNAH12	0	0	0.00761175	0
HSFY1P1	0	0	0	0
CCDC185	0	0	0	0
FAM103A1	15.6238	12.2839	2.61098	0
PIEZO2	0.983869	0.818844	0.854374	0.429401
SLC31A2	4.34054	3.77974	2.3151	3.55531
HAPLN2	0.340122	0.545093	0.181924	0.068502
LOC283440	0	0	0	0
OR51S1	0	0	0	0
FBXO27	0.813087	0.821728	0.479643	0.190115
EMR1	0.103253	0.149303	0.325424	0.155958
BANK1	0	0.0158282	0.0501799	0
CDC5L	11.028	10.2174	3.12672	0.508911
DSG1	0	0	0	0
ADCK1	8.94695	10.9878	6.77757	3.29456
SIPA1L1	15.0536	12.3809	5.69669	1.9711
LINC00332	0	0	0	0
MIR4694	0	0	0	0
ATOH7	0.162077	0.136711	0.0541846	0
VNN1	0	0	0	0
TMEM92	1.9547	2.59771	0.817919	0.318609
DEFB130	0	0	0	0
LCE2B	0	0	0	0
SYTL1	0.329418	0.312595	0.165182	0.124397
SDR42E1	0.0276551	0.0174952	0	0
KCNIP2-AS1	0.192999	0.29303	0	0
SH2D1A	0	0.0389661	0	0
LOC100132831	0	0	0	0
ARFRP1	13.2626	9.61735	10.9113	4.60237
C18orf32,RPL17,RPL17-C18orf32,SNORD58B	653.315	823.458	922.902	224.055
MIR5006,VWA8	4.99591	5.16294	6.77575	4.60618
LRRC7	0	0	0	0
EMILIN3	0.541815	0.267947	0.570864	0.0700785
AK8	0.186856	0.141851	0.149912	0.0846733
TMCO6	6.47881	7.52348	7.86426	0
MIR518E	0	0	0	0
PBXIP1	15.6028	22.3875	21.2589	25.3076
AGER	0	0	6.82332	2.31188
RNF219	9.06557	1.95898	0.770943	0.403198
SEMA4B	13.0447	14.0863	7.63362	6.54739
COPG1	60.9122	73.9183	64.8711	42.0627
LOC101927257	0.0668357	0.0867316	0.0137493	0.0103544
CDKAL1	10.4051	7.74219	3.56506	0.852156
MROH2A	0	0	0	0
LOC641746	0	0.0478827	0	0
CPEB4	16.9554	9.55435	4.49363	0.795373
MIR4308	0	0	0	0
KIAA0319L	21.3829	26.6731	28.1113	38.3567
ZNF311	3.96264	1.92973	3.06083	0.430599
CXorf22	0.0104307	0	0	0
LOC101928886	0.0244009	0.030873	0	0
VCY,VCY1B	0.279936	0.130901	0.56196	0.532808
ZNF252P-AS1	0	0	0	0
MIR551A	0	0	0	0
LRRC37A4P	3.91276	1.95089	3.01412	0.834903
MIR4443	0	0	0	0
CCL8	0	0	0	0
CCDC176	1.52362	1.69005	2.24834	0
ERN2	0	0	0	0
MELK	28.8509	29.2178	12.6904	3.02509
RBCK1	30.8948	31.8271	27.7342	15.6388
TBCB	20.9099	25.9397	27.4623	29.8405
FAM155A	0.0486452	0	0	0
NIT1	0	0	0	0
RLIM	10.3718	4.3969	2.23319	0.436739
BOLA2	29.491	40.6299	43.685	16.2482
SNED1	12.1606	6.4389	8.81635	5.41292
VPS9D1-AS1	0	0	0	0
FAM216A	22.1462	24.7109	21.9976	19.0782
DGCR2	13.2669	13.5789	9.90533	5.63629
SERPINE2	31.0115	40.6231	55.567	152.189
AICDA	0.030884	0.0382074	0	0
SNORD114-20	0	0	0	0
SLC16A1	62.7505	64.1423	49.8925	15.1777
CCDC140	0	0	0	0
SQLE	12.8808	11.3548	4.27572	0.462764
KRT40	0.143456	0	0.0411053	0
PZP	0	0.0306374	0.00809371	0.0182865
TMEM225	0	0	0	0
KCTD17	6.55748	10.4665	9.05907	6.01441
SRCAP	0	0	0	0.504371
ATRX	6.31912	6.35568	3.79756	0.996008
CARD14	4.79663	1.41275	6.81884	0
SLC34A3	0.285902	0.160894	0.259889	0.137199
GXYLT1	3.55876	2.65548	3.11692	1.88811
POLK	5.72235	6.62916	6.86395	6.60814
LOC101927572	3.6524	5.55812	3.45734	1.69728
BCAP29	9.75132	11.7089	15.3761	26.4328
FAM49A	0	0	0	0
NRN1	0.211639	0	0.052626	0.118895
SPAG17	0	0	0	0
TTTY6,TTTY6B	0	0	0	0
MB21D1	14.2007	3.20357	1.51639	0.806097
KCNQ1	0	5.12534	2.16395	6.27172
HIST1H4J	3.44777	5.0893	5.31309	9.04129
EPB41L1	8.42611	8.61487	6.51686	2.76224
HBBP1	0	0	0	0
EFCAB14-AS1	0	0	0	0
CHRM3	1.46179	0.801587	0.565407	0.383193
TTC37	16.3284	18.802	21.3853	21.5556
HMMR-AS1	0	0	0	0
AMOTL1	11.434	7.43041	1.42754	0.415384
YY1P2	0	0	0	0
CD9	40.7578	52.3375	70.8496	125.17
MAN2B2	10.1094	12.9151	17.3733	33.9234
ZGLP1	0.220107	0.506342	0.602013	0.211573
LINC00620	0	0	0	0
MIR24-1	0	0	0	0
RFX1	2.906	1.67847	0.424736	0.167328
LOC644936	0.347004	0.591754	0.544751	0.52419
SHFM1	164.102	201.092	331.17	421.854
ASB4	0.0491152	0.0372856	0.106113	0
SPP1	0.0750028	0.611295	0.70207	0.679777
STRN3	7.55228	3.75299	1.62858	0.187147
LOC101928012	0	0	0	0.0554039
DUSP1	87.9279	1.13647	0.274154	0.147474
MAGEE2	0	0	0	0
OR10G8	0	0	0	0
NELFCD	94.5527	120.087	129.516	198.27
NKX2-1	0.287641	0.22746	0.168232	0.0543095
HTRA1	11.6489	16.8275	20.7228	44.8294
SPRED2	10.657	4.21498	6.19105	7.02369
HOXA5	4.59682	1.67058	0.245224	0.184674
LILRB2	0.00691647	0	0	0
MIR31HG	6.99521	6.59252	14.1182	7.23519
LINC00989	0.0192102	0	0	0
CALCA	0.41595	0.293794	0.39983	3.06616
ZFP37	1.51259	0.0998394	0.0263757	0
OR2F1	0	0	0	0
AKAP14	0	0	0.155512	0
TMEM206	7.4793	8.79814	8.43329	10.6258
COX6B2,FAM71E2	24.9624	0	0	0
SH3BP2	15.5069	7.63763	9.97134	2.95931
FAM83H	20.5234	19.3585	8.41416	4.79107
LOC100506022	0.0740863	0.104152	0	0
OBP2B	0	0.124299	0	0
KPTN	5.90551	7.2299	8.05677	5.88684
LMTK2	7.69552	4.67011	1.55947	0.227414
CCDC102A	2.57209	1.96068	0.288376	0.0723919
NCSTN	52.6381	73.0422	88.2988	128.31
SLC37A1	4.87176	5.29228	8.09144	7.99015
ASTE1	0	0	0	0
PDLIM7	116.464	144.135	100.665	51.5258
LAIR2	0	0	0	0
ANKRD9	5.76066	5.95125	11.0617	4.81845
HTRA2	18.7591	19.4593	13.0826	0
NDUFS7	89.8993	133.087	135.537	103.257
LOC101928135	0	0	0	0
SERPINI1	2.9426	4.50604	6.96668	12.6426
LPHN3	0.186218	0.20521	0.0481873	0.00907269
MAGEA8-AS1	0.0902657	0	0	0
PAPOLB	0	0	0	0
B4GALT3	13.0465	13.3475	8.30766	7.63534
LOC100506606	0	0	0	0
OR5D13	0	0	0	0
PAPSS1	12.0266	15.3897	16.0095	11.5745
SNORA6	65.9506	12.5165	60.811	86.0265
SLC2A2	0	0	0	0
GJB7	0.739019	0.45491	0.309056	0.155166
PCMTD1	4.26061	4.73797	3.66472	0.504084
LOC100128076	0.0393119	0	0	0
C6orf147,KHDC1	5.15492	3.58877	2.42118	1.60026
OR4C16	0	0	0	0
CLEC3B	0.109449	0	0	0
BCL2	1.1669	1.14288	0.142106	0.107049
FAM180B	0.0592432	0	0	0
MSX2P1	0.0181611	0	0	0
EIF4EBP2	12.4717	11.9039	8.03195	1.48843
AGRP	0	0	0	0
FOXN2	6.81024	2.38732	1.00364	0.194073
CCNI2	0	0	0	0
KLHL34	0	0	0	0
DNAJB5-AS1	0	0	0	0
PLGRKT	15.9295	20.0414	25.9437	18.1171
FSCN1	36.0035	50.794	43.683	22.4567
U2SURP	22.4886	22.2235	9.3932	1.40596
CTXN1	3.08472	4.28472	4.50647	8.96533
GPSM2	5.84393	6.29169	2.60465	0
CHADL	0	0	0	0
ACTL7B	0	0	0	0
PSMB11	0	0	0	0
MIR4686	0	0	0	0
EPN3	0.0573086	0.0241698	0	0
CAMTA2	0	0	0	1.91941
SCOC	11.9584	14.4321	21.6877	27.2603
KRTAP17-1	0	0	0	0
TNK2	7.75233	9.58608	6.40976	5.17056
SQSTM1	770.682	805.958	460.757	223.053
OR52N1	0	0	0	0
GRAMD3	6.79642	4.00426	4.42994	5.89606
GM2A	4.35297	6.01763	7.12321	9.55756
ZNF404	0.0650798	0	0	0
C3orf36	0.0242843	0.0307255	0	0
SHQ1	5.37844	4.74651	1.9147	0.243712
ANKFY1	11.36	9.40921	10.2178	1.63323
TMC2	0.0719488	0	0.0240497	0
MIR5739	0	0	0	0
SPACA7	0	0	0	0
TFG	91.9095	93.1854	43.0745	11.6229
MANSC1	0.0925532	0.0698316	0.042576	0.0769533
RPS4X	1656.9	2429.52	2697.81	1468.32
MID1IP1	46.2083	17.3913	4.99968	0.9304
ROCK2	7.85177	6.35844	6.06761	0.797524
FRG1	35.2842	35.4736	23.3364	9.92629
SIGLEC11	0.00443345	0	0	0
NPPB	0.0717097	0	0	0
GPR152	0.057988	0.0733688	0	0
USP50	0	0	0	0
LHFPL3-AS1	0	0	0	0
TKTL1	0	0.0183735	0.0600393	0.0226078
CNST	7.19936	3.7406	1.00499	0.395209
LCE1F	0	0	0	0
LINC-ROR	0.0536579	0.0565752	0.0747347	0.0225131
SRGAP2,SRGAP2B,SRGAP2C,SRGAP2D	18.2122	13.3387	7.0906	1.76076
LOC284454,MIR24-2	11.8755	1.84214	1.77037	4.39286
C19orf55	4.61481	0.856311	1.54335	0.0828883
LMCD1-AS1	0.0548754	0.0462871	0	0.0552589
NXPE4	0	0.0300688	0	0
CXXC4	2.6815	0.887609	0.238907	0.0399834
RASD1	0.737087	0	0.0970886	0
AC093375.1	0.513342	0.0874607	0.138652	0.0348056
FAM95B1	0.0265296	0	0	0
CLSTN2-AS1	0.014323	0	0	0
MKNK1	9.73844	10.3347	10.5616	3.52608
MIR581	0	0	0	0
ACSM3	0	0	0	0
ESCO1	5.30751	4.1486	1.54432	0.375177
CD99P1	2.16723	2.51974	2.97684	3.8345
MMP2	50.3606	73.4827	98.1884	214.322
NFX1	35.1499	15.52	7.44661	7.20014
CCL4	0	0	0	0
KIAA1751	0.207836	0.149789	0.126627	0.107285
OR2M4	0	0	0	0
C11orf30	5.28996	3.45957	2.71515	3.05926
EFTUD2	33.7038	42.9386	37.1079	25.7509
MIR4462	0	0	0	0
C2orf47	37.132	35.982	24.0909	13.5894
SIX3	0	0	0	0
KCNJ16	0.655199	0.619107	0.229129	0.0568506
KDELC1	8.87529	11.5025	12.5808	21.0046
ACTB	1025.39	1399.47	1312.7	1127.31
RDH11	56.5277	67.4272	76.0052	77.9485
TBCC	13.8721	4.81503	0.590975	0.148351
LOC728084	0	0	0	0
LOC729080	1.51638	1.29634	2.09659	3.0648
MLLT4-AS1	0.0196811	0.0498027	0.0676694	0
SYN3	0.205223	1.78244	0.280158	0.0843952
MAGEB6	0.101824	0.154598	0.0816928	0.123044
ATP1A1	161.297	193.4	230.154	315.254
MIR4492	0	0	0	0
MIR3689A,MIR3689E	0	0	0	0
CLOCK	4.19895	3.11075	1.99391	0.539756
SNORD113-6	0	0	0	0
PIP5K1A	50.5873	43.9116	14.429	5.57142
MIR6818	0	0	0	0
SNTG2	0	0	0	0
GEMIN6	10.1622	8.26566	3.78741	1.20656
NRXN1	0.304609	0.217837	0.11952	0.0200421
ANKS4B	0.0945163	0.0316306	0	0
IL17RC	11.5653	13.514	10.3462	5.91197
DGUOK-AS1	0	0	0	0
ARL1	13.3893	14.7408	17.0323	12.5949
RPL12	2952.44	3968.32	5354.43	11478.1
GNA11	14.6359	16.189	9.53169	3.29815
TTTY19	0	0	0	0
FRRS1	2.80708	2.57619	4.66872	4.54153
STEAP4	1.24856	0.772594	0.30072	0.0717847
SNORA49	4.43435	5.61053	0	0
UEVLD	8.40213	8.03523	10.5317	8.74503
LINC00322	4.7032	2.93432	0.809871	0.0762322
C1orf74	7.87963	0.607231	0	0
JRK	4.61724	1.14904	0.565495	0.413753
RBM34	35.4796	36.3097	17.2294	15.7576
NNAT	0	0	0	0
DMBT1	2.65906	1.05692	0.883766	0.610722
NUDT17	0	0	0	0.664977
BRAF	5.97729	4.59341	2.34039	3.21333
SNORA70E	0	0	0	0
UTRN	4.8996	4.4101	3.03986	0.66353
SCLT1	4.86694	4.53155	2.4778	0.603167
TRAPPC3	46.6374	48.4159	29.8585	9.76902
SNORD116-30	0	0	0	0
GGT8P	0.335201	0.206137	0.149572	0.134229
GHR	0.0302692	0.051821	0.0173533	0
DKK1	2.26378	0.84242	0.178065	0.0335245
CATSPER4	0	0	0	0
TRMU	22.6154	19.0042	15.9623	11.5247
FAM86B2	1.95467	1.78071	0.815264	0.594603
C17orf62	15.1274	11.3377	4.44864	0
LOC340017	0	0	0	0
PSMC4	45.1738	62.5248	59.813	51.6365
LINC01272	0.708397	0.771809	0.828831	0.861971
FLJ40288	0	0	0	0
BAALCOS	0	0	0	0
UTS2B	0.258045	0.18365	0.194081	0.267964
PVRL3	6.12488	5.69366	2.85914	1.71929
LOC100505878	0	0	0	0
MIR6751	0	0	0	0
ITGA1,PELO	28.0303	16.1432	14.7197	23.7655
PLA2G10	0.0447457	0.0566141	0	0
FGR	0.233758	0.141683	0.417105	0.0724896
CSDC2	2.98012	3.40319	2.29887	0.415506
ACY3	0.161999	0.409936	0	0.0489446
GNAT3	2.88545	4.27664	5.29253	4.23463
CLEC4D	0	0	0	0
ATF4	376.319	297.454	155.731	82.4643
COL9A3	35.0874	32.0533	13.3956	0
MIR8077	0	0	0	0
OR5K4	0	0	0	0
PDLIM2	9.57323	13.8802	14.3677	7.8714
ZNRD1	33.0065	32.2262	21.8549	12.0029
MUC7	0	0	0	0
OSCAR	1.00033	0.910173	1.04049	4.57054
SENP2	22.5221	20.0554	8.87175	2.13732
SSH1	6.01662	2.79299	2.33762	2.11881
TELO2	8.78183	7.98628	8.69238	4.36395
SERPINB4	0.199342	0.0890172	0.1176	0.212551
HFE	5.60084	5.3015	7.8698	10.3488
SEPT7P9	1.05539	0.495749	0.862436	0.190999
AMIGO1	1.33109	1.05147	0.314486	0.0710519
UPK1A-AS1	0	0	0	0
KRTAP10-8	0	0	0	0
SNORD45B	0	0	0	0
REEP2	1.3456	1.83412	1.82969	2.16479
MICU3	0	0	0	0
LOC101928837	5.25363	0	1.58451	2.78255
ZMYND10	0.158522	0.0859578	0	0.0342074
ACTN3	0	0	0	0
MIR5680	0	0	0	0
XIRP2-AS1	0	0	0	0
LOC149373	0	0	0	0
CASC9	1.71077	1.03819	1.55287	0.604626
LOC100507540	0.226543	0	0	0.114113
ID2	5.35773	0.968404	0.368481	0.0924973
MIR4642	0	0	0	0
TCF19	10.6116	11.8461	6.60945	2.76335
MIR3160-2	0	0	0	0
SFRP1	0.00834216	0.0105549	0	0
MED24	20.5755	27.217	34.2723	44.0736
IRX1	0	0	0	0
SERINC3	62.4306	73.315	94.8461	140.925
PSG7	0	0	0.0242721	0.135264
SNRNP27	20.987	22.096	25.1152	7.47829
SOX18	0.899474	0.23959	0.0949566	0
SMARCC2	13.2182	14.9759	13.7532	5.61169
IL10RA	0.0102978	0	0	0
UBR2	7.39709	5.79679	2.54964	0.50274
NPB	0	0	0	0
CCT6B	0.335633	0.331468	0.548568	0.688531
[truncated: 22,645 more rows]
