# Supplementary material for: A cell-based probabilistic approach unveils the concerted action of miRNAs
Source: PLoS Comput Biol. 2019 Dec 2;15(12):e1007204. doi: 10.1371/journal.pcbi.1007204 (PMC6922470; doi:10.1371/journal.pcbi.1007204)
Supplement: S2 Dataset — (XLSX) [file pcbi.1007204.s013.xlsx]

## Sheet: HEK293 miRNA Expression
Dataset S2: HEK-293 miRNA expression at 4 time points following ActD
miRNA	0h	2h	8h	24h
mir-3133	92	94	80	104
mir-3911	33	64	37	35
mir-4423	13	2	9	20
mir-4781	6	6	6	7
mir-3177	148	281	191	173
mir-891	5	12	8	13
mir-3184	22	25	23	15
mir-371	0	0	2	0
mir-5688	0	0	0	1
mir-1236	3	1	1	2
mir-27	64539	78085	63237	79470
mir-3136	7	7	11	21
mir-4498	9	15	22	12
mir-3942	25	20	24	32
mir-885	1	4	0	0
mir-3140	14	25	31	20
mir-101	86869	92355	80279	86623
mir-933	14	7	5	9
mir-4463	1	0	0	0
mir-3660	14	17	16	15
mir-4766	8	16	17	8
mir-3141	1	1	0	0
mir-4763	1	0	1	0
mir-5696	3	4	2	2
mir-4786	49	83	53	72
mir-4522	9	4	4	2
mir-3174	38	60	34	64
mir-1288	62	76	61	61
mir-3126	7	4	3	6
mir-17	53929	57398	46412	52213
mir-4772	2	0	2	0
mir-4648	0	0	2	0
mir-586	1	3	1	2
mir-4749	2	3	1	0
mir-197	2499	4578	2853	3149
mir-629	6119	7134	6340	7059
mir-3663	4	9	0	3
mir-4484	3	5	0	0
mir-651	2721	2243	2415	2891
mir-4460	2	0	0	0
mir-190	43	59	41	48
mir-5690	4	5	7	8
mir-4728	0	6	4	2
mir-3664	6	4	7	5
mir-4746	388	511	383	340
mir-3139	19	21	30	24
mir-504	165	194	155	153
mir-4653	0	0	1	0
mir-1269	1989	2214	1794	1934
mir-4667	3	0	1	2
mir-5587	6	19	9	16
mir-4644	0	1	1	1
mir-15	4223	4995	4027	4897
mir-3677	32	91	38	64
mir-6505	53	75	56	61
mir-4479	10	3	7	5
mir-346	119	186	163	150
mir-203	97	112	101	107
mir-615	15700	26416	17764	16381
mir-224	97	116	80	99
mir-5699	21	33	26	24
mir-4476	1	0	0	0
mir-1248	0	2	3	2
mir-326	23	26	27	31
mir-3164	25	41	25	29
mir-6501	2	0	0	1
mir-3591	1	0	0	0
mir-1910	87	121	62	70
mir-517	0	0	0	4
mir-5000	30	34	35	37
mir-4797	8	14	20	13
mir-3611	8	8	9	14
mir-3912	17	27	27	34
mir-3132	0	0	2	0
mir-185	4526	6232	4463	5204
mir-31	461	457	448	519
mir-1273	46	68	36	59
mir-191	24254	35657	27375	30869
mir-4688	0	4	1	0
mir-4670	0	2	1	1
mir-1285	316	460	349	346
mir-140	9972	10418	9247	11339
mir-3657	0	1	3	3
mir-5011	0	0	0	2
mir-422	0	1	0	3
mir-1307	22501	36505	20527	16276
mir-204	69	98	75	57
mir-142	2	10	9	3
mir-4446	10	11	7	5
mir-302	6	13	7	13
mir-3199	10	8	2	2
mir-1294	23	34	25	31
mir-3613	732	1067	757	888
mir-361	4568	5959	4543	5512
mir-296	3213	4484	2741	2553
mir-3917	2	1	0	0
mir-4753	3	4	8	4
mir-4286	481	530	383	408
mir-4700	0	0	1	0
mir-3661	42	34	32	49
mir-4467	231	334	247	248
mir-3149	1	6	3	8
mir-195	433	386	160	138
mir-1468	76	133	98	103
mir-1178	1	1	0	2
mir-491	99	118	99	130
mir-488	0	2	0	1
mir-1255	265	362	352	414
mir-1267	0	2	0	0
mir-766	126	195	143	154
mir-3941	5	4	12	6
mir-4633	0	0	0	1
mir-1247	6	16	0	0
mir-3194	0	0	0	1
mir-3128	28	29	25	38
mir-34	773	614	663	798
mir-3188	2	1	5	0
mir-5187	1	3	3	5
mir-3182	3	0	0	0
mir-3653	2	0	2	1
mir-2355	51	42	33	50
mir-4803	0	3	0	1
mir-506	4	7	8	6
mir-503	1336	1852	1359	1634
mir-144	2	1	0	1
mir-4722	1	0	0	0
mir-483	10	8	8	20
mir-372	0	0	1	2
mir-2278	14	42	18	18
mir-103	130881	168716	142814	170737
mir-4726	7	13	10	4
mir-107	3506	4966	4270	4878
mir-4640	1	0	0	0
mir-1246	3797	4715	4667	6360
mir-1226	130	199	124	115
mir-888	0	7	3	1
mir-3659	0	3	0	2
mir-4508	0	1	0	1
mir-4654	0	1	2	0
mir-4799	1	1	1	0
mir-6721	6	14	10	1
mir-3192	14	17	13	22
mir-660	1588	1486	1657	2126
mir-152	288	333	290	301
mir-4497	0	2	0	6
mir-4504	48	53	49	55
mir-573	296	321	125	15
mir-4533	9	22	16	16
mir-5009	38	40	27	54
mir-22	831	1117	977	955
mir-1275	115	7	0	0
mir-1304	343	528	375	337
mir-552	2	3	1	0
mir-24	8745	16680	10869	11445
mir-6128	0	1	0	0
mir-876	0	0	0	1
mir-4427	1	0	0	0
mir-1243	16	15	9	17
mir-5693	3	1	0	2
mir-4425	0	0	0	1
mir-374	18729	19115	16676	18280
mir-3691	35	55	43	61
mir-4723	1	7	1	4
mir-3130	47	47	56	48
mir-96	2957	2748	3198	3821
mir-4677	784	637	772	953
mir-1263	1	0	0	0
mir-1278	599	653	580	760
mir-4787	105	118	128	102
mir-4778	2	5	5	1
mir-485	1	3	0	0
mir-3074	524	716	550	673
mir-941	19346	26250	19331	16948
mir-1268	1241	4224	1971	765
mir-3127	45	102	39	34
mir-5706	1	1	3	3
mir-423	70285	94909	76103	80760
mir-4512	2	0	0	0
mir-3158	4397	4872	4564	4744
mir-602	0	1	0	2
mir-664	69	92	128	135
mir-5585	23	27	26	25
mir-3676	9	6	1	0
mir-1234	1	2	3	3
mir-3146	10	17	11	9
mir-760	413	684	470	409
mir-937	21	63	33	33
mir-3159	1	2	4	1
mir-4782	2	3	1	3
mir-675	1	1	1	2
mir-581	115	176	107	122
mir-4536	0	2	0	0
mir-5006	3	0	0	0
mir-4730	1	0	0	0
mir-2116	19	26	15	30
mir-448	0	1	0	0
mir-1343	53	104	56	42
mir-4461	6	4	1	3
mir-3934	40	67	36	36
mir-5087	1	0	0	0
mir-4734	1	4	0	1
mir-3191	3	10	2	1
mir-2117	1	0	1	0
mir-3662	192	395	206	82
mir-501	2735	2997	2721	3325
mir-32	6831	9412	7867	6601
mir-128	78686	110989	85861	88985
mir-603	1	0	0	0
mir-511	28	40	24	26
mir-6499	1	0	0	0
mir-939	17	17	6	4
mir-3907	1	0	0	0
mir-3143	40	37	37	55
mir-455	5679	6161	5835	7706
mir-421	1382	2337	1481	1667
mir-3116	24	12	22	16
mir-3944	62	56	58	41
mir-744	7214	13472	8966	9100
mir-222	26439	48241	29857	41494
mir-98	1926	2539	2340	2752
mir-676	518	549	543	595
mir-5682	0	0	1	0
mir-183	33653	37482	36634	41374
mir-4424	4	3	5	10
mir-153	14	10	12	4
mir-1298	2	1	2	3
mir-380	0	1	0	0
mir-1227	1	4	1	3
mir-3940	40	43	23	50
mir-378	135548	198505	139947	142715
mir-4454	780	455	302	297
mir-3118	30	12	66	18
mir-4717	5	16	11	10
mir-4284	0	2	0	0
mir-3175	24	33	24	18
mir-589	4690	5254	4343	4685
mir-4422	0	0	0	3
mir-4676	28	20	25	22
mir-3160	0	8	0	2
mir-484	4540	6458	5199	5589
mir-320	5060	9307	6046	6415
mir-4665	63	132	81	79
mir-105	902	1470	978	1046
mir-2682	0	0	0	1
mir-3928	81	121	90	68
mir-375	1101	1518	1136	1250
mir-323	1	3	1	3
mir-3121	10	28	16	28
mir-126	12240	20155	12874	13465
mir-942	344	580	446	457
mir-3679	24	48	34	22
mir-5090	0	0	0	2
mir-425	1895	2343	2054	3003
mir-2276	7	13	10	11
mir-1284	47	110	82	65
mir-339	2021	2758	1954	2309
mir-4470	12	6	5	4
mir-4743	1	2	3	3
mir-3909	602	707	617	827
mir-4709	0	1	0	0
mir-4515	9	9	4	5
mir-4326	417	609	471	605
mir-93	26414	31865	24993	28669
mir-5582	36	34	34	33
mir-600	0	0	0	1
mir-216	55	77	50	38
mir-3908	6	2	0	0
mir-124	12	3	0	0
mir-147	65	146	71	70
mir-489	1	2	2	0
mir-188	208	322	205	122
mir-214	2	0	0	0
mir-3936	0	1	0	0
mir-1252	17	28	21	26
mir-1303	2213	2737	2183	2374
mir-184	10	17	24	11
mir-382	0	5	1	1
mir-3692	1	3	3	2
mir-340	26094	23713	23811	31776
mir-1306	560	870	669	675
mir-19	6616	7852	7157	8038
mir-1179	3	0	0	1
mir-616	11	5	8	9
mir-4435	12	10	4	4
mir-3682	4	13	8	4
mir-542	1395	1286	1044	1274
mir-3129	5	4	3	10
mir-572	1	0	0	0
mir-2964	20	16	17	23
mir-3144	784	1002	850	1060
mir-6720	420	514	387	453
mir-363	2	0	1	3
mir-451	4	0	3	7
mir-4458	9	0	0	0
mir-550	842	1425	764	674
mir-199	995	1136	1134	1388
mir-106	32540	33271	29301	30950
mir-3196	2	1	0	0
mir-215	749	796	812	916
mir-532	22539	20879	22028	24561
mir-369	0	0	1	2
mir-5687	0	0	1	0
mir-494	1	1	0	0
mir-5584	4	7	5	3
mir-5695	0	2	0	0
mir-6514	15	24	25	28
mir-1253	0	1	1	0
mir-218	91311	107932	94568	107388
mir-516	0	2	0	2
mir-193	404	462	397	472
mir-26	121915	146255	134346	154123
mir-1238	0	0	1	0
mir-499	47	62	61	47
mir-28	3750	4268	3670	3752
mir-4517	11	23	10	13
mir-4774	3	3	8	3
mir-1276	139	228	142	215
mir-4469	2	0	0	0
mir-1256	4	3	2	1
mir-3165	5	0	0	3
mir-192	7656	10053	7986	9625
mir-508	7	14	5	5
mir-4488	0	3	0	1
mir-708	523	651	529	669
mir-556	88	121	76	97
mir-362	485	635	567	721
mir-5680	2	3	0	3
mir-4777	2	0	0	0
mir-450	8161	8794	7711	8877
mir-4659	30	56	23	35
mir-3193	4	0	0	0
mir-4689	1	0	0	0
mir-576	1411	2241	1684	1997
mir-502	827	1221	921	1227
mir-643	11	15	14	19
mir-5094	42	57	41	55
mir-590	535	512	529	580
mir-765	2	0	1	0
mir-1229	6	17	3	7
mir-5091	2	1	0	0
mir-4791	71	89	88	146
mir-4656	0	1	1	0
mir-3122	5	1	3	8
mir-4674	0	0	0	1
mir-4523	13	14	4	8
mir-10	477965	502416	448938	489322
mir-588	4	8	8	13
mir-134	0	2	0	1
mir-125	10232	18149	12344	17078
mir-3200	142	202	132	168
mir-4798	2	0	2	3
mir-4714	0	2	0	1
mir-1305	29	39	31	27
mir-3170	7	4	7	16
mir-3190	1	2	0	1
mir-4794	16	8	12	6
mir-500	3742	4193	3818	4487
mir-4671	2	0	2	2
mir-3115	30	23	30	62
mir-3157	74	96	72	85
mir-5010	65	98	81	96
mir-1249	90	161	119	88
mir-5004	2	4	7	2
mir-4521	4449	53	44	45
mir-99	92143	132912	91339	118377
mir-3197	1	0	1	0
mir-1180	6766	9337	7382	7095
mir-5088	1	2	5	1
mir-3684	7	10	11	19
mir-671	1266	1597	807	647
mir-943	6	7	9	14
mir-18	4978	6863	4728	4589
mir-3120	7	22	8	9
mir-1299	485	552	461	536
mir-769	7630	6134	7192	8628
mir-551	75	96	32	35
mir-3651	2	0	5	2
mir-1322	17	21	14	5
mir-549	2	1	1	2
mir-3148	0	1	0	1
mir-3620	4	12	6	7
mir-3152	3	5	5	4
mir-21	55509	73228	54077	57869
mir-100	116	188	104	157
mir-4638	2	6	7	3
mir-1277	338	480	369	357
mir-4645	1	1	5	2
mir-3145	8	19	5	13
mir-1260	1451	1768	689	370
mir-4442	2	0	0	0
mir-4652	97	127	144	175
mir-1296	427	663	447	540
mir-4672	1	2	0	1
mir-6509	14	34	27	21
mir-3180	52	132	73	75
mir-3678	1	0	0	0
mir-95	461	656	597	748
mir-133	18	34	24	50
mir-887	0	0	2	1
mir-2110	69	200	99	121
mir-29	1935	2386	2390	3065
mir-4466	0	2	4	7
mir-548	12300	14591	11920	15056
mir-877	807	1037	718	918
let-7	465990	513809	496084	578165
mir-1	818	569	694	825
mir-299	2	0	0	0
mir-2277	287	409	291	366
mir-3171	20	18	23	16
mir-129	1678	2412	1551	1595
mir-4477	12	14	10	21
mir-3938	25	25	28	27
mir-2113	316	363	328	353
mir-4757	0	0	1	2
mir-4661	161	281	193	181
mir-3680	10	16	4	12
mir-3939	22	48	26	20
mir-545	7	6	6	4
mir-4713	21	40	41	24
mir-659	175	200	149	134
mir-4664	226	153	178	164
mir-3163	3	3	3	2
mir-454	821	941	974	1590
mir-4729	0	2	0	0
mir-148	1267489	907469	1175947	1496619
mir-370	2	2	0	2
mir-3615	1659	2782	1710	1920
mir-605	14	23	12	19
mir-1291	12	30	14	15
mir-4684	16	12	11	16
mir-4443	20	35	22	0
mir-1258	1	12	6	6
mir-16	10611	12519	9969	11395
mir-187	240	302	214	254
mir-411	1	2	3	4
mir-4682	0	2	2	1
mir-345	898	1258	933	1076
mir-4735	5	0	1	0
mir-25	118755	168577	126154	139642
mir-33	154	109	94	90
mir-30	262665	274555	265772	341156
mir-4754	1	3	0	0
mir-1915	3	4	3	1
mir-4254	3	0	0	2
mir-3622	3	5	2	0
mir-5579	4	7	4	0
mir-1237	0	3	1	2
mir-580	30	30	18	31
mir-200	203	368	266	253
mir-3195	0	2	0	1
mir-3176	340	386	282	317
mir-4503	1	0	1	2
mir-381	7	6	7	5
mir-4804	4	12	3	9
mir-4784	0	2	0	0
mir-6515	39	53	49	46
mir-4635	1	2	1	2
mir-127	0	0	1	0
mir-1266	39	31	56	68
mir-4761	3	6	3	5
mir-3065	29	36	20	34
mir-1537	5	0	1	3
mir-130	6543	9641	6697	7008
mir-202	0	1	0	4
mir-1257	313	441	179	15
mir-3134	6	3	9	8
mir-1914	20	48	30	20
mir-3124	7	18	4	2
mir-132	762	906	682	810
mir-598	887	1202	998	1363
mir-3943	3	0	2	1
mir-1908	76	131	96	78
mir-607	2	0	0	0
mir-210	249	266	282	350
mir-433	2	0	0	0
mir-3910	2	6	2	6
mir-3138	11	8	8	6
mir-514	183	264	186	192
mir-3135	0	4	3	4
mir-365	1656	1497	1506	1958
mir-4440	1	3	1	0
mir-3137	2	3	4	2
mir-4647	0	0	1	0
mir-424	2463	2848	1824	1889
mir-5096	1	2	0	0
mir-383	1	4	3	3
mir-4651	0	1	0	0
mir-512	0	0	0	2
mir-150	0	5	1	0
mir-4740	1	0	0	0
mir-3147	0	1	0	0
mir-585	64	100	51	48
mir-5583	0	0	1	6
mir-1244	0	0	3	0
mir-1292	199	282	179	155
mir-3181	1	0	0	1
mir-328	706	940	796	808
mir-1301	701	1539	1145	1601
mir-4802	2	7	1	5
mir-3529	1	3	4	1
mir-889	1	0	2	0
mir-1538	6	27	22	7
mir-4473	595	726	684	775
mir-4646	0	1	2	0
mir-4685	2	4	4	1
mir-20	88774	83205	61736	71958
mir-3150	31	71	37	46
mir-486	251	364	208	226
mir-4795	5	3	1	0
mir-4779	0	0	0	2
mir-3162	5	3	1	1
mir-4785	3	4	1	3
mir-4706	1	6	0	0
mir-597	2	2	7	2
mir-1289	10	6	2	6
mir-3687	37	3	0	0
mir-4511	9	10	19	14
mir-5095	3	8	0	4
mir-3179	141	336	219	261
mir-628	183	290	196	171
mir-497	67	88	70	71
mir-122	24	22	23	41
mir-509	48	42	49	29
mir-4516	0	1	0	3
mir-574	763	1155	1034	1428
mir-4482	2	0	2	1
mir-3607	8	29	16	10
mir-3155	31	23	27	9
mir-212	192	272	189	231
mir-4750	0	2	0	0
mir-5189	1	3	0	0
mir-6087	0	0	0	2
mir-4639	1	5	3	5
mir-4666	0	0	2	0
mir-4474	15	27	15	29
mir-892	21	45	30	19
mir-592	36	14	24	36
mir-92	791621	939271	822625	819654
mir-3656	1	0	0	1
mir-5698	2	0	0	2
mir-449	73	111	93	119
mir-4673	0	1	0	0
mir-139	131	128	138	144
mir-5003	0	2	1	1
mir-561	29	32	37	52
mir-330	1040	1916	1250	1660
mir-874	161	241	119	158
mir-186	9993	11882	11592	15207
mir-4793	0	6	2	4
mir-3609	5	5	7	10
mir-6500	180	255	204	216
mir-3689	0	0	6	3
mir-4501	6	6	3	13
mir-151	92376	100882	80147	85970
mir-6716	8	6	3	1
mir-624	44	55	61	76
mir-5193	1	0	2	0
mir-4738	3	7	3	2
mir-1973	1	0	0	0
mir-429	4	4	0	1
mir-149	439	723	466	570
mir-495	0	2	0	0
mir-4744	3	4	4	2
mir-1295	196	286	220	217
mir-582	4901	4923	3827	4694
mir-4745	4	7	4	0
mir-141	3	0	1	5
mir-4725	4	2	1	0
mir-5002	5	13	4	5
mir-221	54907	78626	58043	67097
mir-9	48093	62629	48516	57755
mir-155	5	11	2	11
mir-940	26	30	33	20
mir-4687	3	5	2	4
mir-4520	0	0	0	1
mir-4767	0	2	0	0
mir-1271	1400	2310	1583	1944
mir-432	0	0	0	1
mir-196	32704	59440	36573	35703
mir-3202	0	0	2	3
mir-1287	119	200	133	154
mir-4683	3	7	3	1
mir-6511	135	192	160	218
mir-3688	40	32	48	38
mir-217	25	35	15	18
mir-5100	3	0	2	2
mir-4699	6	9	14	16
mir-653	53	61	42	67
mir-4762	9	26	30	22
mir-324	110	159	116	134
mir-6513	0	2	0	0
mir-3064	25	41	21	31
mir-4747	6	6	4	0
mir-1302	53	11	0	11
mir-4660	4	11	11	8
mir-1293	14	9	12	11
mir-570	3	3	2	6
mir-335	6	10	3	2
mir-182	27139	25862	30826	50308
mir-654	2	2	0	2
mir-618	748	925	893	952
mir-4527	0	1	0	0
mir-5588	5	5	2	3
mir-4731	2	0	0	0
mir-331	632	657	471	555
mir-3675	0	2	1	0
mir-3918	2	10	3	10
mir-636	9	19	9	18
mir-5701	112	90	102	92
mir-5008	2	1	0	1
mir-5580	2	0	0	0
mir-5581	15	22	17	19
mir-338	102	108	85	103
mir-181	12387	14350	12592	18031
mir-4999	0	1	0	0
mir-584	0	0	3	3
mir-143	226	264	206	206
mir-3173	67	115	80	86
mir-767	196	325	244	283
mir-145	4	5	7	9
mir-6507	0	0	1	0
mir-3183	0	1	1	4
mir-301	1020	863	641	760
mir-2467	3	5	3	2
mir-493	0	1	0	2
mir-577	195	279	190	253
mir-3916	1	0	0	0
mir-4764	0	3	1	7
mir-3605	23	35	20	19
mir-5001	7	20	8	12
mir-3161	5	3	7	4
mir-4452	2	0	0	0
mir-873	15	14	5	27
mir-4637	1	3	5	3
mir-4690	6	0	1	4
mir-1228	3	2	7	2
mir-5089	2	3	2	1
mir-1262	57	76	48	63
mir-3685	26	45	31	48
mir-7	1769188	1488462	1511807	1819697
mir-3929	1	3	1	2
mir-4655	1	0	4	1
mir-4306	1	1	0	1
mir-4691	9	14	9	9
mir-4712	1	1	1	0
mir-219	106	97	37	43
mir-1224	2	1	2	1
mir-3690	4	8	4	2
mir-1286	19	19	13	21
mir-610	2	5	4	1
mir-4741	49	96	39	31
mir-627	1	5	1	4
mir-543	0	6	1	1
mir-1913	1	2	0	1
mir-935	294	485	307	317
mir-2115	4	0	0	0
mir-5683	6	4	6	3
mir-4748	3	0	2	2
mir-135	18	28	18	21
mir-1909	4	16	3	14
mir-1185	0	0	1	0
mir-1272	32	30	10	14
mir-4502	2	3	2	0
mir-1254	74	114	122	196
mir-4796	0	1	0	1
mir-6724	17	14	6	8
mir-4775	20	9	24	15
mir-641	497	602	539	630
mir-379	4	6	0	7
mir-3198	4	16	14	12
mir-758	0	2	0	2
mir-4755	43	30	19	26
mir-6508	3	2	0	1
mir-578	51	58	65	63
mir-652	1079	1419	967	1143
mir-3187	63	70	46	45
mir-409	6	1	1	0
mir-4519	1	0	0	0
mir-146	2053	2288	2048	2504
mir-3681	1	0	0	0
mir-505	1388	2132	1655	1843
mir-3937	0	0	1	0
mir-513	4	0	0	0
mir-329	0	2	0	0
mir-4428	2	4	5	1
mir-3131	43	64	52	44
mir-4485	13	56	30	10
mir-632	5	0	0	0
mir-4771	0	0	0	2
mir-3617	2	0	2	0
mir-452	49	54	42	53
mir-642	30	58	32	26
mir-625	768	1041	811	952
mir-4742	41	59	25	33
mir-138	42	57	22	46
mir-4765	3	1	2	3
mir-4752	1	1	1	6
mir-579	16	9	9	17
mir-4449	0	1	1	1
mir-3913	38	36	30	40
mir-23	2318	3274	2567	2913
mir-4642	3	6	7	3
mir-5191	0	0	2	0
mir-342	1504	1997	1687	2361
mir-3616	14	29	16	21
mir-1250	178	149	170	249
mir-4783	6	0	2	1
mir-5697	5	7	8	13
mir-194	1105	1484	1219	1574
mir-4421	229	254	295	269

## Sheet: HEK293 mRNA Expression
Dataset EV2: HEK mRNA expression at 4 time points following ActD
Gene	0h	2h	8h	24h
CCNYL2	0.134684	0.147249	0.0463676	0.0316432
PRADC1	12.1784	14.1089	13.1749	6.68863
MIR676	0	0	0	0
NUDT16L1	19.3323	19.1462	25.7774	34.4741
LINC00458	0.113012	0.185316	0.0291748	0
ZC3H14	27.0736	23.0248	8.93352	2.99856
UBTD2	19.0996	13.8878	8.03022	6.82408
MIR10B	0	0	0	0
CASP5	0	0	0	0
LOC100131315	0	0	0	0
MED9	14.8051	4.07164	0.664796	0.656245
TCHP	5.84065	6.48903	1.67378	1.1813
SAMD12	0.23573	0.115977	0.0558893	0.0343258
MIR4302	0	0	0	0
SLC9B2	8.3917	7.56315	8.81474	10.4735
NSL1	4.87836	4.39142	4.08531	2.91723
ZNF713	1.2638	0.75624	0.262585	0.158124
SNRK-AS1	5.80969	1.92742	0.190961	0.165481
DIS3	30.7427	23.0126	16.1814	9.25128
ASB6	24.0732	18.913	5.19011	2.03272
GEMIN8	2.22541	1.95423	1.42761	0.723956
VPS45	19.3002	22.1594	25.4921	25.4876
CDC42EP5	0	0.132659	0	0.0712773
LOC100507443	0	0	0	0
OTOP3	0	0	0	0
VIPAS39	6.78767	7.90458	4.45004	3.04794
SNORA48	63.1256	6.16612	6.42623	6.67395
ZNF791	7.25687	2.03664	0.214387	0.325451
CPVL	31.5065	39.342	58.3327	79.7658
TMEM102	3.43796	2.42758	0.135405	0.138616
HORMAD1	0	0	0	0
CEP152	3.24038	1.76284	0.679455	0.767777
BUD31	50.471	56.4126	60.1143	0
INPP5B	7.99397	7.28558	5.67343	4.09885
ADIPOR2	29.8874	26.1785	16.8871	12.8638
TMEM245	10.4126	9.2376	8.28741	10.0073
IMPAD1	25.4794	18.9443	15.3348	11.9168
PEX5L	0.0503115	0.0642235	0.0168532	0
MTUS2-AS1	0	0.0501074	0	0
MIR4782	0	0	0	0
GNG8	0	0	0	0
LINC00448	0	0	0	0
FAM8A1	19.7268	15.3676	9.90218	6.51621
MRPL4	102.045	127.485	119.249	119.48
CRYGS	0.217745	2.53814	0.524616	0
IL1B	0	0.0352586	0	0
MIR4644	0	0	0	0
SEBOX	0	0.123212	0	0
TMC5	0.155464	0.15508	0.0825936	0.0468583
LOC101927275	0	0	0.280024	0.315543
ZNF254	2.24722	2.03678	0.513875	1.38476
PACSIN3	20.3042	23.3048	17.9345	13.8137
GOLGA8K	0.507868	0.484151	0.155984	0.175261
FAM227A	0	0.652159	0.13822	0.0894996
MFI2	4.53821	4.56339	3.91069	5.18604
LOC101928378	0	0	0	0
TPTE2	0.149778	0.0848361	0.0296054	0.0757694
TLDC2	0	0	0	0
ADRA2A	0.0126493	0	0.0130644	0
AVPR1A	0.0438225	0.0199632	0.0104773	0.0064349
MIR193B	0	0	0	0
ELOF1	54.5776	49.8382	25.7723	7.21277
ZNF658B	1.42405	0.435891	0.0668538	0.0662966
LAPTM5	0.0227862	0.0672613	0.117665	0.0481814
LOC100190940	0.00385811	0	0	0
ZNF33A	5.64416	3.38892	2.02169	1.77278
MIR3167	0	0	0	0
FAM53B	8.44335	6.88076	2.41613	1.95023
ATAD3B	25.5744	31.6973	27.8495	29.98
MIR455	0	0	0	0
LEKR1	0.05344	0.0691412	0.0551906	0.0207156
ACE2	0.154552	0.110599	0.159623	0.0891272
USP30-AS1	0	0	0	0
HNRNPR	111.444	102.085	109.653	76.0536
MIR6766	0	0	0	0
RNU6-31P	0	0	0	0
LOC441666	0	0.00495169	0.00371255	0
KRT222	2.33262	2.71244	2.90957	3.71526
SYN3	0.261706	0.334219	0.207474	0.224809
FABP5P3	0	0.0699872	0	0.0752085
LOC101927021	2.45181	2.15259	0.982416	0.856205
C17orf98	0	0	0	0
DENND1C	1.85932	1.68672	1.94665	1.76025
NAT9	15.6919	16.758	7.98101	8.65013
STARD9	1.18331	1.237	0.289958	0.700404
PDLIM5	6.81247	7.29757	6.29852	5.65018
NAB1	8.94238	8.55359	7.59793	8.56821
LINC01029	0	0.0824843	0	0
CNGA2	0	0	0	0
REEP1	5.32891	6.17239	5.50573	2.36377
LINC00702	0	0	0	0
RELL2	2.18882	2.80967	1.70586	1.76986
WDR38	0	0	0	0
LRRC8A	9.95356	8.31558	2.54119	2.41574
TSPY1	0	0	0	0
SPINK9	0	0	0	0
HCFC1	38.1732	37.0284	18.2119	19.0541
KIAA0947	14.1291	9.59686	1.45498	1.40664
RGPD1,RGPD2	2.03676	1.50548	0.353879	0.17448
GRAP	0	0	0	0
SLC18A1	0	0	0	0
LOC389906	7.39417	6.09637	2.74666	1.63765
THRB-AS1	0.204031	0	0.210679	0.0719037
UNQ6494	0	0	0	0
LOC100996693	0.22734	0	0.23474	0
RWDD2A	3.9436	2.03427	0.593096	0.121438
TP53	61.2566	64.7269	52.6106	55.8981
OR13A1	0.0247542	0.0487134	0	0
HIGD1B	0	0	0	0
TUBD1	5.32209	4.07054	2.89199	1.26665
PPP2CB	24.4279	24.2165	20.8064	14.8571
RUNDC3B	2.18841	2.28982	1.41253	0.688944
OR2A14	0	0	0	0
COX6A1	655.438	823.055	1365.85	2060.03
CIDEB	8.10643	11.803	7.22067	3.26815
RASL11A	4.81386	3.88459	0.965665	0.402762
LINC00536	0	0	0	0
SOX2-OT	0.0633786	0.0467698	0	0
ATG3	40.0338	41.9508	22.8835	9.77206
SCARNA10	0.35917	0.353161	0.370437	2.27839
SMIM1	1.02299	2.58766	1.6594	1.08155
LOC102546229	0	0	0	0
PDCD11	33.2152	42.1901	31.6818	33.0389
C22orf39	14.0374	22.1284	24.2155	28.4868
PUSL1	42.0508	48.6004	35.9779	30.0585
DSE	8.05992	5.76346	2.11236	1.39463
FRMD4B	1.96917	0.718442	0.243755	0.133622
MYO5C	2.42693	2.51172	2.22339	2.17446
CRYAA	0	0	0	0
UTP20	16.9591	16.8587	10.7918	4.82667
TMEM231	6.13961	7.58691	5.57206	6.39345
CYGB	0.0473685	0.0232653	0.0976789	0
ACTN4	60.5627	74.9906	74.8149	118.822
RGN	0.032363	0.0318429	0	0.0342158
AGBL3	8.29334	6.00602	0.259162	0.221079
LOC101928259	0.234079	0	0	0
APOBEC2	0.0648617	0.159548	0.0334924	0.068575
MIPOL1	4.68772	1.59728	1.15075	0.665274
POU3F4	0	0	0	0
LOC102723517	0	0	0	0
POLB	19.9805	22.2829	21.227	17.4807
LRRC8B	3.73108	1.9909	0.61102	0.625457
CDC20B	0	0.068813	0.0180571	0.055454
TMEM18	21.115	19.6371	19.239	10.4989
CNTNAP5	0	0	0	0
TMEM64	5.60193	3.79022	3.26167	3.81728
CLDN12	13.9994	11.0515	5.85624	2.0989
KCNJ5	0.132578	0.0564724	0	0.00364072
LOC148413	10.1493	10.4415	0	0
NAA10	201.909	251.688	285.212	154.469
SLC25A37	6.28345	10.3367	3.90004	3.45946
RPS7	2091.17	2308.52	3659.22	2398.39
MIR514A1	0	0	0	0
PGAM1	515.694	625.617	867.373	1091.66
GSTT2,GSTT2B	0	0	0.0537702	0.055051
ALS2CR11	0.0295986	0.00830127	0	0
MIR3661	0	0	0	0
C21orf128	0	0	0	0
HERC3	3.97497	4.30861	4.49239	5.71482
PEX26	24.8596	26.3675	25.4082	30.9405
FOLR1	0.687677	0.615075	0.58099	0.727045
CALCRL	0.202803	0.191878	0.0483375	0
ADAMTS17	1.13339	1.11076	0.406895	0.424521
ZNF385C	0	0	0	0
LOC100506100	1.61516	1.22223	2.95001	2.3644
DNAJC5	21.8628	19.8072	4.22031	1.61039
CPEB2	1.86129	0.848078	0.196612	0.237779
TCP11L2	1.0518	1.7082	0.684309	0.596459
CDKN1B	16.2331	5.14039	0.868241	0.444403
GPKOW	22.8592	22.7287	13.3881	2.76659
MIR340	0	0	0	0
EVA1A	0.224754	0.46993	0.232115	0.267323
FAM214A	1.65906	0.866232	0.535991	0.451127
MIR1233-2	0	0	0	0
BTBD8	0.0746062	0.330329	0.0385234	0.0394387
CLEC17A	0	0	0	0
GART	166.514	156.825	140.731	118.615
MYO1B	16.8413	15.3783	9.16293	3.07671
SLC47A1	7.54356	8.962	9.18042	11.2964
TAS2R9	0	0	0	0
IL13	0.0430037	0	0	0
LINC01105	0.0019901	0.0117494	0	0.00420806
NUDT10	8.57974	7.29754	4.95667	1.77396
MIR375	0	0	0	0
SPAG5	34.9361	42.5867	33.8083	23.1991
LGALS9	0.110971	0.117014	0.130862	0.105591
ACTBL2	0.0179155	0	0.018503	0
ZNF101	5.06102	2.16028	0.614892	0.314751
ARHGAP27	1.75076	1.91025	0.88907	0.655222
ARFGEF2	9.21071	8.35204	4.10825	2.84444
CA5A	0.0526606	0	0	0.0556754
TPP1	11.1524	14.7457	17.695	30.3615
EGR2	0.0895083	0.0528434	0.0554662	0
COX11	43.7791	41.3681	46.9348	47.493
ST3GAL6-AS1	0	0	0	0
MRPS26	133.349	137.479	106.471	29.3348
RRP8	14.7667	8.58424	1.56256	0.887521
LOC101927839	0	0	0	0
TOMM22	154.853	166.786	180.478	121.607
MUM1	12.9617	10.6697	5.38987	3.13259
MLEC	54.8264	62.2283	50.8143	52.3108
EXOC3L1	0.222577	0.159276	0.0835904	0.0641778
TRDN	0.0165845	0.0377338	0.0104989	0
ALPK2	0.0130836	0.038622	0.00675665	0
IPMK	2.34871	1.08621	0.582201	0.355922
MIR548N,OSBPL6	4.96224	5.25941	1.7402	0.846471
SKA3	9.86096	9.35044	4.6882	3.85619
IL15RA	0.578764	0.70811	0.199147	0.145915
LRRC75A-AS1,SNORD49B	523.91	618.927	998.8	1326.65
MIR186	0	0	0	0
DNAJC1	14.5044	14.5134	14.9289	5.48414
KPRP	0	0	0	0
TOB2P1	0.57531	0.404347	0.113179	0.130338
CASP2	31.5389	25.9138	10.584	11.1311
GPR157	2.47292	1.74756	0.706076	0.361443
LINC01284	0	0	0	0
GORAB	2.86326	1.72656	0.389476	0.233172
FGF13	0.408444	0.65716	0.413849	0.500725
ZAP70	0.0746062	0.0367032	0.0385234	0.0440918
SLC16A1	150.956	145.853	132.506	64.1252
SLC6A7	0	0	0	0
KCNE3	0	0	0	0
CUX2	0.314592	0.2614	0.108308	0.177388
IGFL2	0.0665481	0.111486	0.0687169	0.119814
TTTY3B	0	0	0	0
COL13A1	1.46784	2.07836	1.93529	2.01892
PTPN9	12.7409	11.3892	5.41992	2.50518
AQP9	0	0.0162085	0	0
MYOD1	0.289526	0.170925	0.0897023	0.0306101
TIMD4	0	0	0	0
ZSCAN2	10.3006	7.65287	6.14183	3.95006
C10orf11	0	0.1987	0.0695137	0.142348
C8orf58	3.89418	3.13134	0.731822	0.373917
LCE3E	0	0	0	0
NDUFAF3	0	0	288.334	389.24
APOA1	0.0668355	0.0657566	0.0690135	0.282647
MIR4517	0	0	0	0
OR8H1	0	0	0	0
CALHM1	0.0162707	0.0160097	0	0.0172021
SPATA33	0	0	0	0
AXDND1	0.0146347	0.0531292	0.0557667	0.0154725
SAP30L	3.60726	3.46677	1.6752	0.885612
LINC00314	0	0	0	0
EMBP1	1.19286	1.11704	0.666596	0.584881
LOC643441	0	0	0	0
LOC100506082	0.56689	0.185866	1.95024	1.39847
UGT2B10	0	0	0	0
HERC2P2	4.88284	5.41429	1.361	1.38063
ZNF705D	0.0111164	0	0	0
MT1M	0	0	0	0
ZSCAN32	8.92494	6.71597	1.49739	0.629782
NPY6R	0.0166738	0.0164064	0	0
MIR320A	0	0	0	0
FBXL15	12.3901	11.4019	5.87941	5.80701
TMEM198B	0	0	0	0
RAI14	16.4396	15.9992	15.1587	17.2123
RPL27A	183.639	213.701	362.774	350.705
OSTCP1	0.944007	0.464403	0.0974849	0.0499025
LOC100652824	0	0.0119391	0.0125318	0
NEDD4	2.27667	2.05485	1.37871	1.04765
KCNH3	0	0	0	0
IRX5	3.10841	0.724704	0.12903	0.184925
TAC4	0	0.141963	0	0
IGF2R	17.6978	18.5503	14.6104	17.1536
LOC100506548	0	0	16.4298	15.9775
DYSF	0.136212	0.135346	0.0972037	0.249849
RAB20	2.66499	1.9229	0.220175	0.15027
OR11H12	0	0	0	0
TET3	3.42073	1.8328	0.265841	0.232618
MTHFD2P1	0.0126136	0.0238676	0.00901879	0
KCNK2	0.0151159	0.0148735	0.0312237	0.0159813
C9orf153	0.0565305	0	0	0.149417
MMP23A,MMP23B	0.189095	0.22012	0.231032	0.0946114
WASF2	19.4092	19.7651	14.503	19.3163
DHRS4	18.1967	20.5899	25.949	16.8688
TMEM200C	0.297342	0.159582	0.0279166	0
IKZF1	0.0270229	0.0177266	0.00930339	0.02857
SMIM12	8.1816	6.39449	1.8612	0.692895
MIR93	0	0	0	0
PRSS8	0.08016	0.131454	0.165572	0
COX10-AS1	6.9155	3.31971	0.67678	0
SUMO3	133.273	135.772	180.369	221.051
MIR378C	0	0	0	0
USP30	7.85913	6.66516	1.53967	0.843348
UCHL1	185.129	237.113	339.745	442.851
MYPOP	5.07115	4.06769	0.796973	1.19468
EMB	11.3572	9.39514	7.36845	6.22782
FAM13A-AS1	0	0	0	0
TCEAL5	0.0722698	0.11851	0	0
LOC339975	0.010412	0.0307348	0.0215068	0
PPM1B	11.6086	9.23355	3.74227	1.69076
SH3YL1	1.2371	0	1.24846	0
LOC100507351	0.0230619	0.0226922	0.0119094	0
LRRC52	0	0	0	0
SMIM11	36.3486	43.8675	67.2738	75.1422
CPXM2	0.0131844	0	0	0
PLXNA4	0.0252765	0.0508074	0.0224184	0.00381765
GRTP1-AS1	0	0	0	0
GAS6-AS2	0.242873	0.212274	0.192945	0.104404
PRIMPOL	0	0	0	0
NCOR1P1	0.214234	0.632136	1.10541	0.792746
VPS13A-AS1	0	0	0	0
MAX	35.4018	32.3165	17.222	13.0016
NEUROD6	0	0	0	0
ANAPC2	20.4651	26.6661	14.0115	9.03367
RAG1	0.0728033	0.164765	0.0225582	0.0230913
MOSPD3	8.28471	10.5092	13.962	20.1983
NKAP	17.9318	16.9497	14.3572	6.35496
GADD45A	11.7093	5.66349	2.11716	2.50094
POM121L12	0	0	0	0
GTF2A1	11.7316	8.13714	2.34846	0.938508
CTAGE1	0	0.0111089	0	0
MFSD10	20.2258	33.1611	39.7033	55.9894
OR4C15	0	0	0	0
CKM	0.0956885	0.125534	0.230582	0.134889
CRIPAK	0.793807	1.16354	0.282711	0.0694553
SERPINB4	0	0	0	0
HIST1H2AM	1.14156	0.962492	1.00997	0.689663
LOC440461	0.0966848	0.0634206	0	0
DLG5	10.1392	10.6926	8.06012	10.7399
MIR129-2	0	0	0	0
SF3B5	216.825	242.789	264.397	223.179
ACSM5	0	0	0	0
ZNF519	1.56577	0.863654	0.849293	0.691462
KCNQ1DN	0	0	0	0
SNORD115-24	0	0	0	0
CHST7	1.71688	1.93066	0.232201	0.172874
NUTM2D	0.567166	0.495741	0.10027	0.10264
OTOL1	0	0	0	0
C17orf53	5.58269	3.8258	0.551919	0.350474
TMPO	125.49	112.477	75.1019	35.8448
KRT15,MIR6510	0	0	0	0
PKIB	3.16592	3.05766	4.66502	4.94343
LOC284009	0.496971	0.611114	0.256523	0.262711
ITGB7	1.12425	0.154306	0	0.0552667
SERTAD4-AS1	0.776818	0.534983	0.802097	0.657032
MIR25	0	0	0	0
SLC24A4	0.362719	0.342614	0.18762	0.135287
TCAIM	14.1861	12.667	14.3532	17.3128
MIR4288	0	0	0	0
SIGLEC7	0	0	0	0
ELF1	6.62071	4.17634	0.422729	0.295748
KL	0	0	0	0
MIR302B	0	0	0	0
FAM230C	0	0	0	0
ZBTB6	4.56974	0.948477	0.122909	0.0880715
DUSP12	24.7526	17.851	16.1707	9.98948
FOXS1	0	0	0	0
MAPT	1.40434	1.55992	1.39307	1.50573
SVOP	0	0.0275747	0.0173661	0
MIR539	0	0	0	0
GPR171	0.0291526	0	0	0
MIR1227	0	0	0	0
AKR1B10	0	0	0	0
ZNF780B	0.949483	0.655037	0.146411	0.0667164
ZNF84	2.22083	1.13651	0.407206	0.344657
MIR3157	0	0	0	0
LOC643733	0	0	0	0
C1orf111	0.143497	0	0	0
PLCG2	2.24933	1.9447	1.70294	1.80089
MAPRE2	27.8085	28.9266	24.4933	24.988
OR4C11	0	0	0	0
VCP	122.368	135.998	149.976	138.166
EMR3	0	0	0	0
ZNF697	3.37931	1.21766	0.147475	0.221411
CD97	4.63013	5.6751	4.94576	5.4063
DUSP23	1.25045	2.08186	1.88691	3.22976
ZNF567	3.3623	0.716811	0.250796	0.157991
RPL4	0	2766.77	3648.1	2938.3
GSTO2	5.2599	6.03545	8.53402	8.00082
TSPEAR	0	0	0	0.0127878
CCDC11	0.143156	0.169028	0.206982	0.242163
MIR526A1	0	0	0	0
IBA57-AS1	1.20136	0.342824	0.239845	0
TUBA4A	2.31472	2.68519	0	0
ADCY8	0	0	0	0
C2orf61	0	0	0	0
C14orf182,LOC100506499	0.231112	0.00367891	0.0193075	0
PCDH15	0	0	0.01061	0
MIR6797	0	0	0	0
LOC101927181	0.997478	1.39926	0.278591	0.210606
OR1L8	0	0	0	0
GCC1	7.83372	3.26695	0.353898	0.299808
ARHGEF5	0	0	0	0
TM2D1	14.0485	14.8689	21.3242	18.32
TCERG1	43.4118	39.5196	30.0452	21.9773
MSX2P1	0.118526	0.0116623	0	0
LRRC61	16.5873	16.4247	4.18572	2.70079
RRS1	34.8536	18.381	1.37123	1.24054
HRASLS2	0	0	0.0888263	0
HNF1A-AS1	0.256956	0.203483	0.014901	0.0697327
APMAP	43.1722	50.7397	60.7639	72.2227
P2RY14	0.0203139	0	0	0
NFKBIZ,NXPE3	6.80121	6.29727	4.64109	5.17174
ODF3L1	0.140601	0.201217	0.0967962	0
ALDH3A1	0.768584	1.07618	1.09904	1.06261
INSRR	0	0	0	0.0134804
MINK1	11.5972	14.3461	4.7578	4.43649
HCN3	1.66521	3.21753	0.711028	1.08887
SMEK2	17.0433	11.7793	7.37617	6.58382
C1orf177	0.0928812	0	0	0
QTRTD1	21.8592	16.3129	6.04021	3.70574
TULP3	6.98784	8.76385	3.05528	2.63732
LCE2A	0	0	0	0
PHF10	59.8603	58.8567	61.9125	59.6192
TTTY4	0	0	0	0
ZCRB1	24.6906	25.6297	36.8614	37.9645
OAT	104.303	111.801	167.656	196.805
LSM4	88.0155	110.983	171.453	255.385
IL24	0	0	0	0
BTNL9	1.67509	2.15667	0.941203	0.337688
MIR4724,RAB11FIP4	5.60641	5.31591	2.27751	1.52118
MICALCL	0.0326787	0	0	0.0518243
MIR4739	0	0	0	0
SLC25A20	11.1015	14.7896	17.8505	17.809
LOC102724153	0	0	0	0
PPP1R8	56.1311	43.2766	6.85775	2.78016
KIAA0319	0.0795597	0.106786	0.0971431	0.0688208
HSP90AB4P	0.0543578	0.00778922	0.0182594	0.00557958
YY1	42.4453	38.3489	24.424	13.3775
UBE3B	9.75044	9.9686	12.8693	16.9473
SUPV3L1	35.6049	29.3421	16.4018	9.74575
GLUD1P3	0.786529	0.590779	0.0434076	0.11426
C1orf131	35.906	29.3695	0	0
TNKS1BP1	12.0425	8.49066	1.35733	0.803936
LOC728730	0.425259	0.276325	0.611153	0.76348
RPS8	2686.7	3119.06	4947.45	3945.02
LINC01123	7.65957	4.5436	0.314332	0.241798
ANKRD6	3.01187	0	2.07921	4.45347
HPRT1	108.507	111.885	175.082	198.753
PARP12	0.0258766	0.0254617	0.0133629	0
SNORD113-6	0	0	0	0
OR7E47P	0	0	0.0599545	0
GTF2B	20.694	14.8199	3.72256	1.05481
BNC1	0.284295	0.227935	0.0326252	0.0111322
BFSP1	2.59715	2.23478	1.02878	0.869955
ANP32A	135.334	147.996	161.283	97.7477
DNAH17-AS1	0	0	0	0
MSR1	0.0168371	0.016567	0	0
NPM2	0.46531	0.508888	0.328072	0.296275
ZBTB20	0.026007	0	0.0134302	0.0137479
LTK	1.41521	1.69718	1.34679	2.08623
LINC00905	0	0	0	0
RALY	24.3852	28.2607	33.8924	41.2298
TUBB8	1.52191	1.825	1.04985	0.251411
DSG3	0.335952	0.208136	0.0685896	0.103098
KLRC3	0.217405	0.0712978	0	0.153234
ERMAP	0	1.4178	0.581104	0.625347
TTF2	30.0325	32.7674	24.0271	21.2996
MIR6764	0	0	0	0
WNT4	0.0376198	0.0370167	0	0.0397735
LOC101927691	0	0	0	0
FLG2	0.00650691	0.00512216	0	0
FASTKD5,UBOX5	22.3866	13.0914	1.13576	0.836028
MIR597	0	0	0	0
FBXO41	1.69712	2.09514	0.755817	0.860997
CRHR1,MGC57346	12.9844	13.0893	10.831	13.7706
APOBEC4	0	0	0	0
LINC00160	0	0	0	0
LUZP4	0	0.0297295	0	0.0319447
MIR1247	0	0	0	0
C1QB	0	0	0	0
ETNK2	13.8271	17.5331	22.6455	24.0789
HELZ2	1.02556	1.26346	0.903109	1.51783
CHD1	13.4217	4.1636	0.352695	0.0784848
B4GALT4	9.80235	8.11618	8.33064	6.72748
CTD-3080P12.3	0	0	0	0
LINC00961	0	0	0	0
LOC101927062	0	0	0	0
NUDT6	5.61278	4.46614	3.39099	1.72651
LOC400654	0	0	0	0
ZNF182	3.31194	1.37358	0.291902	0.116199
MIR4709,NPC2	42.8415	49.0544	86.1979	113.977
REEP6	6.5044	6.67293	9.58418	10.9022
LCK	0	0.0240175	0.0252092	0.0516814
KCNAB2	1.07479	1.28148	1.04111	1.4422
COX7A1	0	0.0816139	0	0
TIGD7	3.09455	1.8463	0.282289	0.121671
LINC00272	0	0	0	0
TOP1P1	0	2.27402	2.53763	1.98781
TAF3	6.70221	4.09177	1.11534	0.761155
MAFIP	0	0	0	0
LOC101927766	0	0	0	0
VCL	30.2281	37.6855	34.657	37.2158
OR2AK2	0	0	0	0
C12orf29	13.2105	8.36202	8.1668	5.28872
A3GALT2	0	0	0	0
LOC100652770	0	0	0	0
LINC01005	0	0	0	0
DEXI	17.1967	17.2368	12.9596	12.8138
TNRC6C	2.94291	1.65074	0.246824	0.233297
CNNM4	6.02904	5.6343	1.63758	1.49479
IQSEC2	2.84195	3.08421	3.41236	3.45838
OR1S1	0	0	0	0
SVOPL	0.0380989	0.0374862	0.0393451	0.144348
LOC101927869	0	0	0	0
IL1R2	0	0	0.0478667	0.0791316
ZNF23	3.82821	1.82044	0.694837	0.517296
RNU12	4.42221	0	0	9.35075
LOC101927843	0.133671	0.131513	0.207041	0
TMEM72-AS1	0	0	0	0.0158472
MIR135B	0	0	0	0
SRP19	28.7749	25.213	16.0083	6.48422
SLC1A4	1.76241	2.33645	1.30798	0.825658
MIR6845	0	0	0	0
RNU6-67P	0	0	0	0
TSR3	42.644	54.4079	61.2216	60.8652
RGS3	1.47382	0.343091	0.0783658	0.166621
MIR4298	0	0	0	0
LOC284080	0	0	0	0
TBCCD1	5.98064	5.53256	1.48386	1.04149
OR5H2	0	0	0	0
SLC16A2	6.22437	7.33095	8.68112	12.1643
FLJ42102	0.441877	0.341532	0.132136	0.106461
ACD	11.308	13.4251	7.52155	4.38798
COL1A1	2.85489	3.94072	4.40798	6.83576
LCE5A	0	0	0	0
LOC101929657	0	0	0	0
OVGP1	3.15943	1.00793	0.399669	0.385073
LOC100129345	0	0	0	0
MKL1	7.24466	5.82948	0	0
PRR16	0.208252	0.0585446	0.184347	0.157267
MIR125A	0	0	0	0
KRBA2	0.210848	0.108917	0.0544388	0
VPS37B	19.016	13.5085	1.86416	1.2722
KDM2B	22.1742	17.4477	7.22046	4.6479
AOX2P	0	0	0	0
CLCNKB	0.365008	0.556101	0.437107	0.435699
ESCO2	3.67839	3.02582	1.77797	0.68446
LINC01146	0	0	0	0
LOC151475	0.0257235	0.00379661	0	0
ZNF814	1.35222	0.818229	0.0515262	0.0924366
GNLY	0.0857121	0	0	0
TRAF6	4.0087	1.04505	0.124149	0.0762493
STAU2-AS1	0.087104	0.151821	0	0
MIR4328	0	0	0	0
ZBTB18	16.1156	9.33418	1.77276	1.39912
UBE2D2	43.2717	39.718	23.7706	12.7243
METTL5	41.919	36.9981	38.8223	0
LOC100507002	5.87723	6.42449	5.39387	5.72054
AXIN2	3.20303	0.714273	0.0952043	0.109638
BASP1P1	0	0	0	0
TULP4	1.83572	1.2409	0.360558	0.176716
BPIFB3	0	0	0	0
MRPS2	108.601	103.085	43.8212	21.7183
RNASE8	0	0	0	0
VCAM1	0	0	0	0
CAMTA1	28.9789	33.3748	56.1042	60.7074
DNAJA4	0.0868951	0.676985	0.542178	0.018374
KRI1	40.3731	31.4071	8.78469	6.13716
RPS29	2606.8	3094.92	5480.34	6396.8
LOC285593	0	0.0288472	0	0
SLC2A14	0.215981	0.16293	0.0594846	0.0989498
NUBP2	66.5716	74.7207	78.6836	56.6727
IL13RA1	8.87447	9.39282	12.1663	14.9449
CHDH	7.73927	6.92419	5.10526	3.92303
SAPCD2	8.95203	11.8537	9.02126	9.49157
PLEKHG4B	0.427559	0.0803695	0.0127177	0.0130181
TRIB3	13.7868	11.2505	2.3234	1.41833
ADAMTS14	0.0275277	0.0993174	0.0189543	0
NCF1B	0.0176719	0	0	0
CTB-7E3.1	0	0	0	0
LOC399715	0.033601	0.016531	0.0173516	0
PTRHD1	64.1145	86.8606	117.824	98.3344
ZNF548	2.71867	1.02215	0.281269	0.124201
RERG	0.651843	0.971869	0.487495	0.356462
HDGF	295.593	359.69	491.642	461.479
VEGFB	15.7367	19.1008	26.8083	34.0998
MCHR2	0	0	0	0
CHMP2B	39.2018	31.152	37.6009	22.2206
CSTF3	48.0026	46.9601	35.4529	36.7733
CECR7	0	0.0905151	0	0.0680801
MAPKAPK5-AS1	11.1034	6.33879	0	0
MIR6754	0	0	0	0
IL17D	7.44962	5.96787	1.47438	1.18381
HDAC9	0.433743	0.38324	0.140893	0.127305
MIR3180-2,MIR3180-3	0	0	0	0
CCDC152	0	0	0	0
BOP1	85.5497	104.908	103.785	124.019
LOC645354	0	0	0	0
RNF207	0	0	0	0
LINC00896	0.695185	0.52442	0.335052	0.244995
MIR6815	0	0	0	0
FNDC5	1.08609	0.986789	1.61654	1.54948
C12orf57	28.618	42.228	73.8555	83.7092
GATA6	4.40449	1.68753	0.241541	0.123628
ZPR1	34.1861	36.8814	27.764	17.3472
CIDEA	0	0	0	0
GTSF1L	0	0	0	0
MARK2P9	0.187296	0.0614248	0	0
FAM87B	0.0266586	0	0	0
POMT2	10.098	13.6328	13.3345	18.1577
C6orf120	13.5137	8.15339	0	0
TOR1A	29.1855	27.1145	11.9649	5.74706
ZC3H6	0.713183	0.197476	0.0690943	0.0389716
TMPRSS11BNL	0	0	0	0
HAND2	0.943337	0.527384	0.110711	0.0906674
NEURL1	1.35388	1.31712	0.635344	0.596808
GLIPR1L1	0.55078	0.0602106	0	0
ZNF248	3.88332	3.24647	0.747155	0.663776
SLC4A4	1.06616	0.933192	0.723446	0.753647
EIF1B	95.075	85.9256	55.1876	17.5209
FAM138A	0	0	0	0
SLC35A4	61.525	68.1332	44.0528	51.8354
MGC34796	0	0	0	0
TAOK2	19.934	16.4887	8.69529	15.098
XAGE1B	0	0	0	0
SPINT4	0	0	0	0
CCDC80	1.93506	1.93501	2.03522	1.0418
F9	0.142883	0.123017	0.184461	0.0377657
CDH20	0	0	0	0
LOC101927769	0	0	0	0
EDEM3	6.72317	5.79119	1.73039	0.358839
LPXN	0.9379	1.2473	0.571982	0.263497
CAMTA2	0	0	4.54249	0
LRRC39	0	1.61262	0.822154	0.637286
OR52K2	0	0	0	0
PHB2	446.76	517.342	539.829	571.409
ZNF280C	5.74174	2.33893	0.619102	0.223995
LOC644669	0	0	0	0
MLLT4	28.3316	21.0196	9.8728	8.84094
EXOSC6	0	0	0	2.39269
MORN5	0	0.116016	0.0947959	0
SATB2	7.2984	4.79454	0.747791	0.559484
NUP160	45.3679	46.3253	36.314	28.0855
LOC102467081	1.41545	1.11655	0.406648	0.223531
IRX1	0	0	0	0
KSR2	0.0856487	0.065247	0.0370974	0.0175262
KRCC1	0.83838	1.0606	0.309226	0.0316563
KCNJ2	0.0627008	0	0	0
KRT5	0	0	0	0
LY6E	78.1337	104.47	155.43	219.161
CAPN3	0.258662	0.209299	0.200459	0.229239
FOXQ1	0.0438716	0.0215837	0	0
LOC100133920	0	0	0.0175006	0.00895778
OR13G1	0	0	0	0
MIA2	0	0	0	0
CACNA2D3-AS1	0	0	0	0
VLDLR-AS1	0	0	0.281368	0.216618
GCNT3	0	0	0	0
PLEKHG2	2.13409	3.10532	1.01241	1.08062
OMA1	13.3034	16.7838	15.5935	8.71513
C2CD4C	0.254272	0.390927	0.0656531	0.100811
DLEU2L	2.87263	2.35539	3.13148	4.48814
PCK2	13.4121	15.0971	19.3037	22.7786
SESN1	15.2543	16.9466	11.8013	6.07883
PLCD3	16.9194	19.1103	20.661	26.9673
LBX1-AS1	2.78771	3.01652	1.88254	2.32152
ELFN1-AS1	0	0	0.101411	0
REREP3	0.385827	0.341632	0	0
KPNA6	17.1714	15.2376	7.26237	3.70415
PRSS35	0.848359	1.15274	0.730597	0.448463
LOC113230,MIR1199	0.084597	0.416178	0.305769	0.40248
MIR573	0	38.4232	0	0
RIMKLB	6.43433	5.7704	3.40007	3.32343
KDM6B	2.16615	2.39623	1.44679	1.37416
UBA5	21.3036	18.1089	16.5969	9.37125
MTRF1	5.56871	5.80935	3.7268	2.33672
LOC101241902	0	0.0344868	0.0361973	0
NPAS2	1.68545	1.51422	0.946066	0.955532
ZNF202	5.49558	3.13472	0.625446	0.638203
FLG	0	0	0	0
PRR21	0	0	0	0
ARHGAP9	0	0	0.0542009	0.0591779
ATP8A2	0.144987	0.0570655	0.069882	0.0715342
MIR517A	0	0	0	0
PCMT1	140.25	152.378	164.915	93.8339
MIR3152	0	0	0	0
SCARNA3	0	0	0	0
A2M-AS1	0.17546	0.0460382	0.0966455	0.024734
LOC643923	0.180969	0.237401	0.186872	0.127553
LOC102546226	0	0.0641778	0	0
ZNF137P	0.284893	0.140161	0	0
EFNA3	4.49705	4.2802	0.698165	0.435052
LINGO3	0.264951	0.260697	0.0995028	0.0254654
SNAI3	0.24588	0.483857	0.158706	0
DDIT3	0	0	0	0
ITIH3	0.0163797	0.064468	0.016917	0.0173174
AKAP9	2.67744	2.08374	1.14497	0.142064
GPR135	0.861062	0.225928	0.0592841	0.0910357
CLDN14	0	0	0	0
PARP9	0.334307	0.830581	0.389528	0.13546
PEAR1	0.00995598	0	0.0205656	0
LENG8	15.1122	20.1043	8.17485	19.34
MIR519A2	0	0	0	0
ANKRD2	0.0768919	0	0.0397034	0
CACNG6	0.0647261	0.0831805	0	0.0342158
FMN1	0.10084	0.0596045	0.0255976	0.0190198
DDOST,PINK1-AS	107.869	144.403	203.694	302.252
HES2	0.249073	0.159884	0.014773	0.0776285
NAALADL1	0	0	0	0
C7orf66	0	0	0	0
CUL4B	31.1521	30.3043	29.1413	21.9636
HAAO	0.815559	1.5204	1.81742	2.08755
EFR3A	5.67512	5.8647	4.62842	4.94506
CXCR6	0.106086	0.0260957	0.0821712	0
C19orf82	1.10978	1.17595	2.05714	2.70764
ZKSCAN1	4.92134	3.91242	1.2451	0.451004
NT5C3A	18.4978	15.9735	15.6694	11.4764
LOC101926895	0	0	0	0
PRAMEF7	0	0	0	0
OSBPL7	0.174772	0.251341	0.0694258	0.0568547
IGSF8	12.9909	18.0986	20.0714	28.8616
MIR8065	0	0	0	0
FAM83E	0.102685	0.0252589	0.0265122	0.0271408
COX20	0	0	1.84767	1.54568
KIAA2026	2.24808	0.789557	0.143835	0.0841337
DMPK,DMWD	14.7792	19.3812	0	0
EMR4P	0.0673	0.0617053	0.0290666	0.00485133
LOC146481	0	0	0	0
SULT1A2	0.60179	0.806011	0.447243	0.949543
RNASEL	0.804768	1.07468	0.474961	0.121549
OR7A5	0	0	0	0
CSRNP1	1.58623	0.290736	0.0963689	0.0164416
LOC102724820	0.239374	0.0942125	0	0.0275521
TSPY26P	0.0916975	0.180442	0.0473469	0
POLR3F	12.8139	9.73632	4.46928	3.2035
B3GNT8	0.358348	0.191302	0.0286846	0.05873
DSCR3	15.964	14.0941	7.56594	5.57124
CALCOCO1	9.74497	8.57416	7.50481	10.1677
LOC101928804	0	0	0	0
SENCR	0	0	0	0
PITPNA-AS1	0	0	0	0
C8orf4	0.141671	0.0278791	0	0
BMS1P18	0	0	0	0
CASP1	0	0	0.0214691	0
PYDC1	0	0.140229	0	0
NPPC	3.07238	4.30494	4.61405	5.41378
NEU4	0	0	0	0
LPAR3	7.32975	6.39233	1.15288	0.614143
RNF212	0	0.0214017	0	0
ZNF37BP	5.21313	3.76425	1.5163	0.853949
ACOX3	4.85497	4.65127	4.19434	5.6154
DDX11L1	0	0	0	0
PBLD	6.40272	2.23532	1.57206	1.50272
CTU2	27.729	34.1703	26.7687	0
SLC11A2	13.3137	13.5311	11.209	16.0256
ZNF705E	0.0907978	0.0423198	0.0444206	0.0303145
HIST2H4B	16.2908	13.4303	7.66328	5.0657
SDC4P	0	0	0	0
BPIFA2	0	0	0	0
KCNJ14	6.06675	3.33783	0.144839	0
CNTFR-AS1	0	0.0670104	0	0
CLMN	1.14713	3.26654	0.389844	0.187789
USP4	11.1042	12.15	10.7735	10.4792
TRIM61	0.572934	0.331602	0.174025	0.285051
TAF4B	11.3689	7.7222	4.54294	3.3448
GTF2I	84.9751	88.4501	43.8244	31.8404
SMIM19	15.2932	18.0461	20.4063	13.1228
MIR1262	0	0	0	0
RNF183	0	0	0	0
KLHL14	1.07536	0.742939	0.0590776	0.0725698
PNPLA7	0.152579	0.256024	0.0630349	0.150559
LRTOMT	0	0	0	0
LOC101927051	1.81495	2.64261	0	2.92518
MIR624	0	0	0	0
LMNB2	79.0814	87.4828	98.3906	103.878
MIR654	0	0	0	0
ERC2	0.532465	0.339016	0.169837	0.0993437
ACBD5	5.89791	4.61821	3.23852	3.33493
EFNA1	3.79947	2.7127	0.332553	0.395969
FAM205A	0	0	0	0
NPPB	0	0	0	0
TMEM65	9.79604	8.58162	9.31144	8.59882
TOPORS	11.0037	3.34975	0.346767	0.258212
OR4C16	0	0	0	0
MBD1	14.3541	13.996	12.6567	11.6578
EFCAB11	3.341	2.90215	3.64172	2.56174
COQ2	15.2006	14.5435	19.2311	18.2204
HVCN1	0	1.05268	0	0
EPN2-IT1	0	0	0.0768672	0
GAGE1	0	0	0.00343059	0
SELV	0.0309192	0	0	0
NPTN	43.8778	37.9176	38.9426	38.2928
NAT10	48.2012	49.3923	32.8431	18.4533
SMC3	40.2122	31.8901	19.196	6.39095
SNORD72	0	0	0	0
MIR216A	0	0	0	0
PPP3R1	37.3608	27.4573	10.1588	3.6878
LINC00222	0.0299422	0	0	0
ST7,ST7-OT3	11.9868	13.3266	12.309	10.7389
CCAR2	44.1977	47.4955	39.4811	26.5765
RDH13	13.7787	8.94968	0.950909	0.543558
SYT14	0.133198	0.126167	0.0506217	0.117634
GZMK	0	0	0	0
CPM	0.593234	0.655631	0.637022	0.61041
LDB3	0.0887111	0.0575205	0	0.0412026
SUB1	50.5947	49.106	66.0984	44.8607
SLC44A3	0.782779	1.18737	1.17777	1.12906
LINC00260	0.519411	0.340701	0.0446991	0.0457623
FAM206A	13.5596	12.6466	14.4808	10.7447
SRD5A2	0	0	0	0
HAP1	0.774559	0.863011	0.301631	0.796209
TBATA	0	0	0	0
TTC12	6.98878	7.3091	9.63495	6.66858
ASB12	0.38313	0.209425	0.219808	0.270042
C17orf103	2.10525	1.80532	0.491834	0.37492
CLPS	0	0	0	0
GPR64	0.317275	0.282399	0.28037	0.302977
RPS9	1387.5	1761.57	2797.18	3342.27
HHLA3	10.9312	11.9075	21.4351	20.5521
PITX2	7.79061	3.56201	0.505819	0.481233
C6orf106	24.4314	25.5639	28.569	44.3082
MAGEA10,MAGEA10-MAGEA5,MAGEA5	0.213912	0.0820098	0.213843	0.190371
MIR766	0	0	0	0
PRAF2	21.0841	27.4673	36.5776	50.8308
MIR4432	0	0	0	0
ZNF724P	2.94993	2.7869	0.786394	0.134229
MIR6859-1,WASH7P	23.882	25.0375	0	0
CLK2P	0.331714	0.340576	0.089368	0.030496
METAP1D	5.94604	5.90385	0.935984	1.07179
ZFAND1	20.8096	18.1808	18.7459	14.6997
ZNF587B	11.8497	3.61322	0.264913	0.219032
HOXB3	5.15036	2.8932	0.631783	0.914033
ME2	13.9562	16.4546	19.4043	17.0049
NLRP11	0.181435	0.119018	0.0374779	0
PPIL3	11.5151	13.2257	12.7777	8.55761
C19orf33	0	0	0	0
YAP1	11.6069	11.6441	9.43661	8.63946
RANBP3	31.2621	31.8493	15.0479	9.8714
DLEC1	0	0	0	0
TRAPPC11	7.12741	7.6431	5.97285	1.92898
NAA16	7.79705	8.91205	2.23663	0.944061
LOC100996349	0	0	0	0
LOC400685	0.197822	0.194646	0.0510761	0.0261434
TCL6	0.0149553	0	0	0
LPIN3	2.42844	3.88264	1.50989	1.92082
FAM212B	0	0	0	0.0696148
ACTR8	17.3417	13.3983	4.77733	2.3501
PROM2	0.0256479	0.0605173	0.0846959	0.0542324
FAM166A	0	0	0	0
HDAC10	8.61378	7.72236	5.56317	4.1799
HOXD9	0	0	1.9948	0.846018
NFX1	18.9555	12.3969	2.49863	2.20685
COL4A5	1.83379	2.28994	2.59381	3.3948
COQ10B	8.17666	4.17739	1.40742	0.692689
EIF2B2	49.3204	54.5678	46.9943	25.4852
PRR32	0	0	0	0
AMBRA1	9.75731	6.86214	1.19918	1.04069
LOC402160	0.0478255	0.0941154	0.0493927	0.0252817
NSFL1C	22.5717	24.3921	22.5685	16.166
LINC00700	0.00490119	0	0	0
MIR4798	0	0	0	0
NEURL1B	0.725882	0.898338	0.146852	0.166146
PAQR6	0	0	0	0
NPW	0	0.280707	0.0589232	0
PPFIA3	10.2571	6.55486	3.66649	4.74084
REV1	7.20477	0	2.40015	0.575651
ZIC3	8.27665	2.42724	0.551846	0.354705
MPV17L2	22.6189	26.4452	18.3384	9.38714
LINC00602	0.0498539	0.0245267	0	0.026354
SNORA41	0	0	0	7.24122
ANKH	5.10152	5.04647	5.40995	6.99121
LRP2	3.0301	3.48877	3.57481	5.45096
SLC25A12	8.00018	7.38006	2.18571	2.30863
COA3	78.3422	95.7795	93.3187	53.165
COL15A1	0.0533728	0.00875293	0	0.0188095
TXNRD2	23.2074	30.9885	38.6384	46.4149
LOC102723769	1.02506	0.659448	0.303324	0.250094
KYNU	0.347516	0.504768	0.489399	0.504873
ETAA1	5.7122	2.50643	0.217927	0.0478038
LINC00309	0	0	0	0
OR2J2	0	0	0	0
AKR1CL1	0	0	0	0
FAM72B	7.76103	6.62669	2.86318	1.4429
LINC00612	0	0	0.0238846	0
CCDC159	0.971018	0.743065	0.972701	1.36881
LOC100507250	0.456193	0.568559	0.21986	0.0643079
RPS18P9	2.54349	2.85996	4.02676	1.92078
MED14OS	0	0	0	0
MIR583	0	0	0	0
C11orf94	2.23631	0.549812	0	0
UBA52	152.092	189.882	296.665	413.349
ARRDC3-AS1	0.446204	1.73519	0.371169	0.371422
APOC2,APOC4,APOC4-APOC2	0	0	0	0
MAP4K4	17.3024	18.3927	16.3389	12.1541
LRRC25	0.032351	0.0301018	0.00871605	0.0297418
FSIP1	0.195636	0.0349996	0.0551051	0
ASB7	6.25175	2.7063	0.543959	0.536197
PER1	8.59254	9.20502	1.66	1.16551
NANOS3	0.0736174	0.072428	0.0760143	0.233496
MIR1185-2	0	0	0	0
MBD3L3	0	0	0	0
PRR9	0.0452235	0	0	0
MIR517B	0	0	0	0
FOSL1	0	0.0935084	0.0327156	0
RRAD	0.0366418	0.0360526	0.0378406	0
HOXB5,HOXB6	18.1793	0	0	0
TNFSF18	0	0	0	0
LOC100129361	5.18611	3.84202	1.94818	0.682687
EFCAB5	0	0	0	0
IDH2	47.2504	59.9379	86.9596	126.163
PMEPA1	2.25565	0.747141	0.197743	0.089987
C10orf126	0	0	0	0
TCIRG1	1.44753	3.02303	1.62153	1.88527
MID1IP1	38.2334	18.2891	4.23816	3.66757
LOC101060542	0	0	0.00393921	0
ZHX2	3.97663	2.11032	0.288424	0.295245
CD34	0.14239	0.132496	0.337746	0.325407
GPC6	3.61376	2.8341	2.85667	2.49018
DISP1	1.26854	0.696678	0.0710956	0.0831732
C9orf40	12.4899	10.0726	5.06033	1.45694
ICAM1	0.03051	0.045031	0.0157554	0
MRPS10	34.7331	33.7204	32.815	19.5325
EPHB1	0.768204	0.67237	0.160829	0.0987789
KRT8	25.8963	28.4923	39.8862	45.793
MIR548AL	0	0	0	0
CLSTN2-AS1	0	0	0	0
PGCP1	0	0	0	0
SIRT2	13.763	22.712	36.328	34.9997
PTPRD-AS2	0	0	0	0
TNFRSF8	0.383201	0.0807978	0	0.0578769
MMP28	0.021761	0	0	0.0551748
FEZF1	0	0	0	0
COX8A	395.111	477.249	797.129	1149.44
C17orf67	2.17938	1.34942	0.185483	0.135629
STRA13	108.662	148.064	185.94	233.072
WWP2	10.4272	9.6767	5.25739	3.48701
MIR22,MIR22HG	0.536414	0.158889	0.0834846	0
RBMXL2	0.0230692	0	0	0
RPL13AP3	0.0913496	0.0479364	0	0.0708248
IFI35	1.01929	1.69267	1.83062	1.49933
OR1G1	0	0	0	0
CAPN7	15.4821	0	8.33472	5.64468
ANKRD32	4.92517	3.98064	0.889857	0.285508
PPP2R5B	4.75669	5.54668	4.0092	4.64364
NAA35	19.6802	16.6687	12.7139	12.4989
MIR4274	0	0	0	0
LMAN1	30.6156	28.5467	31.5275	33.9263
LOC339666	0.616935	0.541169	0.212375	0.144945
CDRT4,TVP23C,TVP23C-CDRT4	6.03867	4.94229	2.99352	2.28258
RBPMS2	6.40093	6.24714	4.36248	3.58918
TOMM40	142.637	152.814	178.669	222.967
MIR6866	0	0	0	0
TMEM229B	0.391971	0.366378	0.0496216	0.101591
TNPO3	29.8022	30.1059	28.1375	34.0272
CD70	2.80923	3.79231	2.56349	1.38142
EHMT1-IT1	0	0.0294991	0	0
ZNF860	0	0	0	0
MOGAT1	0	0	0	0
ELMO1-AS1	0	0	0	0
LINC00974	0	0	0	0
VWA1	1.46899	1.87548	1.38809	1.44294
RGPD5,RGPD6	6.04579	4.54077	1.17641	0.631008
LOC100996249	0	0	0	0
MRPL18	90.0805	89.3353	61.2698	36.118
ADRA2C	7.03466	6.47932	3.60524	2.40457
UHMK1	18.2329	11.5143	7.19503	8.08278
LOC101929696	0	0	0	0
TMCC2	1.74658	2.01896	1.02175	1.06441
CCDC84	0	0	0	0
KIAA0430,MIR6506	5.54631	5.59183	3.84484	5.8643
CFD	4.56205	6.88955	6.66566	3.95093
FAM46A	1.48487	0.523622	0.0531892	0.0453721
CC2D2A	4.72322	4.57461	4.72284	5.45146
DPF1	3.75229	4.04798	1.71922	1.26954
AIPL1	0.0514945	0.0760257	0.0284441	0.00379734
CCDC166	0	0	0	0
ZBTB7A	5.30573	3.29165	0.622258	0.683299
GNRH2	0.235938	0.928192	0	0
DHTKD1	11.1004	11.867	12.7381	17.1167
SNX17	55.8478	62.9401	72.0422	79.3172
POLI	1.2449	1.08452	0.491382	0.477846
ARL6IP4,OGFOD2	133.054	175.234	0	0
CKS1B	187.855	209.457	302.322	347.147
LINC00673	0.768321	0.689283	0.0933532	0.0716741
MAPKAPK5	24.5887	19.8463	18.2766	12.6149
SPACA5,SPACA5B	0.354696	0.116311	0	0
SNORA63	0	6.16612	6.42623	6.67395
NOP16	91.7828	63.4743	17.4365	3.74225
GRM3	0.0114429	0.0225189	0	0
SLC12A3	0.00867138	0.00853244	0	0
OR5K1	0	0	0	0
MRPL45P2	5.19273	6.10425	4.88053	3.45438
NR0B1	0.0671603	0.0660807	0.0346792	0
DNAJB2	4.98077	7.13705	10.0027	10.6929
SYDE1	7.61674	8.65798	4.2969	4.27725
TSSC1	18.9859	20.0946	23.3332	26.4728
C10orf67	0.0508245	0.0500092	0.0524915	0.0358227
UXT-AS1	0	0	0	14.7197
S1PR1	0.521758	0.192521	0.0336795	0.0172384
MIR27A	0	0	0	0
SIGLEC16	0.0330072	0	0.0340876	0
LNX1-AS2	0	0	0	0
NRXN2	0.530793	0.333398	0.162153	0.237123
KREMEN1	8.78751	9.1768	8.28453	12.2059
FLAD1	47.6771	46.6867	19.9065	22.6845
LINC01344	0	0	0	0
GSPT1	44.2467	45.537	35.3561	16.6336
SNAR-A3	0	0	0	0
GATSL2,GTF2IP1,LOC100093631	37.0801	42.3613	30.5327	15.5569
UFL1	10.2313	9.18331	5.21165	2.24434
MIR592	0	0	0	0
LYNX1	0.0317395	0.083282	0.192323	0.0559275
PROSER2-AS1	0	0	0	0
TONSL	20.4023	27.0021	16.3407	13.7439
PLA2G4A	6.01326	6.77164	7.65314	6.91582
OACYLP	0	0	0	0
B3GALT6	8.53435	6.91554	2.4628	0.853008
LOC101929172	0	0	0	0
PIGU	16.1258	17.6608	20.0376	18.6755
FDXR	10.9073	14.0228	15.6085	17.4955
GRM5	0	0	0	0
CAPZA3	0	0	0	0
KIAA1524	19.8231	17.0447	13.1267	6.88274
LOC102724890	0	0	0	0
BRAP	8.42732	6.02202	2.51485	0.821651
LDHD	0.593059	0.586437	0.719009	1.07647
ZMYND8	8.17081	5.5975	0.382674	0.344443
C9orf117	4.61048	2.84146	0	0
ZFP92	0	0.0871244	0	0
PPP6R3	31.9017	25.7209	15.2823	6.73781
C2orf91	0	0.0129841	0	0
IGSF22	0	0	0.0130576	0.0356438
HTRA3	1.98281	3.08257	3.27651	3.75242
CERS6-AS1	12.5041	11.7689	12.3022	11.0785
USP19	30.5392	35.4911	26.3312	23.6852
DTX2P1-UPK3BP1-PMS2P11	1.36233	0.961364	0.403007	0.273996
ABCA8	0.0252314	0.00827571	0.00868663	0.0266759
DEFB125	0	0	0	0
ANO6	8.72179	8.64909	8.48442	7.65118
MXD1	1.31224	0.371328	0.124707	0.0547094
RPL13A,RPL13AP5	2761.41	3389.93	5145.27	4492.03
FAM197Y2	0	0	0	0
PLGRKT	11.2761	14.3709	19.7888	16.8633
FABP7	0	0	0	0
STXBP1	5.55082	6.61697	4.6391	3.18388
PPP4C	122.135	150.81	156.8	182.709
MIR3529	0	0	0	0
KRT17	0.304645	0.0333053	0.209743	0.572596
CMTM4	11.4573	12.0762	11.0046	10.5875
SLC4A5	0	0	0	0
MIRLET7DHG	0.98181	0.252003	0	0
CLCA1	0	0	0	0
GCA	2.38095	2.05559	2.6653	2.82582
FAM184B	0	3.02087	4.18172	1.68778
EXOC7	31.1028	39.0765	34.3051	53.5563
PIGY	89.1436	79.473	93.4717	67.7812
PKD2	5.83639	3.97541	0.904701	0.775098
MIR1204	0	0	0	0
TMIGD1	0	0	0	0
MIR548AZ	0	0	0	0
DEFB107A	0	0	0	0
BTF3	660.934	767.928	1121.97	854.136
SNX20	0	0	0	0
LMO1	1.208	1.23655	0.438885	0.42863
NCAPD3	48.3276	52.9192	41.8548	26.2458
PYGO2	0	18.3656	4.84942	4.52412
ALG6	16.7471	22.3321	17.2495	9.77406
OR5J2	0	0	0	0
C21orf90	0	0	1.29537	1.27719
LOC100506403	0	0	0	0
ZNF576	9.39057	7.48219	3.72483	3.84274
PCF11	9.18112	5.85066	1.84777	0.32671
FAM201A	3.66963	3.3348	0.660446	0.933688
MED27	31.5078	30.9441	16.299	6.6012
DPH3	15.0236	13.3685	13.9226	10.7702
YWHAB	117.097	125.614	141.32	120.807
THOC3	79.3384	91.3568	116.183	134.56
RND2	4.04927	5.54305	7.19085	9.97034
HOXD4,MIR10B	2.46217	2.36983	0	0
PTCHD1-AS	0	0	0	0
SPTY2D1-AS1	0	0	0	0
ASAP1-IT2	0	0.0299792	0	0.0536879
CWC25	7.14073	4.89598	0.948116	0.76663
SSTR1	0	0	0	0
MIR3156-1	0	0	0	0
KCNJ16	0	0	0	0
FZD1	1.77993	1.37689	0.138744	0.0355063
KLHDC4	12.9367	14.4115	15.4952	15.6731
SH2D1B	0	0	0	0
LOC729970	3.01795	2.66134	1.7267	1.96434
ZMAT3	2.91081	2.54878	1.37563	0.561884
IL6ST	6.80529	5.80088	4.5315	3.45061
MIR5011	0	0	0	0
MIR4717	0	0	0	0
CYP4F2	0.0210698	0	0	0
EMG1	0	0	36.2621	0
ZNF487	0.288236	0.212701	0.260458	0
ZNF597	1.50606	0.203602	0.0305289	0.0625065
TTTY19	0	0	0	0
DERL3	0	0	0	0
GNB2	79.5084	102.609	138.306	185.147
UVSSA	2.29937	2.79453	0.666248	0.495001
HDGFL1	0	0	0	0
LEPREL1	0.470011	0.479	0.536198	0.668247
SMARCE1	84.2535	81.8511	109.709	103.525
ZSCAN29	5.52623	2.91978	0.798576	0.799287
OR52M1	0	0	0	0
DUT	50.8119	55.814	78.381	63.1164
MIR1295A	0	0	0	0
IFT27	16.8849	20.4466	17.9191	9.39266
MIR6849	0	0	0	0
TMEM62	3.16698	4.00651	2.97179	3.18318
WDR26	25.4599	20.8505	4.58585	2.67599
PRL	0	0	0	0
UBXN7	7.83872	5.70112	0.825785	0.498517
ZMYM6NB	6.81009	8.28043	11.4106	15.0112
RAB13	38.981	48.0414	75.2633	72.4905
GAD2	0.0418924	0.0522791	0.0432657	0
PARG,PARGP1	14.7421	11.3768	6.48565	4.90813
ITGB8	0.174633	0.134094	0.031228	0.0267168
ZNF865	2.71659	1.42885	0.232369	0.179259
HES5	0.126206	0	0	0
LMO2	0.366729	0.426441	0.103291	0.105743
RNU5F-1	0	0	0	0
SNORA12	4.64203	9.08153	0	0
GATS	2.91054	2.18968	1.28655	1.71385
LINC00261	0	0	0	0
SMTN	4.91781	6.48126	5.2199	4.83044
CA8	21.4516	18.7399	14.9522	10.1973
VSIG2	0	0.198903	0.365332	0.427465
MIR218-2	0	0	0	0
NCR1	0	0	0	0
ACAD11,NPHP3,NPHP3-ACAD11	19.7084	19.3034	15.9366	14.2582
SENP6	11.2221	7.93455	3.76727	2.29843
DSEL	0.0792726	0.0639121	0.0116212	0.00540716
TRIT1	14.708	13.4947	9.6369	4.86893
LY6G6C	0	0	0.14128	0.144655
DCD	0	0	0	0
CLTCL1	5.62053	6.97144	5.01539	6.50843
MIR3183	0	0	0	0
CRNKL1	12.5928	10.8465	5.28724	1.83814
LOC643355	0	0	0	0
ZNF555	0.905829	0.193488	0.0680183	0.032361
MIR23A	0	0	0	0
CAPNS2	0.0575564	0	0.118869	0.0608515
ZNF831	0	0	0	0
MIR202,MIR202HG	0	0.0982943	0	0
C9orf96	0	0	0	0
MIR135A1	0	0	0	0
EFNB3	2.88225	3.19553	2.6706	2.05036
SLC28A1	0	0	0	0
SNHG21	9.54799	8.37329	16.5851	17.8023
BPY2B	0	0	0	0
CHST1	0.0745351	0.0488935	0.0128302	0
PCCA	5.88241	6.25011	8.08069	6.61324
ZNF414	12.5421	11.4176	4.06795	2.41979
TM4SF20	0	0.0218416	0.0229255	0
MARCH7	22.926	11.1075	2.90965	1.6128
RAPGEF1	13.6469	14.1194	11.5841	16.9983
RPL29	2542.82	3043.05	4177.7	2980.41
MTOR-AS1	0	0	0	0
CDKN2B	1.38964	0.930303	0.694682	1.05996
SUSD2	0.0934644	0.306243	0.128707	0.263507
DCBLD2	8.62314	10.1447	3.34597	1.93336
KIF13B	1.05728	0.869619	0.280001	0.17197
PRRG2	0.311959	0.268573	0.0805403	0.206136
WDR53	4.57969	2.16742	0.45544	0.179328
ADAMTS13	1.89329	2.28155	1.23159	1.61574
C6orf47	7.6	4.58331	0.358698	0.280796
RRN3P3	2.20972	1.28701	0.719581	0.52145
HELB	1.25625	0.884604	0.29456	0.0864079
RGS6	0.00792797	0	0	0
TGFB1	2.16487	2.64827	3.0617	4.37141
WDR75	44.5774	38.89	13.057	4.11116
MIR4792	0	0	0	0
TFE3	11.1876	13.5223	15.5861	27.2536
CAPZA1	90.2027	82.4905	83.9202	52.7515
LINC01061	2.83309	2.06973	0.520872	0.356109
SNORA70D	0	0	0	0
TCTN1	8.30037	7.80291	9.19915	9.92429
SCYL1	60.4209	58.6581	38.1253	14.455
LOC101927431	0	0	0	0
RMI2	18.7658	18.3154	13.5696	5.94804
RPL15	907.163	995.212	1263.61	1016.4
TEP1	1.13776	1.12032	0.585083	0.604518
LOC100862671,SRCAP	36.9856	24.2325	4.33737	0
PRELID1	241.785	307.711	436.328	412.985
C17orf50	0.0560285	0	0	0
IGSF21	0.0799759	0.131153	0.0550639	0.112739
TLR1	0.0788847	0.0344975	0.0362097	0
GRIA4	0.0171376	0.00876469	0.00919987	0
PPP1R36	0	0	0	0
GLO1	323.259	339.577	453.752	578.147
TOMM5	175.747	177.44	240.977	214.429
SDHC	69.4712	83.6592	104.751	131.223
CRYGC	0	0	0.112338	0.345122
RNF216P1	17.1105	10.0643	2.38577	2.46976
HLA-E	25.0607	26.0129	31.8374	35.901
CBR3	2.29817	3.07353	0.445173	0.215941
ABCC1	10.0591	11.3632	8.91169	9.70885
ATP8B5P	0.713811	0.494583	0.487971	0.244312
GGH	38.1256	41.8342	64.7294	69.8068
DGAT2L6	0	0	0	0
ACAD9	24.2158	29.6275	34.055	34.4064
DGCR10	0.0640688	0.063035	0	0
EDAR	0	0.0227771	0	0.0122367
DIRC1	0	0	0	0
ALG5	43.275	43.2563	44.1197	21.1277
CD22,MIR5196	0.0181465	0.0178554	0	0
NUDT14	5.86756	7.90325	10.747	11.7423
UBLCP1	15.2248	12.1847	15.3735	7.6671
PQBP1	84.6223	92.175	0	0
CMTM2	0.19879	0	0	0
HIGD1A	73.9009	71.3971	112.261	137.812
LOC100132146	0	0	0	0
PRAMEF1	0	0	0	0
VAT1L	0	0.0128202	0	0.0137749
LRCH3	7.04705	6.22275	1.53958	0.764152
EIF4G1	168.256	204.762	225.736	373.254
CDC42EP3	1.66017	0.988611	0.158085	0.0606834
PRPF4	39.6821	33.3429	12.9624	4.38537
RXFP1	0	0	0	0
FSHR	0	0	0	0
TMEM161B-AS1	4.13788	3.44735	6.40606	2.67884
C6orf52	0	0	2.72255	2.65955
FAM138B	0	0	0	0
ZNF260	2.83383	1.24822	0.214644	0.076395
MIOS	9.63441	5.9866	0.875903	0.566293
TAF11	52.3832	49.2564	45.5633	27.345
ARHGAP42	0	0.723015	0.305673	0.248163
GTF2E2	20.3661	20.3812	16.8979	10.9685
MIR4478	0	0	0	0
PRAC1	0	0	0	0
SLC4A7	5.49222	6.18057	2.63695	1.56168
RAD51D,RAD51L3-RFFL,RFFL	9.72858	9.98955	6.58565	7.66209
MIR181A2HG	0	0.110142	0.115587	0
NCAM1-AS1	0	0	0	0
MIR561	0	0	0	0
LOC101927718	0	0	0	0
CUEDC2	35.558	43.8123	63.3549	72.9149
CYP2B6	0	0	0	0
MIR507	0	0	0	0
APLNR	0	0	0	0
OR6K6	0	0	0	0
SLC10A1	0	0	0	0
DNAJC5G	0	0.0506578	0	0
CDC14A	3.63479	1.94309	0.483364	0.371846
GTF2IRD1P1	4.1846	3.02971	1.28889	0
PTPN12	8.55606	8.0378	7.46693	8.3313
CAB39	21.941	15.9187	9.4181	6.05813
GOLGA6D	0.0421884	0.0457335	0.0036926	0.00377997
MAN2B2	5.03514	5.11797	5.71803	8.64391
SMCHD1	7.04999	5.88518	2.75748	0.695514
ATP6V1G3	0	0	0	0
LOC339622	0	0	0	0
YAF2	3.94171	3.5184	2.80022	1.51478
CCDC59	27.5781	19.7608	8.25422	2.22069
RBM6	27.1446	31.3705	23.8342	16.8707
LOC100507373	0	0	0	0
SSH3	5.05498	5.73709	6.29068	7.70552
SLC6A13	0	0	0	0
CMSS1	68.4247	73.1192	97.2974	62.9507
PCAT4	0	0	0	0
KLHL28	2.17055	0.807557	0.173988	0.192534
TRMT10A	4.39292	4.28065	5.19188	4.57497
LRRK1	0.380293	0.240089	0.167846	0.187949
LOC100506606	0	0	0	0
NXF1	0	0	30.2212	16.6479
NIM1K	0.204192	0.121168	0.0211464	0.0216473
CKMT1B	44.4966	56.2266	83.8023	105.67
JAG2	0	4.32849	1.39571	0.775649
SPSB4	2.56702	3.51959	0.651927	0.355931
MYH13	0	0	0	0
AMICA1	0	0	0	0
JAG2,MIR6765	5.24638	0	0	0
TRHDE-AS1	0.657274	0.384702	0.158234	0.180487
MIR6503	0	0	0	0
VARS2	18.9971	23.1125	23.6797	0
TRIM26	15.7055	12.2755	1.3348	1.32685
SMC6	10.4421	8.33731	5.40383	2.54914
STRA8	0.117442	0	0	0
MAEA	36.4122	37.5524	25.1749	11.638
H3F3C	16.2972	16.4355	15.8755	8.87357
OR52E6	0	0	0	0
PAXBP1	19.7729	20.8358	2.97057	2.25261
IPO7	69.8604	59.9158	44.516	27.3573
CYB5R4	12.6712	11.1495	15.7131	16.5897
BRS3	0	0	0	0
GABRQ	0.180798	0.0508269	0.106698	0.0546137
DECR1	11.7771	14.8983	21.3521	25.7452
TNNC2	0.290976	0.0954203	0.10014	0.205089
PAGE2	0	0	0.0862839	0
SNORD114-8	0	0	0	0
THAP7	50.6396	40.9073	4.59191	3.60433
ERI2	7.76918	7.2385	5.02957	5.97037
LOC100996609	0	0	0	0
MIR323A	0	0	0	0
MIR6165	0	0	0	0
TNFRSF18	0	0	0	0
BCKDHB	11.736	12.765	15.1445	19.755
KRBOX1	0	0	0	0
LINC00493	72.4399	57.2261	42.6796	22.0272
DNAH11	0	0	0	0
ZNF839	8.59629	6.58246	1.43468	1.06273
IGSF10	0	0.130256	0	0
FBLN2	0.781501	0.688633	0.746915	1.55383
KHDC1L	0	0	0	0
KCTD19	0	0	0	0
EGFL7	43.066	54.2125	84.2388	125.212
ZNF436	2.5417	0.671114	0.0933853	0.202475
CKS2	255.154	213.532	90.1019	23.0678
CHD2	7.06484	3.25642	1.36693	1.2815
DEFA8P	0	0	0	0
FAM114A2	10.4756	9.77457	10.8451	9.78862
LILRB5	0	0	0	0
LRRC37A,LRRC37A2,LRRC37A4P	0	0	0	0
MIR4529	0	0	0	0
WDR72	0.25306	0.280724	0.362017	0.131922
CST9	0	0	0	0
MIR647	0	0	0	23.556
ERC2-IT1	0	0	0	0
XCL2	0.0640053	0.251857	0.132149	0.609026
EIF2AK2	10.0879	9.04396	5.41722	3.68405
ZNF235	1.41422	0.27525	0.160507	0.0985837
MUC7	0	0	0	0
LOC101927797	1.50154	1.05656	1.02539	1.35614
KCNIP4-IT1	0	0	0	0
TMEM239	0	0	0	0
SRD5A3-AS1	0.0641573	0	0.0662488	0
FBXO9	19.6507	21.4343	24.0811	30.7803
SPPL2A	9.97887	10.4783	11.0781	10.3048
NEDD9	0.298657	0.0823761	0.0436813	0.0378906
DDHD1	3.02563	2.38763	0.635771	0.274766
FAF1	39.3577	41.3168	28.8042	8.90777
APITD1,APITD1-CORT,CORT	8.31998	10.1372	9.24536	6.56676
MOCS1	6.03787	5.84538	3.55449	2.13091
RAB22A	3.45681	2.35343	1.77099	1.37705
TTC25	0.564232	0.724139	0.197311	0.129681
CCDC127	11.8966	6.8656	0.570973	0.241879
CTH	12.8677	13.2269	12.8138	10.829
TRIM43	0	0	0	0
SLC9A8	2.87866	2.78357	0.920241	0.850609
SULT6B1	0	0	0	0
RPL32,SNORA7A	939.795	1064.91	1693.9	1835.17
NTN5	0	0.0279644	0	0
FREM2	1.26264	1.30541	0.820341	0.922761
GNAI2	30.869	36.857	45.2424	71.2091
TEX11	0	0.00518398	0.0170311	0
COLCA1	0	0	0	0
USP3-AS1	0	0	0	0
PTH1R	0.57108	0.536368	0.777449	0.71355
ERAP2	0.259115	0.17187	0.227879	0.232581
LOC101926896	0.590464	0.29033	0	0.624267
RNF31	0	12.3892	4.52804	3.31843
DEDD2	15.3248	12.447	1.49776	1.33644
HSP90AB1	808.791	1025.91	1289.19	1395.86
COG1	15.86	13.7494	4.37098	2.15001
RNF38	8.99654	5.13327	2.31523	2.47243
AGAP9	8.92626	8.16994	1.81195	1.97471
RASSF4	1.76191	1.98827	2.27983	2.11972
PIP	0	0	0	0
CIT,MIR1178	7.36406	9.03068	4.87027	3.50843
NCOA5	23.6894	21.0743	4.96354	2.07488
C10orf91	0.173344	0.0852695	0	0.0916339
MIR7844,TMCC3	1.29599	0.581115	0.0338872	0.0433603
MIR3687	0	0	0	0
FAM47B	0	0	0	0
MAPK1IP1L	26.8068	19.2034	11.8309	7.10494
MRPL34	46.1457	47.0719	33.8752	13.2066
KLKB1	0.0227082	0	0.0234524	0
TRIM41	16.3513	19.4461	11.0441	10.5627
KRT2	0	0	0	0
TTC3P1	0.813648	0.751775	0.789085	0.54551
ACTL6A	41.2074	47.7684	54.622	64.3648
PLS1	8.23195	8.00866	9.69318	9.57214
LOC100289561,LOC100630923,PRKRIP1	23.8854	16.7531	4.29149	2.54188
SNORA5B	0	0	0	0
SLC13A2	0	0	0	0
ECSIT,ZNF653	25.7035	35.1871	26.5769	18.4797
FAM168B	44.0341	39.4391	29.3891	20.0465
OR1D5	0	0	0	0
MIR4772	0	0	0	0
HEY2	1.95525	0.79545	0.25242	0.0596303
SRP72	74.6329	75.5879	74.0145	52.0068
PAMR1	0.0892331	0.0526809	0.131117	0.0670817
LOC80154	5.49328	5.04361	2.46426	2.17893
LOC440600	2.92785	3.40907	0.338728	0.122382
LRRC74	0	0	0	0
RAB39B	1.6975	1.47703	0.507124	0.163153
HAPLN3	5.84958	7.16075	10.097	14.6917
FOXF1	1.20029	0.464667	0.040644	0.0208033
TIMM17A	73.3109	68.9338	65.6708	24.634
TMEM27	0.539232	0.331602	0.13922	0
ANKEF1	4.85087	2.34329	2.50574	0.534244
ARID5B	1.48418	0.212538	0.0632608	0.0507475
LOC149373	0	0	0	0
ID3	26.4693	11.9861	2.77506	2.41492
HBA1	1.11818	2.01668	3.20654	4.92583
FBXW12	0.220803	0.25298	0.11361	0.540844
BBS4	18.9512	21.1148	27.3431	29.7656
COL21A1	0.105242	0.0575306	0.120774	0.135993
LINC00238	0.0655152	0	0	0
MAGOH2	0.318231	0.104356	0.109516	0
RAB27B	0.0955849	0.0873355	0.0211552	0.0433102
PEX1	7.96505	8.58067	5.64495	3.22238
SPTBN4	0.526017	0.824435	0.520697	0.303169
PIK3CA	3.05863	1.71977	1.08035	0.85393
ARHGAP6	0.0135381	0	0	0
PLA2G4E	0.0187687	0.0197989	0	0
PWP2	48.0154	48.9637	36.2441	32.5103
PRAME	33.8152	42.1928	23.9952	9.66092
MYADM	8.74095	7.48608	6.64675	6.75941
KAT5	20.6203	15.2719	0	0
TCP1	288.536	324.298	346.634	300.475
MAML3	1.19355	0.557356	0.041788	0.0142585
SNORA18	0	33.437	27.8665	28.9649
DEFB114	0	0	0	0
MLC1	0.222415	0.363465	0.255238	0.375572
CATSPER3	0.239192	0.313792	0.370521	0.295033
IRX2	0	0	0	0
NOA1	27.9526	22.6919	3.47538	1.32822
CELA2B	0	0.0950771	0	0
TTBK1	0.0201128	0.0197906	0.0138489	0
EFCAB9	0.185091	0	0	0.0978437
FAM3A	28.2331	35.1224	31.9082	22.9988
LINC00572	0	0	0	0
GOLGA6L6	0.0678273	0.0687382	0.0216033	0.0352111
AADACL3	0	0	0	0
NOXRED1	0.140386	0.414394	0.0289968	0.0593693
MIR4723	0	0	0	0
KRTAP4-4	0	0	0	0
LOC100506071	18.1288	20.0734	21.1583	19.7371
ZNF800	5.45825	1.35622	0.202863	0.0732921
MAPK8IP1	7.2265	8.30247	6.58519	4.23699
ARF4	122.2	137.083	172.51	200.77
ZNF330	30.8319	24.0862	23.1337	14.8549
TOP3A	13.0904	12.6683	4.10318	2.00689
METTL18	4.23196	0.897394	0.301408	0.077142
LOC101928604	0	0	0	0
DISC1FP1	0	0	0	0
TEX19	0.48207	0.368921	0	0
CST5	0	0	0	0
MECOM	4.72317	2.25797	0.706981	0.57482
LINC00938	2.46124	1.66779	0.839305	0.31913
TRIM53AP	0	0	0	0
ASB18	0.0774692	0	0	0
MROH1	2.88125	3.84886	3.0435	3.22568
TIGD4	0.265942	0.140902	0	0.0216282
LOC100996876	0	0	0	0
SMIM23	0	0	0	0
TMEM17	1.16436	0.901673	0.321037	0.284957
NFAM1	0.0253575	0.0253741	0	0
NLGN4Y-AS1	0	0	0	0
TPGS1	7.99567	8.86901	5.41686	4.41516
KIAA0226L	0.743227	0.76212	0.468761	0.167986
SEC61B	167.931	203.673	308.076	286.173
SEMA4D	3.75331	4.49261	2.23575	1.68299
GS1-279B7.1	0	0	0	0
TBX15	0.282028	0.0416258	0.0145641	0
FAM196A	0.0441712	0.0325974	0.0228105	0
NRON	0	0	0	0
LOC100129138	0.138366	0.136138	0	0
FAM216B	0	0	0	0
RBL2	16.3948	16.0952	12.3875	12.9755
SNORD36A	0	0	0	0
RBBP5	14.6512	0	3.74422	1.55855
B3GAT3	23.6467	28.5154	22.7974	25.3383
TMEM150A	4.53048	5.05918	6.00794	6.70266
GPN1	43.253	55.077	56.7707	67.0778
EDARADD	3.18616	1.66523	0.267533	0.255609
CP	0	0	0.809262	0
ANGPTL4	0.058452	0.115026	0	0
MAD1L1	11.2126	13.0554	4.10831	2.06284
EP300	17.4308	9.81695	1.04221	0.975065
OR10K2	0	0	0	0
GTF2IRD2B	0.253935	0.276875	0.198472	0.123352
HYPM	0	0	0	0
PDLIM7	38.6327	48.2197	39.8149	29.8946
SH2D1A	0	0	0	0
ATXN7L3B	46.7025	37.0387	12.7065	3.97831
LOC100131138	0.295232	0	0	0
VIPR2	0.1698	0.0468061	0.0410127	0.104957
LINC00305	0	0	0	0
C4orf27	22.1002	23.8625	20.3154	5.59317
SMARCA5-AS1	0	0	0	0
CPXM1	0.0235013	0.0462479	0	0
ANTXRLP1	0	0	0	0
CBLN3	0	0	0	0
CCDC103	2.35878	1.78402	0.868633	0.513119
LOC283575	0	0.0166941	0.0175227	0
LOC100506710	11.6505	8.06951	1.85033	0.752929
USP54	8.90255	7.37511	2.10506	1.90094
HSF5	0	0	0	0
DYNLL1-AS1	2.49322	3.47757	1.38647	1.01383
OR12D2	0	0	0	0
ZC3H12B	0.848269	1.90495	0.5643	0.675067
OTUD6B	11.8356	10.9949	9.80568	8.11899
LOC101927580	0	0	0	0
LOC730102	0.050256	0	0.103809	0.230244
GPR132	0.0346026	0.102143	0	0
C16orf96	0.0144032	0.0283445	0.0595031	0.0152278
WLS	55.8403	58.906	73.0502	91.6806
BDKRB1	0.04226	0	0	0
JADE1	11.1559	6.31481	1.75468	1.3597
NPAS3	0.0576579	0.0081044	0	0
SCGB1D1	0	0	0	0
RAB3GAP2	8.82807	8.43663	4.55564	4.02958
CORO6	0	2.51559	0	0
GNG2	1.77725	1.87278	1.99179	2.03891
TMPRSS11D	0	0	0	0
SERPING1	1.00831	0.963768	1.57688	2.4062
SLC34A2	0	0	0	0
PTK6	0.26127	0.397964	0.115488	0.131608
LOC101928861	0	0	0	0
LOC101927356	0.0196353	0	0	0
PMS2P4	6.16949	6.42687	4.94909	4.76
ZNF563	0.216742	0.106632	0	0.0190958
TNKS2-AS1	1.31896	0.634798	0.475861	1.12222
CLC	0	0	0	0
KIF1A	2.03544	2.90225	2.77149	3.80479
FCN1	0	0	0	0
ZNF771	6.30709	5.59489	3.05058	3.13368
RASAL1	0.47478	0.374941	0.384736	0.180748
MIR6795	0	0	0	0
WDR35	9.08197	7.88627	4.19612	1.71958
CPED1	0.159092	0.0869991	0.0913805	0.0374434
PCED1B-AS1	0	0	0	0
SLC2A11	1.63479	1.40594	1.50621	2.57049
PROX2	0.271083	0.216699	0	0
CSTF2T	11.49	7.25712	0.589059	0.37687
CHKA	11.2631	10.6424	5.79713	2.59443
FAM213A	18.4972	25.7801	34.8588	43.0397
LOC100130587	0	0.0149221	0	0
MIR3202-1	0	0	0	0
TPRXL	0	0.0222025	0	0
SCD5	3.44044	3.31071	3.30642	2.55543
LINC00333	0	0	0	0
ZBTB40	4.74602	4.10573	0.581009	0.681348
ZNF562	5.71924	3.59389	0.504972	0.356804
WAC-AS1	50.5702	47.2841	36.1693	32.5166
ZNF566	1.26167	0.365889	0.105615	0.0393136
TNFRSF9	0.04811	0.0331374	0.0227745	0.00211934
LRRC7	0	0	0	0
NEK7	8.90894	9.05678	8.66439	7.19539
SH2D4A	2.63651	2.35613	0.68623	0.402811
VAC14-AS1	0	0	0	0
ZNF439	0.00659248	0	0	0
PTPLAD1	118.701	118.226	154.265	184.946
LINC00678	0	0	0	0
SNORD116-25	0	0	0	0
URM1	23.3704	26.6911	34.0695	43.3598
LCE2C	0	0	0	0
EIF3F	229.008	252.436	307.277	207.164
UTP15	11.4829	6.31476	1.48984	0.571897
SPTY2D1	9.37162	5.10009	1.42177	1.05604
NUDT8	8.57121	13.3674	10.5313	7.09375
LOC100507651	0	0	0	0
MIR6512	0	0	0	0
MIR335	0	0	0	0
WDR86	0	0.0759065	0	0.026698
C9orf16	37.1841	43.7375	69.3686	114.478
LINC00954	0.0165078	0.016243	0	0
GRAMD1B	0.800646	0.503977	0.0709639	0.0264148
KRT34	0	0.0302411	0	0
MVP,PAGR1	0	0	13.9655	0
MLYCD	3.1223	3.07218	0.721931	0.591233
ECI1	66.2375	75.5723	93.5538	93.5854
GPT2	17.7409	21.0207	25.946	35.9445
MCM4	131.66	136.356	124.452	88.3824
CCM2L	0.179372	0.196104	0.061751	0.147499
GPR15	0	0	0	0
ADSSL1	1.89893	1.73596	2.00738	2.27632
LOC400655	0.340893	0.204981	0.156476	1.38708
ALG3	35.2319	39.539	45.9238	44.7155
CDK12	26.7579	15.4244	3.01489	2.29184
ODF3L2	0.265	0.195555	0.136837	0.140085
ZNF785	0.303207	0.2163	0.109604	0.0480848
BCL2L13	11.3402	12.1316	11.1483	12.9394
MIP	0.154405	0	0.0199335	0
S1PR5	0.759855	0.364729	0.0224218	0
C6orf163	0.505739	0.456134	0.0435228	0.133673
FANCD2OS	0	0	0	0
LINC00339	5.40425	4.26682	0.335604	0.611735
NUP107	43.6235	46.2076	51.3243	39.2993
INO80B,INO80B-WBP1,WBP1	37.1666	53.633	50.5059	65.7439
C1orf52	13.7075	11.2485	6.02302	2.41776
EXOSC8	61.5742	51.2562	45.7249	15.8481
KDELC1	10.0726	9.90287	14.1212	12.5087
PTCSC3	0.19556	0.336719	0	0.051689
IPO9-AS1	0	0	0	0
ATP12A	0.251075	0.273054	0.204721	0.4331
HOXC-AS3	0	0	0	0
MIR7112	0	0	0	0
ALKBH8	8.06159	6.33643	3.23864	2.65474
LYSMD3	9.4518	4.95415	2.74188	2.61316
QRSL1	9.84001	9.90979	4.82531	2.16884
RPL7L1	164.329	146.149	116.007	119.929
ZCWPW1	0	0	0.489597	0.743244
LINC00514	0.0235847	0.0163959	0	0
HS3ST3B1	4.89199	1.68541	0.353807	0.134146
TSKS	0.230758	0.113525	0.0595787	0.030496
XRCC2	18.4598	9.82064	1.72446	0.876755
ALG8	37.0322	49.9023	61.4399	49.6353
ASPA	0	0	0	0
SH2D3C	0.138678	0.17544	0.081843	0
NBPF13P	0.0163483	0	0	0
RET	0.880671	0.493057	0.715016	0.744781
LOC101928128	0	0	0	0
C2orf78	0	0	0	0
BTBD16	0.0282137	0.0277605	0	0
SRA1	0	0	19.6285	0
LINC00337	0.549024	0.721768	1.08875	0.580455
STX8	16.6149	18.6736	26.3857	18.3685
LINC01014	0	0	0	0
TMC2	0	0	0	0
LAMC1	33.4706	38.8663	44.1155	65.6644
FCGR2A	0.184318	0.0615941	0.0431006	0.132365
SH2B3	4.84699	3.896	1.23202	0.619041
ADCY3	25.1321	30.5453	24.2678	29.257
IDI2-AS1	0	0	0	0
LINC00951	0.0159029	0	0	0
OR2H1	0.0166201	0	0	0
LOC101927642	0	0	0	0
MBIP	19.6646	12.8299	6.30387	3.49741
LOC101927134	0	0	0.0242837	0
CLUH	46.2495	56.9992	49.2673	62.456
VPS33B	7.8354	7.88951	3.89917	2.05699
IFI16	0	0.0360916	0	0
CCNK	25.04	26.2674	18.0098	15.6216
MIR383	0	0	0	0
OR6P1	0	0	0	0
SNX25	8.14677	7.8712	6.94464	4.14149
SYT6	0.190216	0.187167	0.0805456	0.235573
NBPF15	15.5467	17.5203	7.51702	9.5968
SPN	0.0607204	0.0275864	0.0278831	0.0146246
CNTN2	0.018653	0.0183542	0	0
HP1BP3	32.9615	30.4056	33.5096	38.7146
MIR4434	0	0	0	0
LOC100128239	0	0.0435791	0	0.0702384
TTC17	10.7736	12.0912	7.27763	4.00877
ZDHHC15	0.00956193	0.00352827	0	0
KCTD13	4.50384	5.22048	5.51095	8.83333
ULK4	0.893625	0.934258	1.18831	1.48804
RP11-87M18.2	0	0	0	0
ZMYM5	4.73557	3.35011	1.20524	1.49991
LOC102723742	0	0	0	0
GPC2	0.896861	1.3863	0.658678	1.8332
NUP133	78.3125	81.2371	70.2467	49.143
LGI4	0.0172884	0.0170111	0.0178554	0
MIR6772	0	0	0	0
LOC101929371	0	0	0	0
LIPF	0.0405973	0	0	0
ADAM7	0	0	0	0
DNAH17	0.729679	2.44048	0	0
SYN2	2.60322	1.85848	1.29946	1.16754
RASSF9	0.0874029	0.0573325	0	0.0308022
NOL6	32.1578	33.7153	26.5935	28.3095
ANKRD10	24.7371	10.8617	6.80454	3.7311
FAM27E3	5.30256	4.00693	1.7151	1.76524
LOC388849	0.107801	0.318155	0	0
FBXL8,HSF4	5.0665	5.13386	1.69777	2.4733
RGPD3	1.97863	1.47963	0.349691	0.165344
MIR3668	0	0	0	0
PEX11B	16.5772	15.1477	2.71012	0.856589
TRAPPC6B	10.7479	8.37151	6.07954	2.44771
SAT2	25.9407	26.9635	25.7782	16.7781
BEND3P3	1.01509	0.511397	0.109036	0.154541
ZCCHC6	4.12825	2.7691	0.853836	0.347526
ATG2B	5.01104	4.60375	2.27536	1.39656
STRA6	0.275918	0.180347	0.291293	0.303758
SUSD3	0	0	0	0
HOXD8	3.02291	2.04778	1.6451	0.839785
DDX52	18.0188	15.8807	7.56592	2.7824
PLA2G6	2.53705	3.08953	1.33758	1.90665
SPATA31A5,SPATA31A7	0	0	0	0
ZNF890P	0.57558	0.355978	0.135867	0.121706
RNF7	22.9344	23.8042	31.4547	31.6089
TGFB1I1	0.95663	1.30887	0.488462	0.250026
C7orf25	6.52391	3.74448	1.24113	1.21761
EIF4G2	367.901	381.851	486.431	684.888
CCDC69	2.629	2.52093	3.36031	6.14255
SEZ6	0.0120737	0	0	0.0127649
TXN2	86.6206	104.489	146.889	174.542
KPNA4	13.7668	10.8278	9.40817	6.69914
DRP2	0.196012	0.0990961	0.0578426	0.0148024
ZSCAN20	1.24875	0.466465	0.0835942	0.134469
LOC101927043	0.193273	0	0.151126	0
ARAP2	0.907851	0.45307	0.100472	0.0411385
CECR3	0	0	0	0
MIR6838,POLM	4.79749	3.42685	0.741505	0.579865
GRIK2	0.0634645	0.0104079	0.0655477	0
RHPN2	8.36932	7.05476	3.54401	2.04989
NAV2-AS5	0	0	0	0
DCBLD1	7.0246	7.25289	2.52493	1.24456
FAIM3	0.0729281	0.0717581	0.0188299	0.0771032
SNORD114-12	0	59.2768	0	0
MRPS31	24.7535	24.4356	14.1313	4.87999
C11orf84	25.7937	25.6133	14.7235	13.8445
TSPAN17	19.5857	24.7342	24.3262	30.4537
CBX8	8.28675	3.56992	0.178428	0.292264
OPTN	2.79435	2.63578	3.39977	3.71376
CCDC65	1.34389	1.00346	0.327073	0.152197
DDX21	200.462	162.318	132.648	67.2173
ADAMTS2	2.30928	1.99342	3.52762	3.82859
MIR5696	0	0	0	0
ABHD14B	23.761	27.0836	34.5938	47.2923
CCNH	23.6476	27.8102	17.5284	6.15031
POLE	33.9489	38.9736	30.9768	44.2852
C1D	22.7638	20.1193	28.6886	26.3787
CCDC9	4.70329	3.21509	1.38052	1.49177
GTF2H4	19.5087	22.4246	15.1106	0
ERMN	0.0397452	0.013036	0	0
AKAP11	6.7514	4.33482	1.98388	2.01559
RELL1	1.64754	1.19535	0.738538	0.186833
MIR2682	0	0	0	0
SLC15A5	0	0	0	0
PPP1R16A	8.7846	15.23	6.22649	6.57142
KRTAP12-3	0	0	0	0
METRN	4.33536	6.91779	10.6165	13.677
RNF126	64.6901	58.1595	40.0118	45.7765
LOC101928113	0	0	0	0
ST3GAL3	3.70209	3.08702	2.79331	4.35385
ANAPC15	0	0	121.218	165.178
MIR4641	0	0	0	0
ZNF57	3.43287	0.696791	0.199725	0.149937
ALKBH4	16.2716	9.22617	1.88261	0
MIER2	6.16741	3.4626	0.843044	0.498625
CCDC177	0.175139	0.126376	0.0482366	0.0370331
MIR4486	0	0	0	0
NAT2	0.12496	0	0.0860305	0
TAS2R43	0.1126	0	0	0
USP27X	2.6408	0.768549	0.038414	0.0983091
MGC27345,RBM28	24.9973	25.0179	0	0
PABPC1L2B	0	0	0	0
PLXNB1	1.4351	1.1846	0.65056	1.28227
ANP32D	0	0	0	0
PDZRN4	0	0	0	0
MIR4633	0	0	0	0
XRCC6	572.032	677.78	989.425	1344.76
UBASH3B	0.741444	0.83866	0.271964	0.358978
LOC256880	0.283028	0.252001	0	0.0330439
TMEM238	0	0.0993632	0	0.106783
MIR4305	0	0	0	0
ASIC2	0	0	0	0
MIR4639	0	0	0	0
PCDH12	0.175222	0.143679	0.0452441	0.0617512
HIST2H2AC	2.37383	2.65916	4.01507	2.3703
CWF19L1	23.8585	27.1916	19.4128	11.1884
PIH1D3	0.0320282	0.0315135	0	0
B3GALNT2	23.6758	20.5896	16.7513	13.7194
MAEL	0	0	0	0
MIR4788	0	0	0	0
CUL4A	15.7709	20.3322	19.3133	10.5139
COPZ2	0.129568	0.254954	0	0.136985
OR2W5	0	0	0	0
LOC101927143	0.0791382	0.155718	0	0
ZKSCAN4	6.06102	1.2059	0.218629	0.117794
FAM223A	0.137178	0.0899711	0	0
MYL5	3.75515	8.73271	3.91434	1.79378
MIR4467	0	0	0	0
LOC101928674	0	0.246423	0.276452	0
MRC2	3.44484	5.0346	5.3757	8.16511
CEACAM21	0	0	0	0
FLJ31306	4.03898	6.63418	3.82671	2.02711
RHOBTB3	15.3915	14.6168	13.6974	11.2206
ARHGEF3	4.24509	1.74627	0.279077	0.321354
IDI1	107.801	72.676	68.0348	32.8245
LINC00618	1.16641	0.573525	0.300829	1.54148
WASH2P	16.4799	15.4476	6.44983	5.71877
ZNF365	0.57957	0.364979	0.0954108	0.102357
FZD5	3.91207	1.55125	0.0979982	0.0617318
CCDC73	0	0	0	5.49203
LOC102546299	0	0	0	0
PLCB3	8.45328	12.3197	13.4781	19.287
HCCAT5	0	0	0	0
MIR6760	0	0	0	0
GALNT13	5.58318	4.83088	3.83706	4.30526
NCOA4	48.8743	40.9555	29.284	28.0653
AMPD2	28.4236	35.6068	20.4528	19.4922
IL7R	0	0.0110498	0.0115983	0
DHX8	27.8461	25.965	16.5718	14.2419
ADAP2	3.8105	3.91082	1.71352	2.08766
HCFC2	2.29108	2.49173	0.381383	0.275053
C10orf53	0	0	0	0
DNAH3	0.0152878	0.0225645	0.00789505	0.016163
PAFAH1B3	47.8115	59.5741	76.8176	62.5887
PRSS42	0	0	0	0
PPP2R5A	18.722	17.5117	17.7361	13.3391
TP53TG3,TP53TG3B,TP53TG3C	0.0125963	0.045227	0.052113	0
MIR642B	0	0	0	0
GUK1	185.234	244.658	387.85	604.802
PDLIM2	7.37673	10.1068	9.14489	12.7975
BID	12.6504	15.2485	22.1521	21.9199
EDN2	0	0	0	0
SLC7A5P2	2.92174	2.85756	1.54216	3.13809
BACE2	3.90775	4.49385	6.02367	8.10619
TMEM114	0	0	0	0
OR2T12	0	0	0	0
CNTD1	0	0	0	0
FOXP3	0	0	0	0
NUGGC	0.0497747	0.0309979	0.00325368	0.0177635
SNORD114-19	0	0	0	0
ADRB3	0	0	0	0
ACSS1	10.3946	12.0136	15.3387	19.5887
ZNF628	1.88545	0.325917	0.10526	0.0134688
ZNF83	1.34304	0.978948	0.615226	0.245971
SNORA26	82.1714	0	9.25638	0
ADHFE1	0.274304	0.107959	0.113315	0.0580014
LPAR4	0	0	0	0
ARFGAP2	45.6626	40.0433	26.3897	13.4816
LOC101928663	0	0	0	0
FAM129B	24.6699	29.4373	28.3436	43.8298
LOC101929231	0	0	0	0
SPATA32	0	0	0	0
PHACTR2	6.00654	4.58222	2.27367	1.93285
PLEKHG5,TNFRSF25	1.91604	1.5954	0.780735	1.04787
SOHLH1	0	0	0	0
CDKN2AIPNL	39.9544	44.7845	59.269	71.1809
KRTAP9-4	0	0	0	0
LBH	1.45963	1.60322	0.964102	0.269162
DNAJA1	146.318	160.358	111.364	27.7468
TMEM204	0.0973606	0.127728	0	0.0343115
C3orf80	1.48537	0.711537	0.343148	0.227296
SLC9A3R2	12.3521	16.6078	14.6102	8.70276
LOC101927919	0.401738	0.711507	0.813182	0.98539
HMGN3	108.18	114.723	166.722	145.048
IFI27	0.464754	1.82868	1.43139	1.80166
WAS	0.228206	0.364877	0.412439	0.633335
USF1	34.0698	30.0899	11.7703	8.34858
F2RL1	7.81163	6.28881	1.4311	0.531056
SKP1P2	0.152035	0.0951952	0.0999181	0.292252
FAM104A	12.9903	7.63174	1.62995	1.08189
SPOCK1	0.190759	0.118548	0.124434	0.244138
OSBPL2	6.80775	6.5255	4.81948	4.51916
CEMP1	5.12682	7.60218	4.26144	3.32682
SKP1	82.1723	92.3076	145.245	150.302
MTERF	6.3702	3.16892	0.317942	0.225331
ARFGEF1	7.48441	6.14793	1.93255	0.754939
MAPT-IT1	0	0	0.0170432	0
CCT7	405.686	505.528	674.099	767.899
SLCO2A1	0.288704	0.227261	0.0954174	0.146511
MTFMT	8.0273	6.59487	6.47162	5.34409
CYP2F1	0.21447	0.16882	0.132896	0.272098
AIP	38.0206	43.5251	41.5891	33.196
NUP54	44.1695	34.3221	17.6471	7.60202
MIR3130-1	0	0	0	0
HIST1H2AH	2.33226	1.80254	2.23534	2.99417
DMD	2.01878	1.63232	0.979153	0.372431
RRN3P1	2.84412	3.03928	1.01979	0.619419
UBALD1	19.4438	16.1768	5.5748	3.73025
ZSCAN5A	4.46845	2.8957	1.3942	1.07045
LOC440117	0	0	0	0
DNAJC28	1.30504	0.424745	0.0371795	0.0761252
LOC200726	0.0395596	0	0	0
MIR3662	23.1852	0	0	0
TRAF5	4.09891	3.43975	0.876839	0.494319
RFC1	23.5018	18.6459	10.4189	2.13357
RSRC2	28.7194	13.581	3.76441	1.79806
LOC440910	0	0	0	0
LOC100507217	15.9578	10.1156	14.7823	17.2479
CDCA7L	26.1141	24.8236	17.0323	9.93085
MIR600,MIR600HG	1.6945	1.55672	1.26906	0.9
CEP85	13.2986	12.8349	5.43904	4.76006
SFT2D3	9.47368	5.56512	1.79244	1.11024
SERPINB2	0	0	0	0
LINC01186	0	0	0	0
ZCCHC17	44.9649	51.7098	66.2761	85.1106
MIR6128	0	0	0	0
FGFR4	14.6987	18.978	25.2777	40.555
ZNF124	3.82312	1.64491	0.893843	0.836902
CCDC141	0.00520261	0.00511929	0	0
RTEL1,RTEL1-TNFRSF6B,TNFRSF6B	10.1902	18.1837	10.5285	12.2719
G3BP1	99.148	97.3188	91.671	100.057
DHRS2	2.58354	2.04602	2.40578	2.09855
RASL10B	1.17953	1.14476	1.14594	0.771206
FIRRE	5.63617	4.07962	0.966033	0.576318
ENHO	10.2862	14.5546	16.4805	20.4047
ZNF12	5.31117	1.03393	0.0986608	0.124103
NUFIP2	19.0159	7.69764	0.979112	0.703406
LINC01192	0	0	0	0
SYT13	0.918382	0.931328	0.687202	0.941235
GEMIN4	45.2809	25.9635	2.0463	1.72016
SNORD1B	0	0	0	0
ANHX	0	0	0	0
ZNF808	0.463016	0.209425	0.0617041	0
MRPL50	43.5555	34.2045	25.2408	10.373
MIR30A	0	0	0	0
BCDIN3D	3.43204	1.3376	0.216366	0.235241
CEBPA-AS1	1.34739	1.28004	0.33589	0.294729
SNORD115-13	0	7.87973	0	0
ALG11,UTP14C	9.46828	6.16732	1.18969	0.508869
LOC101928243	0	0	0	0
KIAA0125	0	0	0	0
MIR551B	0	0	0	0
TMEM261	19.0305	20.4055	23.3711	12.2095
LAPTM4B	144.629	167.398	267.15	338.156
GFRA4	0.0379123	0	0	0
TP63	0	0	0	0
PTH	0.151808	0.0746773	0.235124	0.240748
KRT23	0	0	0	0
MAN1B1	16.3352	21.1105	17.4128	21.6693
CRYM	0.315912	0.754655	0.837765	1.42946
CD101	0.966252	0.822632	0.288733	0.37523
PIBF1	0	0	0	0
NAF1	20.1146	16.59	9.13833	6.00289
MIR5091	0	0	0	0
HERC2P10	0.372973	0.524175	0.330056	0.394326
FAM74A1,FAM74A6	0	0	0	0
CIAO1	30.6686	34.7731	28.0138	18.917
ZNF514	2.75362	2.84091	1.27807	1.86435
NAGPA-AS1	0	0	0	0
P4HA1	14.753	17.5578	21.386	18.4113
C16orf46	0.914553	0.855586	0.645462	0.73997
MIR4784	0	0	0	0
VRK1	46.1002	41.5846	45.3089	23.9118
LOC103191607	0.0729237	0	0	0
IL34	0.0595388	0	0	0
EPT1	15.4642	12.8648	7.00594	3.40614
OR6C3	0	0	0	0
BAAT	0.190132	0.0575639	0.0151053	0
LOC100507424	0	0	0	0
SMARCD3	21.4186	27.581	25.5694	30.0585
SATB1	3.2933	2.59015	1.63423	1.37625
KDM8	3.04425	1.69157	0.317056	0.173102
ANKRD49	11.7193	4.29307	0.704062	0.374795
TRIM49	0	0	0.0122285	0.0125184
ACTR3C	0	0	2.9386	1.78074
OR5M11	0	0	0	0
LTV1	93.4273	67.6622	25.7953	5.05606
TMEM89	0.16719	0	0	0
EBF3	9.1125	3.74226	0.296185	0.349834
MAB21L1,MIR548F5	0.978518	0.185808	0.14184	0.0181498
RND1	0.888819	0.655901	0.196696	0.134243
KIR3DS1	0	0	0	0
FGF4	0	0	0	0
MIR8066	0	0	0	0
SIDT2	5.17198	7.99445	6.86423	9.91174
LOC283710	0	0	0	0
LOC389831	0	0	0	0
CHADL	0	0	0	0
LIME1	0	0	1.34699	1.08354
RFPL3	0	0	0	0
GLI4	5.34092	9.71912	3.30454	5.76911
GRWD1	66.1747	57.1459	11.8092	3.92072
WISP3	0.134362	0.132199	0.138753	0
LOC100132111	0	0	0	0
YTHDC1	16.4635	12.3689	5.8446	2.40306
LOC101929608	0	0	0	0
STK33	4.14048	3.8613	3.83814	2.11973
RBM3	125.783	126.838	197.102	249.575
ONECUT2	2.31872	1.52967	0.20786	0.160347
XPO6	59.3461	66.7614	28.5047	13.2725
CTRL	0	0	0	0
ALAS2	0	0	0	0
LOC101929767	4.39633	3.90348	1.36215	1.59409
LAMB2P1	0.415585	0.272602	0	0.0366147
IL1RL1	0	0	0	0
FFAR2	0.0501771	0	0	0
PLP2	0	3.7152	0.793718	1.39309
LOC101927280	0	0	0	0
ASCL5	0	0.112551	0.0787548	0
GPR162	1.25392	1.10373	0.393794	0.572341
FAM171A1	16.7628	15.7261	8.90599	9.36553
NRG1-IT1	0	0	0	0
ZNF626	0.0252539	0.0015525	0	0
C4orf22	0	0	0	0.141731
GDPD2	0.0497737	0.0244873	0	0
LOC100288974,MBL1P	1.28932	2.93868	0.078497	0.119592
GLIPR1L2	0.201866	0.223705	0.232203	0.109736
HNRNPA1P33	0.205016	0	0.352728	0.361255
PCDHB4	0.00885689	0.0298797	0	0
RSAD2	0.0280579	0	0.0144893	0
UBXN2B	8.26394	8.3193	7.48993	5.97266
KDM2A	15.7525	10.0548	2.46345	2.48979
PRTFDC1	13.8379	15.3337	20.1854	25.0448
DDB1	175.21	213.979	247.577	326.919
IFNA7	0	0	0	0
LOC100133461	0	0	0	0
DMXL1	3.21351	2.9239	1.82905	0.995286
MIR548I2	0	0	0	0
OR52N5	0	0	0	0
CCDC121	0	0	0	0
GAREML	5.10039	5.09969	4.07388	4.06736
NFRKB	23.3526	23.9688	11.247	8.76134
SNORD43	134.231	0	0	0
MYO3B	0	0.00769754	0	0.00827072
SNN	5.71985	4.52906	1.59209	1.79478
MIR3910-2	0	0	0	0
EVA1C	0.477389	0.48468	0.13766	0.0317793
RNF181	69.8968	72.648	97.0531	58.6727
MIR6765	0	0	0	0
IL18BP	0	0	0	0
PRORSD1P	0.769612	0.327884	0.122912	0.0251651
FAM209B	0.331847	0.0466387	0.195784	0
PIGM	6.95376	6.98669	2.70101	2.00187
NABP2	48.8518	63.3171	85.5204	105.543
LOC101927755	1.18533	1.21591	1.03681	0.876158
MIR7845	0	0	0	0
EFEMP2	0	0	0	0
MIRLET7C	0	0	0	0
GPR146	0.537572	0.205697	0	0
ZNF19	0.840654	0.143855	0.283116	0.0386426
FANCG	17.3781	22.9119	14.4334	12.7742
ALOXE3	0.486136	0.371823	0.253168	0.215124
SNRPA	96.3318	99.5227	98.2414	71.0518
TBL1Y	0	0.032483	0.0227299	0.0116343
OR10J1	0	0	0	0
MIR4469,RNF170	3.74322	3.85868	3.61972	3.43731
UBTF	38.6584	40.526	28.5412	22.6226
MIR548H2	0	0	0	0
ZNF554	1.55472	0.955383	0.371996	0.25324
PRKD3	24.5531	22.0675	14.1689	11.1535
EPS8	6.25918	6.33549	4.51163	1.80938
LOC102723505	0	0	0	0
SLC25A51	8.66106	7.55945	3.7642	5.49095
HFE	0.115761	0.208171	0.119552	0.113261
[truncated: 22,663 more rows]
