# Supplementary material for: A cell-based probabilistic approach unveils the concerted action of miRNAs
Source: PLoS Comput Biol. 2019 Dec 2;15(12):e1007204. doi: 10.1371/journal.pcbi.1007204 (PMC6922470; doi:10.1371/journal.pcbi.1007204)
Supplement: S5 Dataset — Used as input for COMICS iterations. (XLSX) [file pcbi.1007204.s016.xlsx]

## Sheet: HeLa miRNA Expression
Dataset S5: HeLa cell line expression of miRNAs Input for COMICS
miR	count
mir-199-5p	11
mir-505-3p	2
mir-26-5p	747
mir-25-3p	436
mir-19-3p	14
mir-129-5p	5
mir-24-3p	667
mir-20-5p	131
mir-132-3p	3
mir-186-5p	43
mir-34-5p	1
mir-320	74
mir-219-3p	1
mir-342-3p	3
mir-149-5p	6
mir-455-3p	3
mir-423-5p	57
mir-222-3p	39
mir-28-5p	3
mir-135-5p	3
mir-103-3p	309
mir-106-5p	6
mir-296-5p	1
mir-22-5p	7
mir-381-3p	1
mir-378-3p	299
mir-185-5p	14
mir-27-3p	1654
mir-29-3p	65
mir-200-3p	5
mir-615-3p	58
mir-582-5p	2
mir-454-3p	3
mir-18-3p	3
mir-151-3p	457
mir-340-5p	18
mir-486-5p	1
mir-100-5p	1719
mir-455-5p	26
let-7-5p	13582
mir-532-5p	36
mir-339-5p	3
mir-31-5p	39
mir-501-3p	3
mir-877-5p	1
mir-212-5p	3
mir-92-3p	2717
mir-17-5p	72
mir-30-3p	314
mir-744-5p	25
mir-23-3p	149
mir-192-5p	9
mir-7-5p	2110
mir-139-5p	6
mir-16-5p	37
mir-107	11
mir-425-5p	12
mir-423-3p	282
mir-199-3p	30
mir-193-5p	1
mir-138-5p	1
mir-28-3p	34
mir-193-3p	4
mir-452-5p	85
mir-122-5p	3
mir-296-3p	15
mir-182-5p	489
mir-140-3p	34
mir-335-5p	1
mir-195-3p	2
mir-218-5p	13
mir-361-5p	5
mir-374-5p	44
mir-148-3p	566
mir-15-5p	9
mir-93-5p	73
mir-32-5p	10
mir-21-5p	16025
mir-181-5p	285
mir-330-5p	3
mir-30-5p	2336
mir-101-3p	180
mir-9-5p	1
mir-224-5p	347
mir-126-3p	31
mir-125-5p	285
mir-196-5p	182
mir-502-3p	1
mir-148-5p	4
mir-130-5p	12
mir-191-5p	166
mir-143-3p	11
mir-22-3p	73
mir-96-5p	45
mir-146-5p	5
mir-503-5p	1
mir-99-5p	1416
mir-194-5p	4
mir-221-3p	67
mir-450-5p	5
mir-18-5p	3
mir-330-3p	3
mir-140-5p	5
mir-365-3p	19
mir-421	3
mir-10-5p	279
mir-183-5p	365
mir-652-3p	1
let-7-3p	36
mir-151-5p	8

## Sheet: HEK293 miRNA Expression
Dataset S5: HEK-293 cell line expression of miRNAs Input for COMICS
miR	count
mir-21-5p	1042
mir-760	7
mir-877-5p	12
mir-324-5p	1
mir-330-3p	11
mir-191-5p	454
mir-140-5p	16
mir-194-5p	20
mir-455-3p	10
mir-330-5p	7
mir-423-3p	1108
mir-28-5p	4
mir-362-5p	8
mir-25-3p	2211
mir-532-5p	418
mir-24-3p	162
mir-22-3p	14
mir-501-3p	46
mir-101-3p	1633
mir-454-3p	10
mir-182-5p	509
mir-1306-5p	7
mir-424-5p	7
mir-652-3p	17
mir-342-3p	26
mir-129-5p	31
mir-192-5p	143
mir-375	20
mir-126-5p	5
mir-503-5p	24
mir-340-5p	461
mir-296-3p	56
mir-532-3p	5
mir-185-5p	81
mir-195-5p	1
mir-486-5p	3
mir-183-5p	632
mir-708-5p	4
mir-16-5p	145
mir-1271-5p	25
mir-96-5p	55
mir-17-3p	4
mir-186-5p	187
mir-218-5p	1717
mir-423-5p	213
mir-187-3p	4
mir-346	2
mir-31-5p	7
mir-505-3p	23
mir-9-5p	880
mir-126-3p	224
mir-615-3p	295
mir-140-3p	171
mir-17-5p	1010
mir-212-5p	3
mir-497-5p	1
mir-188-5p	3
mir-224-5p	1
mir-219-3p	1
mir-222-3p	492
mir-107	65
mir-149-5p	8
mir-502-3p	15
mir-93-5p	489
mir-744-5p	134
mir-28-3p	65
mir-143-3p	4
mir-425-5p	28
mir-221-3p	826
mir-361-5p	19
mir-582-5p	2
mir-455-5p	96
mir-204-5p	1
mir-421	25
mir-32-5p	110
mir-100-5p	2
mir-139-5p	2
mir-296-5p	3
mir-491-5p	1
mir-7-5p	33268
mir-9-3p	24
mir-339-5p	26
mir-542-3p	26
mir-132-3p	7
mir-331-3p	4
mir-195-3p	6

## Sheet: MCF7 miRNA Expression
Dataset S5: MCF-7 cell line expression of miRNAs Input for COMICS
miR	count
mir-127-3p	189
mir-149-5p	23
mir-182-5p	4638
mir-326	2
mir-296-5p	8
mir-141-3p	2075
mir-582-5p	5
mir-410-3p	5
mir-152-3p	12
mir-431-5p	4
mir-195-5p	5
mir-1249-3p	1
mir-132-3p	4
mir-381-3p	3
mir-188-5p	2
mir-361-5p	53
mir-335-5p	7
mir-218-5p	2
mir-455-5p	1
mir-3139	1
mir-423-5p	54
mir-126-3p	9
mir-222-3p	2
mir-21-5p	13655
mir-532-3p	1
mir-17-5p	82
mir-22-5p	1
mir-425-5p	142
mir-32-5p	6
mir-25-3p	1048
mir-221-3p	1
mir-101-3p	209
mir-375	538
mir-126-5p	283
mir-493-5p	2
mir-421	253
mir-760	1
mir-744-5p	54
mir-17-3p	5
mir-93-5p	529
mir-362-5p	8
mir-183-5p	5134
mir-16-5p	1058
mir-505-3p	6
mir-409-3p	3
mir-28-5p	16
mir-330-3p	4
mir-215-5p	1
mir-615-3p	12
mir-191-5p	13743
mir-22-3p	2338
mir-429	57
mir-493-3p	1
mir-542-3p	6
mir-186-5p	589
mir-96-5p	37
mir-340-5p	251
mir-28-3p	175
mir-532-5p	51
mir-501-3p	28
mir-411-5p	11
mir-454-3p	132
mir-210-3p	133
mir-708-5p	1
mir-185-5p	9
mir-7-5p	169
mir-205-5p	20
mir-192-5p	713
mir-128-3p	79
mir-9-5p	8
mir-331-3p	16
mir-328-3p	3
mir-874-3p	1
mir-339-5p	37
mir-140-5p	1
mir-107	50
mir-324-5p	7
mir-652-3p	24
mir-423-3p	116
mir-143-3p	3
mir-342-3p	485
mir-497-5p	6
mir-877-5p	25
mir-330-5p	8
mir-140-3p	76
mir-486-5p	148
mir-502-3p	2
mir-424-5p	5
mir-24-3p	199
mir-194-5p	13
mir-184	3
mir-296-3p	7
