# Supplementary material for: A cell-based probabilistic approach unveils the concerted action of miRNAs
Source: PLoS Comput Biol. 2019 Dec 2;15(12):e1007204. doi: 10.1371/journal.pcbi.1007204 (PMC6922470; doi:10.1371/journal.pcbi.1007204)
Supplement: S7 Dataset — Only genes that with >5 normalized expression level are listed. The dataset includes a detailed information on the miRNA identity, summary statistics on MBS number and miRNA composition for each gene. (XLSX) [file pcbi.1007204.s018.xlsx]

## Sheet: HeLa-stable (185)
Dataset S7 -Stable set in HeLa (across overexpression > 5 of the factors)
Gene	x05_1	x1	x3_1	x9_1	x18_1	x90_1	x300	x1000_1	common	total miRNAs	total MBS	targeting miRNAs	# of MBS
PHB2	1	1	1	1	1	0	0	0	5	71	117	mir-542-3p,mir-141-3p,mir-483-3p,mir-6893-3p,mir-136-5p,mir-7153-5p,mir-299-3p,mir-150-5p,mir-10-5p,mir-6884-5p,mir-183-5p,mir-450-5p,mir-224-5p,mir-216-3p,mir-103-3p,mir-6504-5p,mir-142-5p,mir-668-3p,mir-383-5p,mir-182-5p,mir-200-3p,mir-377-3p,mir-5195-3p,mir-339-5p,mir-491-5p,mir-124-3p,mir-138-5p,mir-433-3p,mir-129-5p,mir-214-5p,mir-4644,mir-665,mir-300,mir-3681-3p,mir-22-3p,mir-328-3p,mir-130…	1,4,2,3,1,1,1,1,1,4,1,1,1,1,2,7,1,1,1,1,4,2,1,2,2,2,1,2,1,1,1,1,1,1,1,2,3,2,2,1,1,2,1,1,1,1,2,1,1,2,1,1,1,1,1,5,1,1,1,4,1,1,2,2,2,1,1,2,1,3,2
EIF1	1	1	1	1	1	0	0	0	5	56	69	mir-543,mir-542-3p,mir-760,mir-6893-3p,mir-501-3p,mir-150-5p,mir-10-5p,mir-330-3p,mir-485-5p,mir-31-5p,mir-188-5p,mir-137,mir-429,mir-33-5p,mir-339-5p,mir-144-3p,mir-138-5p,mir-330-5p,mir-217,mir-412-5p,mir-410-3p,mir-214-5p,mir-149-5p,mir-455-3p,mir-1306-5p,mir-3064-5p,mir-365-3p,mir-1197,mir-375,mir-215-5p,mir-134-5p,mir-23-3p,mir-494-3p,mir-221-3p,mir-181-5p,mir-381-3p,mir-24-3p,mir-371-5p,mir…	2,1,2,1,1,1,1,1,2,1,1,3,1,1,1,2,1,1,1,1,1,2,1,1,1,1,1,1,1,2,1,2,1,1,1,1,1,1,1,1,1,2,1,1,1,1,2,1,1,1,2,1,1,1,2,1
NME1	1	1	1	1	1	0	0	0	5	50	53	mir-193-5p,mir-150-5p,mir-431-5p,mir-193-3p,mir-16-5p,mir-146-5p,mir-103-3p,mir-670-3p,mir-148-3p,mir-504-5p,mir-186-5p,mir-200-3p,mir-216-5p,mir-126-3p,mir-532-3p,mir-29-3p,mir-5195-3p,mir-448,mir-194-5p,mir-124-3p,mir-138-5p,mir-532-5p,mir-202-5p,mir-140-3p,mir-214-5p,mir-1251-5p,mir-28-3p,mir-133-3p,mir-365-3p,mir-500-5p,mir-409-3p,mir-486-5p,mir-181-5p,mir-873-5p,mir-362-5p,mir-378-3p,mir-296…	1,2,2,1,1,1,1,1,1,1,1,1,1,1,1,1,1,1,1,1,1,1,1,1,2,1,1,1,1,1,1,1,1,1,1,1,1,1,1,1,1,1,1,1,1,1,1,1,1,1
PRDX6	1	1	1	1	1	0	0	0	5	29	31	mir-542-3p,mir-873-5p,mir-1306-5p,mir-122-5p,mir-375,mir-10-5p,mir-3064-5p,mir-130-5p,mir-183-5p,mir-221-3p,mir-505-3p,mir-495-3p,mir-24-3p,mir-489-3p,mir-142-5p,mir-342-3p,mir-212-5p,mir-186-5p,mir-216-5p,mir-340-5p,mir-29-3p,mir-425-5p,mir-124-3p,mir-137,mir-149-5p,mir-496.2,mir-1197,mir-488-3p,mir-382-3p	1,1,1,1,1,1,1,1,1,1,1,1,1,1,1,1,2,2,1,1,1,1,1,1,1,1,1,1,1
RHOA	1	1	1	1	0	0	1	0	5	25	25	mir-133-3p,mir-490-3p,mir-1224-5p,mir-146-5p,mir-103-3p,mir-154-3p,mir-142-5p,mir-9-5p,mir-504-5p,mir-202-5p,mir-154-5p,mir-340-5p,mir-361-5p,mir-483-3p,mir-892-3p,mir-144-3p,mir-124-3p,mir-539-3p,mir-326,mir-411-5p,mir-140-3p,mir-4644,mir-300,mir-218-5p,mir-323-3p	1,1,1,1,1,1,1,1,1,1,1,1,1,1,1,1,1,1,1,1,1,1,1,1,1
PPP1R14B	0	1	0	1	1	0	1	1	5	7	7	mir-423-5p,mir-151-5p,mir-331-3p,mir-6766-3p,mir-137,mir-183-5p,mir-22-3p	1,1,1,1,1,1,1
RPL14	1	1	1	1	1	1	0	0	6	94	165	mir-543,mir-485-5p,mir-501-3p,mir-199-3p,mir-122-5p,mir-214-5p,mir-10-5p,mir-1224-5p,mir-505-3p,mir-31-5p,mir-433-3p,mir-670-3p,mir-582-5p,mir-132-3p,mir-504-5p,mir-874-3p,mir-455-5p,mir-338-3p,mir-448,mir-144-3p,mir-3118,mir-5590-3p,mir-154-3p,mir-202-5p,mir-140-3p,mir-22-3p,mir-133-3p,mir-410-3p,mir-3064-5p,mir-877-5p,mir-409-3p,mir-488-3p,mir-411-5p,mir-873-5p,mir-490-3p,mir-212-5p,mir-101-3p,…	1,3,1,1,1,1,3,1,2,1,4,4,1,1,3,1,2,2,2,1,1,1,1,1,2,1,2,1,1,2,1,1,3,2,1,1,1,4,3,1,1,2,4,3,4,5,1,1,2,1,2,1,1,1,1,2,4,2,1,2,1,2,2,1,1,2,1,1,1,1,9,1,2,1,1,1,4,1,1,1,1,1,2,1,2,1,1,1,1,2,2,2,1,4
CCT3	1	1	1	1	0	0	1	1	6	11	11	mir-371-5p,mir-138-5p,mir-149-5p,mir-24-3p,mir-6504-5p,mir-140-3p,mir-873-5p,mir-188-5p,mir-223-3p,mir-33-5p,mir-216-3p	1,1,1,1,1,1,1,1,1,1,1
GPX4	0	1	1	1	1	0	1	1	6	5	5	mir-346,mir-3167,mir-744-5p,mir-615-3p,mir-338-3p	1,1,1,1,1
RPL24	1	1	1	1	1	1	1	0	7	73	120	mir-542-3p,mir-7153-5p,mir-379-3p,mir-193-5p,mir-501-3p,mir-136-5p,mir-199-3p,mir-122-5p,mir-214-5p,mir-10-5p,mir-6884-5p,mir-130-5p,mir-431-5p,mir-196-5p,mir-433-3p,mir-489-3p,mir-326,mir-668-3p,mir-148-3p,mir-665,mir-200-3p,mir-216-5p,mir-324-5p,mir-29-3p,mir-338-3p,mir-5195-3p,mir-339-5p,mir-496.1,mir-144-3p,mir-124-3p,mir-17-5p,mir-25-3p,mir-217,mir-410-3p,mir-150-5p,mir-503-5p,mir-137,mir-32…	1,1,2,1,2,1,1,1,2,2,5,1,1,1,1,2,1,1,1,4,2,2,1,1,2,1,3,1,1,4,1,1,1,1,3,1,1,1,1,2,1,1,2,1,1,1,1,3,4,1,2,1,1,3,1,4,6,1,3,1,1,1,2,1,3,1,2,2,1,1,1,1,1
EIF4EBP1	1	1	1	1	1	1	1	0	7	71	119	mir-141-3p,mir-193-5p,mir-371-5p,mir-199-3p,mir-122-5p,mir-150-5p,mir-10-5p,mir-6884-5p,mir-423-5p,mir-520-3p,mir-193-3p,mir-15-5p,mir-4319,mir-31-5p,mir-670-3p,mir-342-3p,mir-668-3p,mir-132-3p,mir-182-5p,mir-501-3p,mir-874-3p,mir-1-3p,mir-455-5p,mir-148-3p,mir-361-5p,mir-140-5p,mir-483-3p,mir-339-5p,mir-6835-3p,mir-137,mir-138-5p,mir-378-3p,mir-202-5p,mir-140-3p,mir-503-5p,mir-665,mir-493-3p,mir…	1,3,2,1,2,3,2,3,2,3,1,3,4,1,1,1,2,2,2,1,1,1,2,1,1,1,3,1,1,1,3,1,1,5,2,3,1,2,1,1,4,1,2,2,4,1,1,2,1,2,1,1,2,1,1,1,1,1,3,1,1,1,3,1,1,1,1,1,1,1,1
RPS6	1	1	1	1	1	1	1	0	7	56	89	mir-543,mir-7153-5p,mir-299-3p,mir-10-5p,mir-431-5p,mir-505-3p,mir-489-3p,mir-135-5p,mir-670-3p,mir-188-5p,mir-153-3p,mir-383-5p,mir-582-5p,mir-455-5p,mir-148-3p,mir-340-5p,mir-33-5p,mir-483-3p,mir-6835-3p,mir-448,mir-144-3p,mir-433-3p,mir-493-5p,mir-532-5p,mir-140-3p,mir-379-3p,mir-665,mir-299-5p,mir-520-3p,mir-410-3p,mir-365-3p,mir-613,mir-215-5p,mir-200-3p,mir-486-5p,mir-216-5p,mir-24-3p,mir-4…	1,2,1,1,1,3,1,2,1,2,2,2,2,1,1,1,1,2,1,2,4,1,2,2,2,1,1,1,1,1,2,1,2,2,1,2,2,2,1,2,2,7,2,1,1,1,1,1,2,1,1,1,1,2,1,1
UBB	1	1	1	1	1	1	1	0	7	56	73	mir-543,mir-193-5p,mir-490-3p,mir-491-5p,mir-299-3p,mir-150-5p,mir-203-3p,mir-431-5p,mir-193-3p,mir-505-3p,mir-146-5p,mir-433-3p,mir-31-5p,mir-142-5p,mir-153-3p,mir-383-5p,mir-501-3p,mir-4782-3p,mir-362-5p,mir-338-3p,mir-6835-3p,mir-448,mir-124-3p,mir-138-5p,mir-532-5p,mir-214-5p,mir-186-5p,mir-215-5p,mir-133-3p,mir-1197,mir-365-3p,mir-411-5p,mir-500-5p,mir-493-3p,mir-143-3p,mir-3666,mir-216-5p,m…	1,1,2,1,1,1,1,1,1,2,2,1,1,2,1,3,1,1,1,1,1,1,1,1,1,1,1,1,1,2,2,2,1,1,1,1,2,2,1,2,1,1,1,2,1,1,1,2,2,2,1,1,1,1,2,1
RPS14	1	1	1	1	1	1	1	0	7	48	59	mir-542-3p,mir-324-5p,mir-193-5p,mir-449-5p,mir-491-5p,mir-122-5p,mir-150-5p,mir-183-5p,mir-103-3p,mir-6504-5p,mir-670-3p,mir-188-5p,mir-668-3p,mir-182-5p,mir-874-3p,mir-455-5p,mir-216-5p,mir-532-3p,mir-29-3p,mir-338-3p,mir-339-5p,mir-433-3p,mir-138-5p,mir-214-5p,mir-140-3p,mir-379-3p,mir-149-5p,mir-133-3p,mir-1306-5p,mir-6838-5p,mir-365-3p,mir-409-3p,mir-24-3p,mir-371-5p,mir-219-3p,mir-129-5p,mi…	1,1,2,1,2,1,3,1,2,1,1,2,1,1,1,1,1,2,1,1,1,1,1,1,1,1,1,1,1,1,1,1,1,1,1,2,1,1,1,2,1,1,2,1,1,1,2,1
RPS3	1	1	1	1	1	1	1	0	7	36	58	mir-6835-3p,mir-193-5p,mir-140-3p,mir-326,mir-212-3p,mir-379-3p,mir-376-3p,mir-760,mir-371-5p,mir-151-3p,mir-188-5p,mir-668-3p,mir-153-3p,mir-186-5p,mir-329-3p,mir-455-5p,mir-374-5p,mir-338-3p,mir-190-5p,mir-892-3p,mir-519-3p,mir-425-5p,mir-155-5p,mir-433-3p,mir-493-5p,mir-377-3p,mir-222-3p,mir-27-3p,mir-18-5p,mir-328-3p,mir-19-3p,mir-613,mir-3681-3p,mir-22-3p,mir-3529-5p,mir-223-3p	2,2,2,1,4,2,1,1,2,1,2,1,1,2,3,3,1,1,1,1,1,1,2,2,2,2,1,2,1,1,3,1,2,1,1,1
SQSTM1	1	1	1	1	1	1	0	1	7	30	43	mir-7153-5p,mir-372-3p,mir-193-5p,mir-141-3p,mir-214-5p,mir-873-5p,mir-130-5p,mir-431-5p,mir-193-3p,mir-423-5p,mir-330-3p,mir-135-5p,mir-6893-3p,mir-668-3p,mir-7-5p,mir-329-3p,mir-154-5p,mir-455-5p,mir-338-3p,mir-494-3p,mir-519-3p,mir-331-3p,mir-124-3p,mir-139-5p,mir-296-5p,mir-665,mir-205-5p,mir-335-5p,mir-455-3p,mir-3139	2,1,2,1,1,1,1,1,2,2,1,1,2,1,3,1,1,1,3,2,1,1,2,1,2,2,1,1,1,1
RPS28	1	1	1	1	1	1	1	0	7	31	35	mir-542-3p,mir-141-3p,mir-1306-5p,mir-485-5p,mir-6504-5p,mir-491-5p,mir-299-3p,mir-493-3p,mir-134-5p,mir-543,mir-193-3p,mir-181-5p,mir-31-5p,mir-103-3p,mir-490-3p,mir-873-5p,mir-486-5p,mir-182-5p,mir-1-3p,mir-185-5p,mir-494-3p,mir-876-5p,mir-1271-5p,mir-331-3p,mir-149-5p,mir-412-5p,mir-379-3p,mir-24-3p,mir-30-5p,mir-22-3p,mir-496.2	1,1,1,1,1,2,1,1,1,1,1,1,1,1,1,1,1,1,1,2,1,1,1,2,2,1,1,1,1,1,1
UBC	1	1	1	1	1	1	1	1	8	92	148	mir-542-3p,mir-543,mir-485-5p,mir-501-3p,mir-199-3p,mir-214-5p,mir-10-5p,mir-873-5p,mir-505-3p,mir-130-3p,mir-124-3p,mir-142-5p,mir-668-3p,mir-455-5p,mir-140-5p,mir-339-5p,mir-448,mir-144-3p,mir-145-5p,mir-7-5p,mir-140-3p,mir-34-5p,mir-369-3p,let-7-5p,mir-299-5p,mir-532-3p,mir-613,mir-23-3p,mir-320,mir-409-3p,mir-488-3p,mir-411-5p,mir-203-3p,mir-101-3p,mir-129-5p,mir-1298-5p,mir-32-5p,mir-582-5p,…	1,2,1,2,1,2,2,2,2,1,1,2,1,1,1,2,1,1,1,2,2,3,1,1,1,3,1,1,1,1,1,1,1,2,6,1,1,1,1,1,1,1,2,1,1,2,4,1,4,5,2,2,2,2,1,1,1,1,2,2,4,4,1,2,1,1,2,1,3,3,1,1,2,1,1,1,1,1,2,3,1,1,1,1,3,1,1,1,1,1,1,1
RPS24	1	1	1	1	1	1	1	1	8	83	147	mir-542-3p,mir-141-3p,mir-760,mir-501-3p,mir-324-5p,mir-122-5p,mir-150-5p,mir-10-5p,mir-193-3p,mir-15-5p,mir-670-3p,mir-130-3p,mir-146-5p,mir-103-3p,mir-342-3p,mir-485-5p,mir-369-3p,mir-582-5p,mir-148-3p,mir-874-3p,mir-28-3p,mir-200-3p,mir-33-5p,mir-29-3p,mir-532-5p,mir-452-5p,mir-339-5p,mir-491-5p,mir-425-5p,mir-144-3p,mir-145-5p,mir-138-5p,mir-217,mir-202-5p,mir-140-3p,mir-34-5p,mir-503-5p,mir-…	1,2,1,2,1,1,2,1,1,3,2,1,1,4,2,4,1,1,1,3,2,2,2,1,1,1,1,4,1,2,1,1,2,1,3,2,1,2,1,2,2,3,1,2,2,2,3,1,2,1,2,1,2,1,4,1,1,1,1,2,2,1,2,2,1,2,1,5,1,1,1,1,3,4,2,2,1,3,2,1,4,1,1
SLC1A5	1	1	1	1	1	1	1	1	8	71	142	mir-542-3p,mir-7153-5p,mir-485-5p,mir-411-5p,mir-136-5p,mir-491-5p,mir-122-5p,mir-150-5p,mir-10-5p,mir-873-5p,mir-431-5p,mir-1224-5p,mir-433-3p,mir-224-5p,mir-505-3p,mir-4319,mir-103-3p,mir-6504-5p,mir-670-3p,mir-153-3p,mir-148-3p,mir-182-5p,mir-296-5p,mir-665,mir-455-5p,mir-324-5p,mir-29-3p,mir-140-5p,mir-5195-3p,mir-339-5p,mir-144-3p,mir-124-3p,mir-137,mir-25-3p,mir-217,mir-214-5p,mir-17-5p,mir…	1,1,2,6,1,1,8,6,1,1,3,1,1,1,2,1,1,3,1,1,1,1,1,3,1,3,2,1,1,1,1,1,2,1,1,2,4,4,1,5,1,5,1,3,1,3,1,1,1,6,1,1,1,2,1,4,1,3,2,3,3,1,2,4,1,1,4,1,1,1,1
RPL13	1	1	1	1	1	1	1	1	8	81	119	mir-372-3p,mir-193-5p,mir-329-3p,mir-136-5p,mir-199-3p,mir-326,mir-150-5p,mir-10-5p,mir-135-5p,mir-1306-5p,mir-224-5p,mir-505-3p,mir-873-5p,mir-16-5p,mir-103-3p,mir-142-5p,mir-219-5p,mir-342-3p,mir-383-5p,mir-504-5p,mir-186-5p,mir-296-5p,mir-421,mir-148-3p,mir-340-5p,mir-29-3p,mir-338-3p,mir-483-3p,mir-191-5p,mir-6835-3p,mir-194-5p,mir-3118,mir-145-5p,mir-217,mir-140-3p,mir-34-5p,mir-503-5p,mir-4…	1,1,2,1,1,3,1,2,1,1,1,2,2,4,3,1,1,1,2,1,1,4,2,2,2,2,1,2,1,1,1,1,1,1,2,1,1,1,1,3,1,3,2,1,1,1,1,1,1,1,2,1,1,2,1,1,1,2,1,5,1,2,1,1,1,2,1,1,1,3,1,1,1,2,1,1,1,1,1,1,1
HINT1	1	1	1	1	1	1	1	1	8	59	98	mir-542-3p,mir-485-5p,mir-371-5p,mir-299-3p,mir-214-5p,mir-382-5p,mir-130-5p,mir-224-5p,mir-505-3p,mir-204-5p,mir-135-5p,mir-146-5p,mir-188-5p,mir-216-3p,mir-877-5p,mir-186-5p,mir-342-3p,mir-216-5p,mir-340-5p,mir-33-5p,mir-483-3p,mir-6835-3p,mir-124-3p,mir-17-5p,mir-25-3p,mir-532-5p,mir-140-3p,mir-758-3p,mir-455-3p,mir-28-5p,mir-1306-5p,mir-365-3p,mir-21-5p,mir-23-3p,mir-495-3p,mir-24-3p,mir-490-…	2,3,2,1,1,1,2,1,1,1,1,1,1,3,2,2,5,6,3,1,1,1,1,1,1,1,1,1,2,1,2,1,1,2,2,4,3,1,1,1,1,1,1,2,2,2,3,1,2,1,1,2,2,1,1,1,2,1,2
CLU	1	1	1	1	1	1	1	1	8	66	87	mir-542-3p,mir-141-3p,mir-491-5p,mir-299-3p,mir-214-5p,mir-10-5p,mir-6884-5p,mir-505-3p,mir-423-5p,mir-146-5p,mir-103-3p,mir-489-3p,mir-142-5p,mir-188-5p,mir-582-5p,mir-132-3p,mir-499-5p,mir-665,mir-340-5p,mir-361-5p,mir-140-5p,mir-339-5p,mir-6835-3p,mir-425-5p,mir-493-5p,mir-25-3p,mir-424-5p,mir-217,mir-328-3p,mir-140-3p,mir-216-3p,mir-149-5p,mir-455-3p,mir-219-5p,mir-532-3p,mir-23-3p,mir-375,mi…	3,1,1,1,1,1,4,1,1,1,1,1,1,1,1,1,1,3,1,1,1,1,1,1,1,1,3,1,1,1,1,1,1,1,2,1,1,1,3,3,2,1,1,1,1,1,1,2,1,1,1,1,1,1,2,2,2,2,1,1,1,1,1,1,1,2
RPS19	1	1	1	1	1	1	1	1	8	47	57	mir-543,mir-362-3p,mir-491-5p,mir-122-5p,mir-150-5p,mir-6884-5p,mir-193-3p,mir-15-5p,mir-130-3p,mir-151-5p,mir-6504-5p,mir-135-5p,mir-670-3p,mir-342-3p,mir-383-5p,mir-504-5p,mir-338-3p,mir-6835-3p,mir-296-5p,mir-216-3p,mir-299-3p,mir-30-5p,mir-455-3p,mir-31-5p,mir-134-5p,mir-4735-3p,mir-532-3p,mir-143-3p,mir-330-3p,mir-203-3p,mir-24-3p,mir-423-3p,mir-129-5p,mir-192-5p,mir-452-5p,mir-331-3p,mir-22…	1,1,1,1,3,1,1,1,1,1,1,1,1,1,1,2,1,1,3,1,1,2,1,1,1,1,1,1,1,2,2,1,1,1,1,1,1,1,1,1,3,1,1,1,1,1,1
TARS	1	1	1	1	1	1	1	1	8	47	56	mir-205-5p,mir-193-5p,mir-371-5p,mir-136-5p,mir-199-3p,mir-150-5p,mir-6884-5p,mir-183-5p,mir-342-3p,mir-670-3p,mir-188-5p,mir-132-3p,mir-216-5p,mir-33-5p,mir-140-5p,mir-483-3p,mir-6835-3p,mir-425-5p,mir-30-5p,mir-455-3p,mir-3529-5p,mir-346,mir-532-3p,mir-382-3p,mir-375,mir-20-5p,mir-24-3p,mir-490-3p,mir-873-5p,mir-493-5p,mir-329-3p,mir-320,mir-218-5p,mir-192-5p,mir-338-3p,mir-760,mir-331-3p,mir-2…	1,1,1,1,1,3,1,1,3,1,1,1,1,1,1,1,1,1,1,2,1,3,2,1,1,1,1,1,1,1,1,1,1,1,1,1,1,1,1,1,2,1,1,1,1,1,1
GNB2L1	1	1	1	1	1	1	1	1	8	48	55	mir-324-5p,mir-299-3p,mir-150-5p,mir-505-3p,mir-130-3p,mir-204-5p,mir-31-5p,mir-670-3p,mir-342-3p,mir-668-3p,mir-153-3p,mir-186-5p,mir-340-5p,mir-338-3p,mir-5195-3p,mir-339-5p,mir-448,mir-182-5p,mir-532-5p,mir-129-5p,mir-493-3p,mir-28-5p,mir-532-3p,mir-613,mir-215-5p,mir-134-5p,mir-375,mir-486-5p,mir-330-3p,mir-411-5p,mir-203-3p,mir-9-5p,mir-1249-3p,mir-877-5p,mir-146-5p,mir-154-5p,mir-876-5p,mir…	1,1,1,1,1,1,1,1,1,1,1,1,1,1,1,2,1,1,1,1,1,1,1,1,1,1,1,1,1,1,1,1,1,1,2,1,1,1,1,2,1,1,2,2,1,1,3,1
MYC	1	1	1	1	1	1	1	1	8	42	54	mir-543,mir-486-5p,let-7-5p,mir-302-3p,mir-122-5p,mir-150-5p,mir-3064-5p,mir-379-3p,mir-450-5p,mir-505-3p,mir-495-3p,mir-326,mir-24-3p,mir-154-3p,mir-135-5p,mir-670-3p,mir-149-5p,mir-378-3p,mir-296-3p,mir-499-5p,mir-186-5p,mir-374-5p,mir-33-5p,mir-192-5p,mir-181-5p,mir-494-3p,mir-496.1,mir-205-5p,mir-144-3p,mir-124-3p,mir-369-3p,mir-421,mir-532-5p,mir-194-5p,mir-208-3p,mir-496.2,mir-410-3p,mir-75…	1,1,1,1,1,1,1,1,1,3,1,1,1,1,1,1,1,1,2,1,2,3,1,1,1,2,1,2,1,1,1,3,1,1,1,1,1,1,3,1,1,1
HSPA9	1	1	1	1	1	1	1	1	8	42	52	mir-543,mir-1197,mir-483-3p,mir-136-5p,mir-199-3p,mir-299-3p,mir-758-3p,mir-134-5p,mir-183-5p,mir-1224-5p,mir-486-5p,mir-181-5p,mir-873-5p,mir-409-3p,mir-6504-5p,mir-203-3p,mir-9-5p,mir-374-5p,mir-582-5p,mir-485-3p,mir-101-3p,mir-7-5p,mir-4676-3p,mir-329-3p,mir-429,mir-216-5p,mir-340-5p,mir-33-5p,mir-376-3p,mir-199-5p,mir-205-5p,mir-425-5p,mir-144-3p,mir-493-5p,mir-532-5p,mir-217,mir-129-5p,mir-4…	1,1,1,1,1,1,1,1,1,1,1,2,1,1,1,1,1,1,1,1,3,1,1,1,2,3,1,1,1,1,4,1,2,1,1,1,1,1,1,1,1,1
NDUFB9	1	1	1	1	1	1	1	1	8	36	45	mir-542-3p,mir-299-5p,mir-199-3p,mir-4429,mir-214-5p,mir-215-5p,mir-143-3p,mir-375,mir-379-3p,mir-409-3p,mir-486-5p,mir-204-5p,mir-219-3p,mir-153-3p,mir-132-3p,mir-363-3p,mir-129-5p,mir-186-5p,mir-329-3p,mir-154-5p,mir-320,mir-340-5p,mir-33-5p,mir-494-3p,mir-3681-3p,mir-6835-3p,mir-448,mir-137,mir-194-5p,mir-27-3p,mir-140-3p,mir-758-3p,mir-488-3p,mir-218-5p,mir-28-3p,mir-339-5p	1,1,1,1,1,1,2,2,1,1,2,1,1,1,1,1,3,2,1,1,1,2,1,1,1,1,2,1,2,1,1,1,1,1,1,1
RPL18A	1	1	1	1	1	1	1	1	8	34	45	mir-6884-5p,mir-193-5p,mir-19-3p,mir-10-5p,mir-143-3p,mir-877-5p,mir-144-3p,mir-4319,mir-146-5p,mir-490-3p,mir-342-3p,mir-215-5p,mir-188-5p,mir-212-5p,mir-101-3p,mir-874-3p,mir-330-5p,mir-29-3p,mir-338-3p,mir-488-3p,mir-370-5p,mir-330-3p,mir-195-5p,mir-371-5p,mir-139-5p,mir-296-5p,mir-665,mir-140-3p,mir-379-3p,mir-31-5p,mir-1251-5p,mir-24-3p,mir-455-3p,mir-3139	3,1,1,1,1,1,1,1,1,1,2,1,1,1,2,1,1,2,1,1,1,1,1,2,2,1,4,2,1,1,1,1,1,1
NCL	1	1	1	1	1	1	1	1	8	42	44	mir-299-5p,mir-543,mir-760,mir-193-5p,mir-532-3p,mir-3064-5p,mir-21-5p,mir-431-5p,mir-409-3p,mir-505-3p,mir-873-5p,mir-130-3p,mir-330-3p,mir-103-3p,mir-411-5p,mir-135-5p,mir-670-3p,mir-219-3p,mir-6766-3p,mir-383-5p,mir-499-5p,mir-493-5p,mir-186-5p,mir-874-3p,mir-1-3p,mir-132-3p,mir-29-3p,mir-338-3p,mir-199-5p,mir-128-3p,mir-876-5p,mir-125-5p,mir-331-3p,mir-142-3p,mir-504-5p,mir-421,mir-494-3p,mir…	1,1,1,1,1,1,1,1,1,1,1,1,1,1,2,1,1,1,1,1,1,1,1,1,1,1,1,1,1,1,1,1,1,1,1,1,1,1,1,1,2,1
NPM1	1	1	1	1	1	1	1	1	8	21	44	mir-20-5p,mir-6835-3p,mir-340-5p,mir-1271-5p,mir-205-5p,mir-425-5p,mir-144-3p,mir-182-5p,mir-134-5p,mir-181-5p,mir-5590-3p,mir-31-5p,mir-410-3p,mir-203-3p,mir-9-5p,mir-374-5p,mir-363-3p,mir-323-3p,mir-582-5p,mir-101-3p,mir-520-3p	1,3,5,1,2,1,3,3,1,1,4,3,1,1,1,2,1,2,2,4,2
RPS12	1	1	1	1	1	1	1	1	8	37	41	mir-542-3p,mir-141-3p,mir-362-3p,mir-485-5p,mir-6893-3p,mir-154-3p,mir-365-3p,mir-154-5p,mir-151-3p,mir-543,mir-450-5p,mir-670-3p,mir-24-3p,mir-490-3p,mir-135-5p,mir-9-5p,mir-219-3p,mir-668-3p,mir-486-5p,mir-499-5p,mir-363-3p,mir-6088,mir-1-3p,mir-342-3p,mir-216-5p,mir-300,mir-376-3p,mir-5195-3p,mir-138-5p,mir-371-5p,mir-217,mir-665,mir-208-3p,mir-3139,mir-455-3p,mir-22-3p,mir-539-3p	1,2,1,1,1,1,1,1,1,2,1,1,2,1,1,1,1,1,1,1,1,1,1,1,1,1,1,1,1,1,1,1,1,1,2,1,1
RPL10A	1	1	1	1	1	1	1	1	8	33	40	mir-543,mir-7153-5p,mir-1306-5p,mir-485-5p,mir-532-3p,mir-28-5p,mir-150-5p,mir-10-5p,mir-3064-5p,mir-431-5p,mir-196-5p,mir-330-3p,mir-103-3p,mir-490-3p,mir-451,mir-24-3p,mir-342-3p,mir-136-5p,mir-346,mir-665,mir-320,mir-4676-3p,mir-519-3p,mir-339-5p,mir-6835-3p,mir-615-3p,mir-370-3p,mir-149-5p,mir-520-3p,mir-31-5p,mir-370-5p,mir-455-3p,mir-211-5p	1,2,1,2,1,1,1,2,2,1,1,1,1,1,1,1,2,1,1,3,1,1,1,1,1,1,1,1,1,1,1,1,1
CALR	1	1	1	1	1	1	1	1	8	37	39	mir-324-5p,mir-520-3p,mir-302-3p,mir-1251-5p,mir-122-5p,mir-150-5p,mir-203-3p,mir-330-3p,mir-486-5p,mir-15-5p,mir-181-5p,mir-31-5p,mir-371-5p,mir-873-5p,mir-670-3p,mir-193-5p,mir-342-3p,mir-132-3p,mir-129-5p,mir-6088,mir-1-3p,mir-152-3p,mir-216-5p,mir-382-5p,mir-488-3p,mir-496.1,mir-665,mir-17-5p,mir-299-3p,mir-326,mir-18-5p,mir-140-3p,mir-146-5p,mir-1298-5p,mir-409-5p,mir-455-3p,mir-323-3p	1,1,1,1,1,1,1,1,1,1,1,1,1,2,1,1,1,1,1,1,1,1,1,1,1,1,1,1,1,1,1,1,1,2,1,1,1
RPL8	1	1	1	1	1	1	1	1	8	32	37	mir-133-3p,mir-362-3p,mir-760,mir-193-5p,mir-199-3p,mir-130-5p,mir-3064-5p,mir-375,mir-431-5p,mir-221-3p,mir-130-3p,mir-204-5p,mir-489-3p,mir-203-3p,mir-188-5p,mir-668-3p,mir-148-3p,mir-6835-3p,mir-874-3p,mir-504-5p,mir-491-5p,mir-199-5p,mir-205-5p,mir-138-5p,mir-326,mir-217,mir-140-3p,mir-214-5p,mir-34-5p,mir-135-5p,mir-218-5p,mir-455-3p	2,1,1,1,1,1,1,1,1,1,1,3,1,1,2,1,1,1,2,1,1,1,1,1,1,1,1,1,1,1,1,1
RPL9	1	1	1	1	1	1	1	1	8	30	36	mir-520-3p,mir-6884-5p,mir-493-3p,mir-1197,mir-10-5p,mir-873-5p,mir-183-5p,mir-504-5p,mir-151-5p,mir-215-5p,mir-6504-5p,mir-142-5p,mir-670-3p,mir-374-5p,mir-668-3p,mir-877-5p,mir-6088,mir-320,mir-362-5p,mir-483-3p,mir-205-5p,mir-124-3p,mir-137,mir-494-3p,mir-326,mir-208-3p,mir-214-5p,mir-665,mir-455-3p,mir-367-3p	1,1,3,1,1,1,1,1,1,1,1,1,1,1,1,1,1,1,1,1,1,1,2,2,1,1,3,1,1,1
DYNLL1	1	1	1	1	1	1	1	1	8	26	36	mir-543,mir-193-5p,mir-365-3p,mir-873-5p,mir-21-5p,mir-486-5p,mir-3167,mir-181-5p,mir-330-3p,mir-490-3p,mir-142-5p,mir-330-5p,mir-874-3p,mir-5688,mir-362-5p,mir-449-5p,mir-494-3p,mir-6835-3p,mir-3118,mir-455-3p,mir-377-3p,mir-217,mir-328-3p,mir-140-3p,mir-204-5p,mir-323-3p	1,1,1,6,1,1,1,1,1,1,1,1,1,1,2,1,1,1,1,2,3,1,1,1,2,1
CD63	1	1	1	1	1	1	1	1	8	32	35	mir-28-5p,mir-485-5p,mir-302-3p,mir-154-3p,mir-130-5p,mir-1197,mir-203-3p,mir-23-3p,mir-1224-5p,mir-495-3p,mir-204-5p,mir-103-3p,mir-490-3p,mir-135-5p,mir-188-5p,mir-499-5p,mir-7-5p,mir-455-5p,mir-374-5p,mir-532-3p,mir-29-3p,mir-128-3p,mir-6835-3p,mir-296-5p,mir-433-3p,mir-370-3p,mir-139-5p,mir-326,mir-665,mir-140-3p,mir-150-5p,mir-455-3p	1,1,1,1,1,1,1,1,1,1,1,2,1,1,1,1,1,1,1,1,2,1,1,1,1,1,1,2,1,1,1,1
FTL	1	1	1	1	1	1	1	1	8	29	35	mir-133-3p,mir-324-5p,mir-3064-5p,mir-411-5p,mir-122-5p,mir-130-5p,mir-143-3p,mir-23-3p,mir-320,mir-193-3p,mir-505-3p,mir-130-3p,mir-146-5p,mir-489-3p,mir-142-5p,mir-485-5p,mir-153-3p,mir-129-5p,mir-455-5p,mir-216-5p,mir-340-5p,mir-338-3p,mir-483-3p,mir-128-3p,mir-448,mir-421,mir-149-5p,mir-1197,mir-22-3p	2,1,2,2,1,1,1,1,1,1,1,1,1,1,1,1,1,3,1,2,1,1,1,1,1,1,1,1,1
GNAS	1	1	1	1	1	1	1	1	8	28	35	mir-219-5p,mir-193-5p,mir-449-5p,mir-199-3p,mir-1197,mir-203-3p,mir-130-5p,mir-1224-5p,mir-204-5p,mir-142-3p,mir-371-5p,mir-873-5p,mir-9-5p,mir-212-5p,mir-493-5p,mir-665,mir-532-3p,mir-338-3p,mir-483-3p,mir-205-5p,mir-155-5p,mir-124-3p,mir-18-5p,mir-328-3p,mir-140-3p,mir-136-5p,mir-218-5p,mir-22-3p	1,1,2,1,2,2,2,1,1,1,1,1,1,1,1,1,1,2,1,1,2,1,1,1,1,1,1,2
B2M	1	1	1	1	1	1	1	1	8	28	34	mir-543,mir-141-3p,mir-219-5p,mir-501-3p,mir-532-3p,mir-448,mir-301-3p,mir-382-5p,mir-23-3p,mir-520-3p,mir-186-5p,mir-873-5p,mir-153-3p,mir-1298-5p,mir-154-5p,mir-5688,mir-340-5p,mir-339-5p,mir-452-5p,mir-483-3p,mir-106-5p,mir-205-5p,mir-425-5p,mir-532-5p,mir-5590-3p,mir-496.2,mir-379-3p,mir-300	2,1,1,1,1,1,1,1,1,1,1,2,1,1,1,2,1,1,1,1,1,1,1,2,2,2,1,1
PSAT1	1	1	1	1	1	1	1	1	8	28	34	mir-6838-5p,mir-410-3p,mir-613,mir-483-3p,mir-486-5p,mir-505-3p,mir-409-3p,mir-203-3p,mir-582-5p,mir-668-3p,mir-186-5p,mir-874-3p,mir-429,mir-340-5p,mir-33-5p,mir-192-5p,mir-5195-3p,mir-5590-3p,mir-323-3p,mir-421,mir-139-5p,mir-296-5p,mir-665,mir-496.2,mir-140-3p,mir-503-5p,mir-4735-3p,mir-539-3p	1,1,1,2,1,1,2,1,1,1,1,1,2,2,1,1,1,2,1,2,1,1,1,1,1,1,1,1
TUBB	1	1	1	1	1	1	1	1	8	30	34	mir-141-3p,mir-1306-5p,mir-491-5p,mir-150-5p,mir-455-5p,mir-3167,mir-505-3p,mir-16-5p,mir-204-5p,mir-371-5p,mir-188-5p,mir-383-5p,mir-129-5p,mir-1298-5p,mir-1-3p,mir-200-3p,mir-216-5p,mir-28-5p,mir-181-5p,mir-483-3p,mir-5688,mir-760,mir-369-3p,mir-421,mir-330-5p,mir-423-5p,mir-208-3p,mir-34-5p,mir-488-3p,mir-6088	1,1,1,1,1,1,2,1,1,2,1,1,1,1,1,1,1,1,1,1,1,1,1,2,1,1,1,1,1,2
RPL5	1	1	1	1	1	1	1	1	8	30	32	mir-299-5p,mir-496.2,mir-302-3p,mir-154-3p,mir-371-5p,mir-101-3p,mir-505-3p,mir-130-3p,mir-409-3p,mir-489-3p,mir-136-5p,mir-374-5p,mir-369-3p,mir-182-5p,mir-202-5p,mir-300,mir-340-5p,mir-29-3p,mir-519-3p,mir-205-5p,mir-144-3p,mir-124-3p,mir-17-5p,mir-421,mir-377-3p,mir-7-5p,mir-96-5p,mir-30-5p,mir-539-3p,mir-384	1,1,1,1,1,1,2,1,1,1,1,1,1,1,1,1,1,1,1,1,1,1,1,1,1,1,1,1,1,2
RPL4	1	1	1	1	1	1	1	1	8	29	32	mir-1306-5p,mir-302-3p,mir-410-3p,mir-199-3p,mir-299-3p,mir-214-5p,mir-215-5p,mir-379-3p,mir-431-5p,mir-24-3p,mir-668-3p,mir-132-3p,mir-212-5p,mir-501-3p,mir-362-5p,mir-199-5p,mir-3681-3p,mir-491-5p,mir-5195-3p,mir-194-5p,mir-27-3p,mir-217,mir-328-3p,mir-140-3p,mir-382-3p,mir-520-3p,mir-335-5p,mir-218-5p,mir-455-3p	1,1,1,2,1,1,1,1,2,2,1,1,1,1,1,1,1,1,1,1,1,1,1,1,1,1,1,1,1
ASS1	1	1	1	1	1	1	1	1	8	27	31	mir-542-3p,mir-324-5p,mir-210-3p,mir-6835-3p,mir-214-5p,mir-362-3p,mir-1224-5p,mir-450-5p,mir-224-5p,mir-330-3p,mir-96-5p,mir-668-3p,mir-486-5p,mir-182-5p,mir-129-5p,mir-320,mir-29-3p,mir-125-5p,mir-339-5p,mir-205-5p,mir-433-3p,mir-412-5p,mir-140-3p,mir-4644,mir-204-5p,mir-22-3p,mir-384	1,1,1,1,1,1,1,1,1,1,1,1,1,1,1,1,1,2,1,1,2,1,3,1,1,1,1
RPLP1	1	1	1	1	1	1	1	1	8	28	30	mir-543,mir-141-3p,mir-4429,mir-150-5p,mir-376-3p,mir-505-3p,mir-216-5p,mir-330-3p,mir-490-3p,mir-342-3p,mir-4782-3p,mir-148-3p,mir-182-5p,mir-129-5p,mir-329-3p,mir-320,mir-296-3p,mir-374-5p,mir-181-5p,mir-199-5p,mir-205-5p,mir-22-3p,mir-421,mir-483-3p,mir-665,mir-496.2,mir-410-3p,mir-323-3p	1,1,1,1,1,2,1,1,1,1,1,1,1,1,1,1,1,1,1,1,1,1,1,1,1,1,1,2
RPL35A	1	1	1	1	1	1	1	1	8	26	29	mir-133-3p,mir-485-5p,mir-136-5p,mir-613,mir-135-5p,mir-330-3p,mir-196-5p,mir-204-5p,mir-31-5p,mir-454-3p,mir-1249-3p,mir-153-3p,mir-320,mir-216-5p,mir-33-5p,mir-29-3p,mir-338-3p,mir-6835-3p,mir-22-3p,mir-532-5p,mir-665,mir-382-3p,mir-24-3p,mir-335-5p,mir-300,mir-519-3p	1,1,1,1,1,1,1,1,1,1,1,1,1,2,1,1,2,1,1,1,1,1,1,2,1,1
PRDX2	1	1	1	1	1	1	1	1	8	25	29	mir-143-3p,mir-532-3p,mir-122-5p,mir-214-5p,mir-3064-5p,mir-23-3p,mir-423-5p,mir-151-5p,mir-873-5p,mir-342-3p,mir-212-5p,mir-499-5p,mir-877-5p,mir-1-3p,mir-338-3p,mir-331-3p,mir-138-5p,mir-299-3p,mir-296-5p,mir-208-3p,mir-140-3p,mir-147,mir-409-5p,mir-455-3p,mir-223-3p	1,1,2,1,1,1,1,1,2,1,1,2,1,1,1,1,1,1,1,1,2,1,1,1,1
RPL38	1	1	1	1	1	1	1	1	8	20	27	mir-1306-5p,let-7-5p,mir-374-5p,mir-501-3p,mir-29-3p,mir-214-5p,mir-10-5p,mir-135-5p,mir-423-5p,mir-369-3p,mir-371-5p,mir-485-5p,mir-204-5p,mir-379-5p,mir-34-5p,mir-665,mir-582-5p,mir-532-3p,mir-504-5p,mir-339-5p	1,1,2,2,1,2,2,1,1,1,1,2,1,1,1,3,1,1,1,1
TKT	1	1	1	1	1	1	1	1	8	27	27	mir-542-3p,mir-371-5p,mir-491-5p,mir-1197,mir-215-5p,mir-3064-5p,mir-375,mir-1224-5p,mir-4319,mir-31-5p,mir-489-3p,mir-873-5p,mir-212-5p,mir-182-5p,mir-6088,mir-874-3p,mir-1-3p,mir-216-5p,mir-339-5p,mir-876-5p,mir-425-5p,mir-195-5p,mir-423-5p,mir-665,mir-204-5p,mir-370-5p,mir-455-3p	1,1,1,1,1,1,1,1,1,1,1,1,1,1,1,1,1,1,1,1,1,1,1,1,1,1,1
TAGLN2	1	1	1	1	1	1	1	1	8	21	26	mir-133-3p,mir-1-3p,mir-152-3p,mir-496.2,mir-338-3p,mir-5195-3p,mir-1197,mir-4644,mir-455-3p,mir-542-3p,mir-216-3p,mir-330-5p,mir-296-5p,mir-103-3p,mir-140-3p,mir-670-3p,mir-136-5p,mir-668-3p,mir-22-3p,mir-5688,mir-3139	2,3,1,1,2,1,1,1,1,1,1,2,1,1,1,1,1,1,1,1,1
BTF3	1	1	1	1	1	1	1	1	8	22	26	mir-141-3p,mir-6838-5p,mir-1224-5p,mir-224-5p,mir-146-5p,mir-490-3p,mir-203-3p,mir-219-3p,mir-186-5p,mir-154-5p,mir-429,mir-185-5p,mir-340-5p,mir-361-5p,mir-452-5p,mir-483-3p,mir-124-3p,mir-369-3p,mir-665,mir-503-5p,mir-374-5p,mir-22-3p	1,1,1,1,1,1,1,1,1,1,3,1,2,2,1,1,1,1,1,1,1,1
TCEB2	1	1	1	1	1	1	1	1	8	20	24	mir-1197,mir-216-5p,mir-193-5p,mir-532-3p,mir-452-5p,mir-150-5p,mir-151-3p,mir-423-5p,mir-331-3p,mir-6884-5p,mir-15-5p,mir-873-5p,mir-4319,mir-204-5p,mir-760,mir-140-3p,mir-135-5p,mir-670-3p,mir-149-5p,mir-22-3p	1,2,2,1,1,2,1,1,1,1,1,1,1,1,1,1,1,1,2,1
SARS	1	1	1	1	1	1	1	1	8	20	24	mir-874-3p,mir-134-5p,mir-302-3p,mir-125-5p,mir-299-3p,mir-758-3p,mir-496.1,mir-760,mir-183-5p,mir-331-3p,mir-15-5p,mir-151-5p,mir-185-5p,mir-488-3p,mir-103-3p,mir-140-3p,mir-873-5p,mir-6893-3p,mir-491-5p,mir-328-3p	2,1,1,1,1,1,1,2,1,1,1,1,1,1,1,1,2,2,1,1
RPS29	1	1	1	1	1	1	1	1	8	12	23	mir-5195-3p,mir-214-5p,mir-876-5p,mir-6884-5p,mir-130-5p,mir-505-3p,mir-24-3p,mir-371-5p,mir-335-5p,mir-300,mir-455-3p,mir-186-5p	1,1,1,2,1,1,3,4,1,4,2,2
EIF4A1	1	1	1	1	1	1	1	1	8	18	23	mir-133-3p,mir-154-5p,mir-485-5p,mir-6893-3p,mir-338-3p,mir-330-5p,mir-493-3p,mir-3064-5p,mir-331-3p,mir-381-3p,mir-31-5p,mir-670-3p,mir-188-5p,mir-212-5p,mir-3184-5p,mir-335-5p,mir-129-5p,mir-3139	2,1,1,1,2,1,2,2,2,1,1,1,1,1,1,1,1,1
ACTG1	1	1	1	1	1	1	1	1	8	19	22	mir-383-5p,mir-374-5p,mir-361-5p,mir-199-5p,mir-10-5p,mir-6884-5p,mir-381-3p,mir-409-3p,mir-15-5p,mir-5195-3p,mir-194-5p,mir-330-3p,mir-103-3p,mir-342-3p,mir-132-3p,mir-409-5p,mir-504-5p,mir-7-5p,mir-186-5p	2,1,1,1,1,2,2,1,1,1,1,1,1,1,1,1,1,1,1
HNRNPH2	1	1	1	1	1	1	1	1	8	19	21	mir-324-5p,mir-216-5p,mir-362-5p,mir-300,mir-532-3p,mir-483-3p,mir-487-3p,mir-212-3p,mir-144-3p,mir-1224-5p,mir-539-3p,mir-5195-3p,mir-495-3p,mir-217,mir-496.2,mir-582-5p,mir-383-5p,mir-101-3p,mir-186-5p	1,2,1,1,1,1,1,1,1,1,1,1,1,1,1,1,1,2,1
NDUFS6	1	1	1	1	1	1	1	1	8	19	20	mir-184,mir-302-3p,mir-501-3p,mir-29-3p,mir-532-5p,mir-205-5p,mir-134-5p,mir-124-3p,mir-421,mir-505-3p,mir-495-3p,mir-376-3p,mir-760,mir-151-3p,mir-485-5p,mir-374-5p,mir-212-5p,mir-323-3p,mir-185-5p	2,1,1,1,1,1,1,1,1,1,1,1,1,1,1,1,1,1,1
RPS21	1	1	1	1	1	1	1	1	8	20	20	mir-193-3p,mir-1306-5p,mir-371-5p,mir-149-5p,mir-377-3p,mir-214-5p,mir-493-3p,mir-6835-3p,mir-425-5p,mir-504-5p,mir-505-3p,mir-27-3p,mir-208-3p,mir-330-3p,mir-24-3p,mir-212-5p,mir-6088,mir-499-5p,mir-455-3p,mir-384	1,1,1,1,1,1,1,1,1,1,1,1,1,1,1,1,1,1,1,1
ODC1	1	1	1	1	1	1	1	1	8	20	20	mir-133-3p,mir-1-3p,mir-342-3p,mir-126-3p,mir-329-3p,mir-187-3p,mir-491-5p,mir-299-3p,mir-493-3p,mir-760,mir-532-3p,mir-455-3p,mir-181-5p,mir-328-3p,mir-135-5p,mir-188-5p,mir-193-3p,mir-370-5p,mir-493-5p,mir-3184-5p	1,1,1,1,1,1,1,1,1,1,1,1,1,1,1,1,1,1,1,1
SLC25A3	1	1	1	1	1	1	1	1	8	15	19	mir-141-3p,mir-320,mir-224-5p,mir-223-3p,mir-425-5p,mir-144-3p,mir-455-3p,mir-421,mir-139-5p,mir-505-3p,mir-410-3p,mir-873-5p,mir-1298-5p,mir-101-3p,mir-384	1,2,1,1,1,1,1,2,1,2,1,2,1,1,1
PKM	1	1	1	1	1	1	1	1	8	16	18	mir-362-3p,mir-3064-5p,mir-491-5p,mir-489-3p,mir-199-3p,mir-122-5p,mir-338-3p,mir-326,mir-204-5p,mir-760,mir-19-3p,mir-873-5p,mir-4644,mir-149-5p,mir-296-3p,mir-455-3p	1,2,1,1,1,1,1,2,1,1,1,1,1,1,1,1
RPS4X	1	1	1	1	1	1	1	1	8	17	17	mir-7153-5p,mir-130-5p,mir-483-3p,mir-3666,mir-876-5p,mir-760,mir-500-5p,mir-144-3p,mir-1224-5p,mir-101-3p,mir-421,mir-873-5p,mir-31-5p,mir-219-3p,mir-96-5p,mir-212-5p,mir-182-5p	1,1,1,1,1,1,1,1,1,1,1,1,1,1,1,1,1
RPL23A	1	1	1	1	1	1	1	1	8	16	17	mir-331-3p,mir-154-3p,mir-483-3p,mir-1197,mir-431-5p,mir-1224-5p,mir-493-5p,mir-122-5p,mir-326,mir-411-5p,mir-613,mir-384,mir-539-3p,mir-504-5p,mir-339-5p,mir-223-3p	1,1,1,1,1,1,1,1,1,1,1,1,2,1,1,1
ATP5B	1	1	1	1	1	1	1	1	8	17	17	mir-429,mir-331-3p,mir-187-3p,mir-452-5p,mir-4306,mir-455-5p,mir-101-3p,mir-182-5p,mir-138-5p,mir-495-3p,mir-186-5p,mir-140-3p,mir-873-5p,mir-665,mir-383-5p,mir-493-5p,mir-3184-5p	1,1,1,1,1,1,1,1,1,1,1,1,1,1,1,1,1
SHMT2	1	1	1	1	1	1	1	1	8	12	17	mir-874-3p,mir-485-5p,mir-452-5p,mir-483-3p,mir-760,mir-495-3p,mir-193-3p,mir-296-5p,mir-149-5p,mir-328-3p,mir-383-5p,mir-519-3p	1,1,1,2,3,1,2,1,2,1,1,1
KRT81	1	1	1	1	1	1	1	1	8	15	17	mir-873-5p,mir-20-5p,mir-193-5p,mir-491-5p,mir-494-3p,mir-519-3p,mir-377-3p,mir-222-3p,mir-665,mir-328-3p,mir-203-3p,mir-6893-3p,mir-335-5p,mir-323-3p,mir-202-5p	3,1,1,1,1,1,1,1,1,1,1,1,1,1,1
ATP5D	1	1	1	1	1	1	1	1	8	14	16	mir-324-5p,mir-320,mir-760,mir-193-5p,mir-3064-5p,mir-331-3p,mir-149-5p,mir-421,mir-505-3p,mir-296-5p,mir-665,mir-330-3p,mir-212-5p,mir-3139	1,1,1,1,1,1,1,1,1,1,1,1,2,2
H3F3A	1	1	1	1	1	1	1	1	8	12	16	mir-374-5p,mir-33-5p,mir-494-3p,mir-1197,mir-142-5p,mir-155-5p,mir-221-3p,mir-377-3p,mir-873-5p,mir-340-5p,mir-323-3p,mir-129-5p	2,1,1,1,2,2,2,1,1,1,1,1
ACTB	1	1	1	1	1	1	1	1	8	16	16	mir-1306-5p,mir-216-5p,mir-33-5p,mir-5195-3p,mir-613,mir-3064-5p,mir-205-5p,mir-331-3p,mir-124-3p,mir-486-5p,mir-194-5p,mir-31-5p,mir-19-3p,mir-382-3p,mir-4735-3p,mir-539-3p	1,1,1,1,1,1,1,1,1,1,1,1,1,1,1,1
CALM2	1	1	1	1	1	1	1	1	8	14	16	mir-421,mir-1197,mir-655-3p,mir-613,mir-448,mir-369-3p,mir-3167,mir-505-3p,mir-130-3p,mir-151-3p,mir-300,mir-493-5p,mir-129-5p,mir-186-5p	2,1,1,1,1,1,1,2,1,1,1,1,1,1
EIF6	1	1	1	1	1	1	1	1	8	12	14	mir-1-3p,mir-1306-5p,mir-338-3p,mir-23-3p,mir-493-5p,mir-181-5p,mir-296-5p,mir-665,mir-140-3p,mir-296-3p,mir-455-3p,mir-129-5p	1,1,1,1,1,1,1,1,1,1,3,1
ANXA2	1	1	1	1	1	1	1	1	8	13	13	mir-185-5p,mir-29-3p,mir-613,mir-425-5p,mir-155-5p,mir-3118,mir-455-3p,mir-488-3p,mir-130-5p,mir-873-5p,mir-9-5p,mir-212-5p,mir-101-3p	1,1,1,1,1,1,1,1,1,1,1,1,1
RPS8	1	1	1	1	1	1	1	1	8	12	13	mir-299-3p,mir-6835-3p,mir-212-3p,mir-124-3p,mir-149-5p,mir-24-3p,mir-146-5p,mir-203-3p,mir-219-3p,mir-582-5p,mir-383-5p,mir-101-3p	1,1,1,2,1,1,1,1,1,1,1,1
RPL18	1	1	1	1	1	1	1	1	8	11	13	mir-181-5p,mir-873-5p,mir-423-5p,mir-491-5p,mir-328-3p,mir-665,mir-6807-3p,mir-122-5p,mir-214-5p,mir-3064-5p,mir-23-3p	1,1,1,1,1,3,1,1,1,1,1
RPL11	1	1	1	1	1	1	1	1	8	11	12	mir-32-5p,mir-6807-3p,mir-27-3p,mir-31-5p,mir-216-5p,mir-140-3p,mir-214-5p,mir-137,mir-205-5p,mir-433-3p,mir-193-3p	1,1,1,1,2,1,1,1,1,1,1
PARK7	1	1	1	1	1	1	1	1	8	12	12	mir-874-3p,mir-152-3p,mir-216-5p,mir-365-3p,mir-199-3p,mir-758-3p,mir-493-3p,mir-452-5p,mir-216-3p,mir-134-5p,mir-532-5p,mir-670-3p	1,1,1,1,1,1,1,1,1,1,1,1
C1QBP	1	1	1	1	1	1	1	1	8	10	12	mir-7153-5p,mir-429,mir-6835-3p,mir-330-3p,mir-135-5p,mir-758-3p,mir-300,mir-375,mir-493-5p,mir-193-3p	1,1,1,1,1,1,2,1,2,1
TPI1	1	1	1	1	1	1	1	1	8	10	11	mir-133-3p,mir-483-3p,mir-423-5p,mir-665,mir-140-3p,mir-873-5p,mir-199-5p,mir-582-5p,mir-425-5p,mir-22-3p	1,1,1,1,1,1,1,1,2,1
TNFRSF12A	1	1	1	1	1	1	1	1	8	10	11	mir-346,mir-28-5p,mir-296-5p,mir-485-5p,mir-204-5p,mir-19-3p,mir-149-5p,mir-760,mir-504-5p,mir-331-3p	1,1,1,1,1,1,1,1,1,2
EIF5A	1	1	1	1	1	1	1	1	8	8	11	mir-133-3p,mir-495-3p,mir-6838-5p,mir-185-5p,mir-219-3p,mir-491-5p,mir-142-3p,mir-3184-5p	1,1,1,2,1,2,1,2
MYL6	1	1	1	1	1	1	1	1	8	8	11	mir-377-3p,mir-29-3p,mir-873-5p,mir-493-3p,mir-330-5p,mir-10-5p,mir-504-5p,mir-124-3p	1,1,1,2,2,1,2,1
CCT7	1	1	1	1	1	1	1	1	8	11	11	mir-320,mir-4319,mir-149-5p,mir-371-5p,mir-140-3p,mir-339-5p,mir-128-3p,mir-3064-5p,mir-372-3p,mir-379-3p,mir-186-5p	1,1,1,1,1,1,1,1,1,1,1
EEF1G	1	1	1	1	1	1	1	1	8	10	10	mir-421,mir-424-5p,mir-668-3p,mir-4319,mir-505-3p,mir-503-5p,mir-10-5p,mir-448,mir-504-5p,mir-196-5p	1,1,1,1,1,1,1,1,1,1
HGS	1	1	1	1	1	1	1	1	8	9	10	mir-27-3p,mir-1224-5p,mir-140-3p,mir-342-3p,mir-212-5p,mir-3681-3p,mir-877-5p,mir-142-3p,mir-331-3p	1,1,2,1,1,1,1,1,1
PFN1	1	1	1	1	1	1	1	1	8	9	10	mir-377-3p,mir-320,mir-27-3p,mir-411-5p,mir-19-3p,mir-491-5p,mir-128-3p,mir-1271-5p,mir-182-5p	1,1,1,2,1,1,1,1,1
RPL21	1	1	1	1	1	1	1	1	8	8	10	mir-494-3p,mir-374-5p,mir-410-3p,mir-9-5p,mir-1197,mir-205-5p,mir-323-3p,mir-369-3p	1,1,1,1,2,1,2,1
LGALS1	1	1	1	1	1	1	1	1	8	9	9	mir-377-3p,mir-100-5p,mir-485-5p,mir-362-3p,mir-342-3p,mir-218-5p,mir-455-5p,mir-7-5p,mir-22-3p	1,1,1,1,1,1,1,1,1
RPL7A	1	1	1	1	1	1	1	1	8	9	9	mir-421,mir-299-5p,mir-485-5p,mir-489-3p,mir-490-3p,mir-6504-5p,mir-3139,mir-371-5p,mir-496.2	1,1,1,1,1,1,1,1,1
HSP90AB1	1	1	1	1	1	1	1	1	8	9	9	mir-421,mir-505-3p,mir-381-3p,mir-1-5p,mir-6893-3p,mir-485-5p,mir-335-5p,mir-448,mir-153-3p	1,1,1,1,1,1,1,1,1
RPL3	1	1	1	1	1	1	1	1	8	9	9	mir-504-5p,mir-139-5p,mir-296-5p,mir-31-5p,mir-365-3p,mir-3167,mir-22-3p,mir-124-3p,mir-223-3p	1,1,1,1,1,1,1,1,1
RPS2	1	1	1	1	1	1	1	1	8	9	9	mir-873-5p,mir-193-5p,mir-328-3p,mir-1197,mir-142-5p,mir-214-5p,mir-760,mir-340-5p,mir-370-3p	1,1,1,1,1,1,1,1,1
RPL36	1	1	1	1	1	1	1	1	8	6	8	mir-329-3p,mir-296-5p,mir-24-3p,mir-670-3p,mir-455-3p,mir-370-3p	1,1,2,2,1,1
PTMS	1	1	1	1	1	1	1	1	8	6	8	mir-1306-5p,mir-485-5p,mir-491-5p,mir-4644,mir-150-5p,mir-300	1,2,1,2,1,1
XRCC6	1	1	1	1	1	1	1	1	8	8	8	mir-377-3p,mir-379-5p,mir-6504-5p,mir-142-5p,mir-205-5p,mir-144-3p,mir-1224-5p,mir-384	1,1,1,1,1,1,1,1
EIF3I	1	1	1	1	1	1	1	1	8	7	8	mir-326,mir-24-3p,mir-411-5p,mir-122-5p,mir-136-5p,mir-3666,mir-129-5p	1,1,2,1,1,1,1
RPS20	1	1	1	1	1	1	1	1	8	6	7	mir-340-5p,mir-371-5p,mir-342-3p,mir-199-5p,mir-191-5p,mir-145-5p	1,2,1,1,1,1
IFITM1	1	1	1	1	1	1	1	1	8	7	7	mir-216-3p,mir-19-3p,mir-454-3p,mir-122-5p,mir-338-3p,mir-425-5p,mir-367-3p	1,1,1,1,1,1,1
FLNA	1	1	1	1	1	1	1	1	8	6	7	mir-542-3p,mir-7153-5p,mir-423-5p,mir-503-5p,mir-3064-5p,mir-744-5p	1,1,1,1,1,2
SNRPD2	1	1	1	1	1	1	1	1	8	5	7	mir-421,mir-505-3p,mir-1197,mir-873-5p,mir-874-3p	1,2,1,2,1
RPL41	1	1	1	1	1	1	1	1	8	7	7	mir-542-3p,mir-324-5p,mir-193-5p,mir-338-3p,mir-383-5p,mir-455-3p,mir-196-5p	1,1,1,1,1,1,1
SNRPB	1	1	1	1	1	1	1	1	8	6	6	mir-5688,mir-4319,mir-374-5p,mir-328-3p,mir-340-5p,mir-409-3p	1,1,1,1,1,1
ATP5G2	1	1	1	1	1	1	1	1	8	6	6	mir-7153-5p,mir-4319,mir-655-3p,mir-494-3p,mir-144-3p,mir-101-3p	1,1,1,1,1,1
OAZ1	1	1	1	1	1	1	1	1	8	6	6	mir-143-3p,mir-374-5p,mir-4676-3p,mir-4644,mir-6835-3p,mir-499-5p	1,1,1,1,1,1
ENO1	1	1	1	1	1	1	1	1	8	5	6	mir-485-5p,mir-496.1,mir-143-3p,mir-425-5p,mir-22-3p	1,1,1,1,2
UBL5	1	1	1	1	1	1	1	1	8	6	6	mir-330-3p,mir-491-5p,mir-199-5p,mir-4735-3p,mir-873-5p,mir-744-5p	1,1,1,1,1,1
TXN	1	1	1	1	1	1	1	1	8	5	6	mir-495-3p,mir-488-3p,mir-33-5p,mir-409-3p,mir-323-3p	1,1,1,1,2
PRDX1	1	1	1	1	1	1	1	1	8	4	5	mir-487-3p,mir-375,mir-539-3p,mir-655-3p	1,1,1,2
EEF1B2	1	1	1	1	1	1	1	1	8	5	5	mir-194-5p,mir-488-3p,mir-335-5p,mir-202-5p,mir-379-3p	1,1,1,1,1
LDHB	1	1	1	1	1	1	1	1	8	5	5	mir-139-5p,mir-335-5p,mir-375,mir-493-5p,mir-330-3p	1,1,1,1,1
EEF1A2	1	1	1	1	1	1	1	1	8	3	5	mir-670-3p,mir-31-5p,mir-744-5p	1,1,3
MRPS24	1	1	1	1	1	1	1	1	8	5	5	mir-532-5p,mir-493-3p,mir-31-5p,mir-455-3p,mir-3184-5p	1,1,1,1,1
ERGIC3	1	1	1	1	1	1	1	1	8	4	5	mir-485-5p,mir-151-5p,mir-490-3p,mir-140-3p	1,1,1,2
TUBB4B	1	1	1	1	1	1	1	1	8	5	5	mir-377-3p,mir-216-3p,mir-3681-3p,mir-140-3p,mir-873-5p	1,1,1,1,1
RPS16	1	1	1	1	1	1	1	1	8	5	5	mir-665,mir-876-5p,mir-1-5p,mir-892-3p,mir-381-3p	1,1,1,1,1
ASNS	1	1	1	1	1	1	1	1	8	5	5	mir-299-5p,mir-219-3p,mir-23-3p,mir-323-3p,mir-377-3p	1,1,1,1,1
RPL35	1	1	1	1	1	1	1	1	8	4	4	mir-330-3p,mir-218-5p,mir-183-5p,mir-187-3p	1,1,1,1
KRT7	1	1	1	1	1	1	1	1	8	4	4	mir-219-5p,mir-485-5p,mir-431-5p,mir-489-3p	1,1,1,1
ATP5J2	1	1	1	1	1	1	1	1	8	4	4	mir-670-3p,mir-423-5p,mir-488-3p,mir-202-5p	1,1,1,1
CLIC1	1	1	1	1	1	1	1	1	8	4	4	mir-122-5p,mir-372-3p,mir-665,mir-193-3p	1,1,1,1
NDUFA13	1	1	1	1	1	1	1	1	8	2	4	mir-3184-5p,mir-491-5p	1,3
ATP5I	1	1	1	1	1	1	1	1	8	4	4	mir-377-3p,mir-193-5p,mir-339-5p,mir-138-5p	1,1,1,1
PPIB	1	1	1	1	1	1	1	1	8	4	4	mir-668-3p,mir-148-3p,mir-206,mir-3184-5p	1,1,1,1
RPS27	1	1	1	1	1	1	1	1	8	4	4	mir-141-3p,mir-143-3p,mir-365-3p,mir-873-5p	1,1,1,1
PRDX5	1	1	1	1	1	1	1	1	8	4	4	mir-543,mir-363-3p,mir-296-5p,mir-137	1,1,1,1
COX5B	1	1	1	1	1	1	1	1	8	4	4	mir-133-3p,mir-31-5p,mir-33-5p,mir-186-5p	1,1,1,1
SLC3A2	1	1	1	1	1	1	1	1	8	3	3	mir-185-5p,mir-370-3p,mir-7-5p	1,1,1
SLPI	1	1	1	1	1	1	1	1	8	3	3	mir-6893-3p,mir-488-3p,mir-19-3p	1,1,1
S100A6	1	1	1	1	1	1	1	1	8	3	3	mir-3167,mir-136-5p,mir-493-5p	1,1,1
RPS26	1	1	1	1	1	1	1	1	8	3	3	mir-214-5p,mir-668-3p,mir-377-3p	1,1,1
UQCRH	1	1	1	1	1	1	1	1	8	3	3	mir-582-5p,mir-101-3p,mir-376-3p	1,1,1
IFI30	1	1	1	1	1	1	1	1	8	3	3	mir-5195-3p,mir-383-5p,mir-29-3p	1,1,1
IMPDH2	1	1	1	1	1	1	1	1	8	3	3	mir-151-5p,mir-383-5p,mir-488-3p	1,1,1
RPS13	1	1	1	1	1	1	1	1	8	3	3	mir-494-3p,mir-410-3p,mir-137	1,1,1
PFDN2	1	1	1	1	1	1	1	1	8	3	3	mir-495-3p,mir-371-5p,mir-187-3p	1,1,1
CYC1	1	1	1	1	1	1	1	1	8	3	3	mir-760,mir-31-5p,mir-493-5p	1,1,1
S100A4	1	1	1	1	1	1	1	1	8	3	3	mir-20-5p,mir-296-5p,mir-187-3p	1,1,1
COX6A1	1	1	1	1	1	1	1	1	8	3	3	mir-133-3p,mir-300,mir-186-5p	1,1,1
TRAP1	1	1	1	1	1	1	1	1	8	3	3	mir-320,mir-455-3p,mir-223-3p	1,1,1
PSMA7	1	1	1	1	1	1	1	1	8	3	3	mir-190-5p,mir-613,mir-1197	1,1,1
POLD2	1	1	1	1	1	1	1	1	8	3	3	mir-326,mir-873-5p,mir-138-5p	1,1,1
CHMP4A	1	1	1	1	1	1	1	1	8	3	3	mir-219-3p,mir-1271-5p,mir-379-5p	1,1,1
CKB	1	1	1	1	1	1	1	1	8	3	3	mir-15-5p,mir-139-5p,mir-138-5p	1,1,1
RPS25	1	1	1	1	1	1	1	1	8	2	2	mir-382-3p,mir-5590-3p	1,1
HSPB1	1	1	1	1	1	1	1	1	8	2	2	mir-542-3p,mir-485-5p	1,1
PCOLCE	1	1	1	1	1	1	1	1	8	2	2	mir-494-3p,mir-670-3p	1,1
RPS17	1	1	1	1	1	1	1	1	8	2	2	mir-374-5p,mir-369-3p	1,1
ATP5H	1	1	1	1	1	1	1	1	8	2	2	mir-381-3p,mir-374-5p	1,1
GAPDH	1	1	1	1	1	1	1	1	8	2	2	mir-4735-3p,mir-218-5p	1,1
GSTP1	1	1	1	1	1	1	1	1	8	2	2	mir-133-3p,mir-128-3p	1,1
IFITM3	1	1	1	1	1	1	1	1	8	2	2	mir-195-5p,mir-29-3p	1,1
FBL	1	1	1	1	1	1	1	1	8	2	2	mir-505-3p,mir-144-3p	1,1
RPL19	1	1	1	1	1	1	1	1	8	2	2	mir-124-3p,mir-379-3p	1,1
EEF1D	1	1	1	1	1	1	1	1	8	2	2	mir-184,mir-873-5p	1,1
EIF3K	1	1	1	1	1	1	1	1	8	1	2	mir-505-3p	2
MARS	1	1	1	1	1	1	1	1	8	2	2	mir-493-5p,mir-519-3p	1,1
TIMP1	1	1	1	1	1	1	1	1	8	2	2	mir-346,mir-375	1,1
RPS11	1	1	1	1	1	1	1	1	8	2	2	mir-431-5p,mir-491-5p	1,1
MIF	1	1	1	1	1	1	1	1	8	2	2	mir-483-3p,mir-451	1,1
RPS3A	1	1	1	1	1	1	1	1	8	2	2	mir-29-3p,mir-186-5p	1,1
UQCRC1	1	1	1	1	1	1	1	1	8	2	2	mir-877-5p,mir-302-3p	1,1
RPS7	1	1	1	1	1	1	1	1	8	1	2	mir-494-3p	2
RPL39	1	1	1	1	1	1	1	1	8	2	2	mir-190-5p,mir-140-5p	1,1
CYBA	1	1	1	1	1	1	1	1	8	2	2	mir-137,mir-367-3p	1,1
NACA	1	1	1	1	1	1	1	1	8	2	2	mir-483-3p,mir-101-3p	1,1
RPL29	1	1	1	1	1	1	1	1	8	2	2	mir-495-3p,mir-493-5p	1,1
RPLP0	1	1	1	1	1	1	1	1	8	2	2	mir-186-5p,mir-382-5p	1,1
SSR4	1	1	1	1	1	1	1	1	8	1	1	mir-455-3p	1
RPS18	1	1	1	1	1	1	1	1	8	1	1	mir-410-3p	1
TUBA1B	1	1	1	1	1	1	1	1	8	1	1	mir-223-3p	1
PFDN5	1	1	1	1	1	1	1	1	8	1	1	mir-543	1
C6orf48	1	1	1	1	1	1	1	1	8	1	1	mir-410-3p	1
PRDX4	1	1	1	1	1	1	1	1	8	1	1	mir-146-5p	1
ADRM1	1	1	1	1	1	1	1	1	8	1	1	mir-19-3p	1
RPL26	1	1	1	1	1	1	1	1	8	1	1	mir-330-3p	1
RPL27	1	1	1	1	1	1	1	1	8	1	1	mir-374-5p	1
S100A11	1	1	1	1	1	1	1	1	8	1	1	mir-4770	1
KRT18	1	1	1	1	1	1	1	1	8	1	1	mir-6893-3p	1
RPSA	1	1	1	1	1	1	1	1	8	1	1	mir-190-5p	1
RPS15	1	1	1	1	1	1	1	1	8	1	1	mir-342-3p	1
NDUFB1	1	1	1	1	1	1	1	1	8	1	1	mir-543	1
TUBA1C	1	1	1	1	1	1	1	1	8	1	1	mir-122-5p	1

## Sheet: HEK-stable (176)
Dataset S7 -Stable set HEK-293 (across overexpression > 5 of the factors)
Gene	x1	x3	x9	x18	x90	x300	x1000	common	total miRNAs	total MBS	targeting miRNAs
RPS6	1	1	1	1	1	0	0	5	56	89	mir-299-3p,mir-448,mir-215-5p,mir-6835-3p,mir-411-5p,mir-410-3p,mir-24-3p,mir-365-3p,mir-342-3p,mir-153-3p,mir-670-3p,mir-496.2,mir-33-5p,mir-665,mir-212-5p,mir-299-5p,mir-140-3p,mir-129-5p,mir-488-3p,mir-340-5p,mir-135-5p,mir-421,mir-613,mir-323-3p,mir-216-5p,mir-331-3p,mir-494-3p,mir-493-5p,mir-379-3p,mir-505-3p,mir-148-3p,mir-582-5p,mir-433-3p,mir-520-3p,mir-205-5p,mir-203-3p,mir-335-5p,mir-10…
UBB	1	1	1	1	1	0	0	5	56	73	mir-299-3p,mir-143-3p,mir-448,mir-215-5p,mir-6835-3p,mir-411-5p,mir-193-3p,mir-136-5p,mir-500-5p,mir-501-3p,mir-340-5p,mir-153-3p,mir-665,mir-150-5p,mir-371-5p,mir-431-5p,mir-362-5p,mir-155-5p,mir-496.2,mir-382-5p,mir-31-5p,mir-24-3p,mir-365-3p,mir-22-3p,mir-214-5p,mir-323-3p,mir-138-5p,mir-1197,mir-4782-3p,mir-873-5p,mir-5688,mir-338-3p,mir-505-3p,mir-9-5p,mir-205-5p,mir-433-3p,mir-133-3p,mir-14…
RPS3	1	1	1	1	1	0	0	5	36	58	mir-18-5p,mir-668-3p,mir-27-3p,mir-493-5p,mir-338-3p,mir-223-3p,mir-140-3p,mir-6835-3p,mir-329-3p,mir-425-5p,mir-3529-5p,mir-433-3p,mir-519-3p,mir-892-3p,mir-153-3p,mir-222-3p,mir-188-5p,mir-193-5p,mir-3681-3p,mir-151-3p,mir-155-5p,mir-374-5p,mir-371-5p,mir-455-5p,mir-376-3p,mir-377-3p,mir-186-5p,mir-379-3p,mir-22-3p,mir-19-3p,mir-212-3p,mir-613,mir-326,mir-190-5p,mir-328-3p,mir-760
HMGN2	1	1	1	1	1	0	0	5	32	40	mir-143-3p,mir-27-3p,mir-493-5p,mir-151-3p,mir-505-3p,mir-369-3p,mir-504-5p,mir-708-5p,mir-409-5p,mir-670-3p,mir-300,mir-489-3p,mir-374-5p,mir-371-5p,mir-4735-3p,mir-10-5p,mir-140-3p,mir-129-5p,mir-340-5p,mir-483-3p,mir-181-5p,mir-132-3p,mir-19-3p,mir-421,mir-144-3p,mir-330-3p,mir-141-3p,mir-103-3p,mir-873-5p,mir-383-5p,mir-296-3p,mir-495-3p
YWHAQ	1	1	1	1	1	0	0	5	34	37	mir-299-3p,mir-324-5p,mir-758-3p,mir-140-5p,mir-151-3p,mir-129-5p,mir-543,mir-410-3p,mir-488-3p,mir-203-3p,mir-382-3p,mir-6838-5p,mir-342-3p,mir-302-3p,mir-200-3p,mir-496.2,mir-3681-3p,mir-372-3p,mir-455-3p,mir-374-5p,mir-217,mir-376-3p,mir-339-5p,mir-299-5p,mir-27-3p,mir-31-5p,mir-1-3p,mir-340-5p,mir-139-5p,mir-323-3p,mir-106-5p,mir-141-3p,mir-320,mir-182-5p
PRDX6	1	1	1	1	0	1	0	5	29	31	mir-495-3p,mir-505-3p,mir-425-5p,mir-1197,mir-130-5p,mir-24-3p,mir-142-5p,mir-29-3p,mir-149-5p,mir-342-3p,mir-186-5p,mir-183-5p,mir-496.2,mir-122-5p,mir-3064-5p,mir-382-3p,mir-221-3p,mir-212-5p,mir-10-5p,mir-542-3p,mir-488-3p,mir-340-5p,mir-124-3p,mir-873-5p,mir-137,mir-489-3p,mir-1306-5p,mir-375,mir-216-5p
PFN1	1	0	1	0	1	1	1	5	9	10	mir-19-3p,mir-182-5p,mir-377-3p,mir-491-5p,mir-320,mir-1271-5p,mir-27-3p,mir-411-5p,mir-128-3p
RPL24	1	1	1	1	1	1	0	6	73	120	mir-665,mir-215-5p,mir-194-5p,mir-411-5p,mir-34-5p,mir-744-5p,mir-5195-3p,mir-361-5p,mir-488-3p,mir-409-5p,mir-29-3p,mir-454-3p,mir-302-3p,mir-543,mir-150-5p,mir-371-5p,mir-122-5p,mir-362-5p,mir-539-3p,mir-326,mir-217,mir-324-5p,mir-542-3p,mir-129-5p,mir-24-3p,mir-503-5p,mir-323-3p,mir-214-5p,mir-370-5p,mir-410-3p,mir-17-5p,mir-142-3p,mir-487-3p,mir-137,mir-149-5p,mir-199-3p,mir-216-5p,mir-5688,m…
RPL10A	1	1	1	1	1	1	0	6	33	40	mir-196-5p,mir-665,mir-6835-3p,mir-490-3p,mir-615-3p,mir-136-5p,mir-211-5p,mir-520-3p,mir-532-3p,mir-370-3p,mir-342-3p,mir-431-5p,mir-150-5p,mir-3064-5p,mir-455-3p,mir-543,mir-339-5p,mir-10-5p,mir-485-5p,mir-31-5p,mir-24-3p,mir-4676-3p,mir-519-3p,mir-370-5p,mir-330-3p,mir-346,mir-103-3p,mir-7153-5p,mir-320,mir-28-5p,mir-149-5p,mir-1306-5p,mir-451
RPL10	1	1	1	1	1	1	0	6	36	39	mir-488-3p,mir-433-3p,mir-494-3p,mir-30-5p,mir-138-5p,mir-140-3p,mir-6835-3p,mir-9-5p,mir-133-3p,mir-23-3p,mir-1251-5p,mir-496.1,mir-218-5p,mir-1197,mir-320,mir-665,mir-1271-5p,mir-483-3p,mir-125-5p,mir-379-3p,mir-455-3p,mir-374-5p,mir-330-5p,mir-219-3p,mir-1306-5p,mir-505-3p,mir-129-5p,mir-24-3p,mir-503-5p,mir-187-3p,mir-182-5p,mir-141-3p,mir-7153-5p,mir-411-5p,mir-6504-5p,mir-873-5p
UBC	1	1	1	1	1	1	1	7	92	148	mir-542-3p,mir-377-3p,mir-452-5p,mir-501-3p,mir-448,mir-503-5p,mir-150-5p,mir-372-3p,mir-299-5p,mir-129-5p,mir-24-3p,mir-340-5p,mir-214-5p,mir-532-3p,mir-296-3p,mir-141-3p,mir-613,mir-1197,let-7-5p,mir-216-5p,mir-494-3p,mir-493-5p,mir-7-5p,mir-326,mir-9-5p,mir-582-5p,mir-374-5p,mir-203-3p,mir-490-3p,mir-431-5p,mir-668-3p,mir-455-3p,mir-455-5p,mir-130-3p,mir-148-3p,mir-23-3p,mir-519-3p,mir-15-5p,m…
RPS24	1	1	1	1	1	1	1	7	83	147	mir-299-3p,mir-485-5p,mir-665,mir-151-3p,mir-199-5p,mir-145-5p,mir-452-5p,mir-193-3p,mir-371-5p,mir-488-3p,mir-370-3p,mir-17-5p,mir-29-3p,mir-192-5p,mir-34-5p,mir-1251-5p,mir-543,mir-150-5p,mir-342-3p,mir-122-5p,mir-3064-5p,mir-874-3p,mir-33-5p,mir-217,mir-331-3p,mir-1306-5p,mir-27-3p,mir-24-3p,mir-503-5p,mir-22-3p,mir-532-3p,mir-384,mir-138-5p,mir-140-3p,mir-144-3p,mir-137,mir-1197,mir-146-5p,mi…
COX6B1	1	1	1	1	1	1	1	7	76	131	mir-3139,mir-143-3p,mir-542-3p,mir-665,mir-199-5p,mir-320,mir-372-3p,mir-31-5p,mir-193-3p,mir-136-5p,mir-5195-3p,mir-206,mir-224-5p,mir-154-5p,mir-342-3p,mir-34-5p,mir-1224-5p,mir-410-3p,mir-150-5p,mir-135-5p,mir-183-5p,mir-338-3p,mir-423-5p,mir-381-3p,mir-371-5p,mir-1306-5p,mir-27-3p,mir-129-5p,mir-24-3p,mir-505-3p,mir-122-5p,mir-214-5p,mir-532-3p,mir-296-3p,mir-141-3p,mir-504-5p,mir-411-5p,mir-…
RPL13	1	1	1	1	1	1	1	7	81	119	mir-665,mir-143-3p,mir-27-3p,mir-384,mir-199-5p,mir-194-5p,mir-6835-3p,mir-329-3p,mir-28-3p,mir-1197,mir-371-5p,mir-409-5p,mir-29-3p,mir-503-5p,mir-342-3p,mir-34-5p,mir-670-3p,mir-150-5p,mir-135-5p,mir-340-5p,mir-3064-5p,mir-493-3p,mir-326,mir-217,mir-222-3p,mir-339-5p,mir-1306-5p,mir-145-5p,mir-129-5p,mir-24-3p,mir-505-3p,mir-22-3p,mir-185-5p,mir-370-5p,mir-421,mir-106-5p,mir-140-3p,mir-323-3p,m…
ATP5A1	1	1	1	1	1	1	1	7	63	107	mir-18-5p,mir-384,mir-194-5p,mir-34-5p,mir-130-5p,mir-5195-3p,mir-488-3p,mir-3139,mir-342-3p,mir-302-3p,mir-543,mir-371-5p,mir-122-5p,mir-7-5p,mir-155-5p,mir-214-5p,mir-326,mir-300,mir-542-3p,mir-31-5p,mir-24-3p,mir-379-3p,mir-665,mir-139-5p,mir-370-5p,mir-17-5p,mir-199-3p,mir-25-3p,mir-375,mir-216-5p,mir-5688,mir-196-5p,mir-493-5p,mir-338-3p,mir-505-3p,mir-377-3p,mir-425-5p,mir-582-5p,mir-128-3p…
HINT1	1	1	1	1	1	1	1	7	59	98	mir-21-5p,mir-299-3p,mir-542-3p,mir-384,mir-6835-3p,mir-371-5p,mir-452-5p,mir-186-5p,mir-136-5p,mir-421,mir-24-3p,mir-369-3p,mir-340-5p,mir-342-3p,mir-496.2,mir-362-5p,mir-33-5p,mir-382-3p,mir-212-5p,mir-27-3p,mir-1306-5p,mir-485-5p,mir-488-3p,mir-505-3p,mir-135-5p,mir-214-5p,mir-370-5p,mir-139-5p,mir-17-5p,mir-124-3p,mir-216-5p,mir-758-3p,mir-494-3p,mir-140-3p,mir-130-5p,mir-25-3p,mir-128-3p,mir…
RPL34	1	1	1	1	1	1	1	7	45	94	mir-136-5p,mir-361-5p,mir-369-3p,mir-326,mir-1224-5p,mir-150-5p,mir-519-3p,mir-122-5p,mir-362-5p,mir-539-3p,mir-212-5p,mir-299-5p,mir-1306-5p,mir-140-3p,mir-129-5p,mir-340-5p,mir-138-5p,mir-20-5p,mir-137,mir-149-5p,let-7-5p,mir-760,mir-324-5p,mir-494-3p,mir-409-3p,mir-338-3p,mir-455-3p,mir-582-5p,mir-433-3p,mir-520-3p,mir-335-5p,mir-101-3p,mir-3167,mir-193-5p,mir-134-5p,mir-374-5p,mir-376-3p,mir-…
YBX1	1	1	1	1	1	1	1	7	61	71	mir-143-3p,mir-224-5p,mir-665,mir-151-3p,mir-194-5p,mir-6835-3p,mir-452-5p,mir-153-3p,mir-361-5p,mir-494-3p,mir-365-3p,mir-454-3p,mir-3529-5p,mir-1251-5p,mir-409-3p,mir-150-5p,mir-371-5p,mir-122-5p,mir-154-5p,mir-217,mir-208-3p,mir-1197,mir-382-5p,mir-542-3p,mir-129-5p,mir-24-3p,mir-296-5p,mir-532-3p,mir-296-3p,mir-342-3p,mir-449-5p,mir-137,mir-199-3p,mir-375,mir-873-5p,mir-331-3p,mir-128-3p,mir-…
RPS14	1	1	1	1	1	1	1	7	48	59	mir-27-3p,mir-665,mir-324-5p,mir-371-5p,mir-29-3p,mir-670-3p,mir-150-5p,mir-185-5p,mir-183-5p,mir-379-3p,mir-155-5p,mir-219-3p,mir-339-5p,mir-1306-5p,mir-542-3p,mir-129-5p,mir-24-3p,mir-365-3p,mir-122-5p,mir-214-5p,mir-532-3p,mir-323-3p,mir-138-5p,mir-142-3p,mir-149-5p,mir-216-5p,mir-874-3p,mir-128-3p,mir-494-3p,mir-409-3p,mir-338-3p,mir-140-3p,mir-433-3p,mir-133-3p,mir-6838-5p,mir-188-5p,mir-127…
RPS19	1	1	1	1	1	1	1	7	47	57	mir-299-3p,mir-143-3p,mir-665,mir-342-3p,mir-6835-3p,mir-129-5p,mir-452-5p,mir-193-3p,mir-136-5p,mir-652-3p,mir-192-5p,mir-670-3p,mir-150-5p,mir-22-3p,mir-122-5p,mir-27-3p,mir-31-5p,mir-24-3p,mir-296-5p,mir-135-5p,mir-370-5p,mir-504-5p,mir-331-3p,mir-30-5p,mir-338-3p,mir-223-3p,mir-134-5p,mir-370-3p,mir-203-3p,mir-335-5p,mir-326,mir-151-5p,mir-423-3p,mir-216-3p,mir-362-3p,mir-455-3p,mir-543,mir-1…
GNB2L1	1	1	1	1	1	1	1	7	48	55	mir-299-3p,mir-134-5p,mir-448,mir-215-5p,mir-375,mir-129-5p,mir-136-5p,mir-5195-3p,mir-421,mir-342-3p,mir-153-3p,mir-665,mir-150-5p,mir-1271-5p,mir-154-5p,mir-423-5p,mir-31-5p,mir-24-3p,mir-340-5p,mir-532-3p,mir-323-3p,mir-613,mir-876-5p,mir-1249-3p,mir-182-5p,mir-324-5p,mir-670-3p,mir-338-3p,mir-505-3p,mir-9-5p,mir-205-5p,mir-203-3p,mir-186-5p,mir-493-3p,mir-204-5p,mir-668-3p,mir-455-3p,mir-146-…
RPL18A	1	1	1	1	1	1	1	7	34	45	mir-3139,mir-143-3p,mir-215-5p,mir-195-5p,mir-140-3p,mir-490-3p,mir-370-5p,mir-371-5p,mir-488-3p,mir-29-3p,mir-101-3p,mir-342-3p,mir-1251-5p,mir-188-5p,mir-193-5p,mir-338-3p,mir-874-3p,mir-455-3p,mir-665,mir-330-5p,mir-212-5p,mir-10-5p,mir-31-5p,mir-24-3p,mir-296-5p,mir-139-5p,mir-19-3p,mir-379-3p,mir-144-3p,mir-146-5p,mir-6884-5p,mir-4319,mir-877-5p,mir-330-3p
HNRNPD	1	1	1	1	1	1	1	7	38	44	mir-27-3p,mir-384,mir-151-3p,mir-505-3p,mir-194-5p,mir-6835-3p,mir-425-5p,mir-381-3p,mir-202-5p,mir-1197,mir-495-3p,mir-369-3p,mir-183-5p,mir-125-5p,mir-3681-3p,mir-489-3p,mir-181-5p,mir-374-5p,mir-382-3p,mir-222-3p,mir-21-5p,mir-379-3p,mir-655-3p,mir-543,mir-140-3p,mir-19-3p,mir-340-5p,mir-124-3p,mir-214-5p,mir-1-5p,mir-154-3p,mir-216-3p,mir-146-5p,mir-141-3p,mir-216-5p,mir-224-5p,mir-375,mir-429
MORF4L1	1	1	1	1	1	1	1	7	33	44	mir-5688,mir-494-3p,mir-30-5p,mir-338-3p,mir-212-3p,mir-17-5p,mir-6835-3p,mir-330-3p,mir-29-3p,mir-340-5p,mir-186-5p,mir-493-5p,mir-188-5p,mir-496.2,mir-489-3p,mir-155-5p,mir-33-5p,mir-374-5p,mir-300,mir-499-5p,mir-505-3p,mir-200-3p,mir-24-3p,mir-365-3p,mir-124-3p,mir-139-5p,mir-421,mir-182-5p,mir-141-3p,mir-142-3p,mir-320,mir-28-5p,mir-96-5p
NCL	1	1	1	1	1	1	1	7	42	44	mir-331-3p,mir-27-3p,mir-493-5p,mir-338-3p,mir-199-5p,mir-194-5p,mir-504-5p,mir-128-3p,mir-1-3p,mir-494-3p,mir-29-3p,mir-186-5p,mir-1251-5p,mir-670-3p,mir-125-5p,mir-193-5p,mir-876-5p,mir-431-5p,mir-6766-3p,mir-874-3p,mir-543,mir-219-3p,mir-130-3p,mir-208-3p,mir-299-5p,mir-499-5p,mir-140-3p,mir-411-5p,mir-505-3p,mir-135-5p,mir-330-3p,mir-132-3p,mir-532-3p,mir-421,mir-409-3p,mir-21-5p,mir-103-3p,m…
NPM1	1	1	1	1	1	1	1	7	21	44	mir-134-5p,mir-374-5p,mir-5590-3p,mir-6835-3p,mir-9-5p,mir-425-5p,mir-31-5p,mir-205-5p,mir-520-3p,mir-323-3p,mir-181-5p,mir-203-3p,mir-340-5p,mir-144-3p,mir-182-5p,mir-363-3p,mir-582-5p,mir-20-5p,mir-1271-5p,mir-410-3p,mir-101-3p
RPS12	1	1	1	1	1	1	1	7	37	41	mir-3139,mir-362-3p,mir-485-5p,mir-665,mir-138-5p,mir-300,mir-539-3p,mir-9-5p,mir-450-5p,mir-371-5p,mir-5195-3p,mir-1-3p,mir-154-3p,mir-154-5p,mir-342-3p,mir-670-3p,mir-219-3p,mir-151-3p,mir-668-3p,mir-455-3p,mir-543,mir-217,mir-376-3p,mir-208-3p,mir-499-5p,mir-542-3p,mir-490-3p,mir-24-3p,mir-365-3p,mir-135-5p,mir-486-5p,mir-6088,mir-141-3p,mir-363-3p,mir-6893-3p,mir-22-3p,mir-216-5p
CALR	1	1	1	1	1	1	1	7	37	39	mir-18-5p,mir-324-5p,mir-665,mir-140-3p,mir-31-5p,mir-496.1,mir-520-3p,mir-488-3p,mir-1298-5p,mir-1-3p,mir-409-5p,mir-330-3p,mir-342-3p,mir-302-3p,mir-1251-5p,mir-670-3p,mir-150-5p,mir-193-5p,mir-122-5p,mir-299-3p,mir-152-3p,mir-371-5p,mir-6088,mir-382-5p,mir-129-5p,mir-203-3p,mir-486-5p,mir-181-5p,mir-132-3p,mir-15-5p,mir-323-3p,mir-146-5p,mir-17-5p,mir-455-3p,mir-326,mir-216-5p,mir-873-5p
HNRNPL	1	1	1	1	1	1	1	7	34	38	mir-5688,mir-196-5p,mir-224-5p,mir-381-3p,mir-31-5p,mir-425-5p,mir-193-3p,mir-520-3p,mir-493-3p,mir-203-3p,mir-29-3p,mir-532-5p,mir-302-3p,mir-670-3p,mir-423-3p,mir-193-5p,mir-122-5p,mir-668-3p,mir-134-5p,mir-217,mir-455-5p,mir-216-3p,mir-212-5p,mir-10-5p,mir-27-3p,mir-129-5p,mir-411-5p,mir-6893-3p,mir-214-5p,mir-132-3p,mir-296-3p,mir-3167,mir-103-3p,mir-142-3p
RPL8	1	1	1	1	1	1	1	7	32	37	mir-874-3p,mir-362-3p,mir-199-5p,mir-148-3p,mir-6835-3p,mir-489-3p,mir-130-5p,mir-133-3p,mir-205-5p,mir-203-3p,mir-34-5p,mir-188-5p,mir-431-5p,mir-193-5p,mir-204-5p,mir-668-3p,mir-455-3p,mir-217,mir-130-3p,mir-221-3p,mir-140-3p,mir-218-5p,mir-135-5p,mir-214-5p,mir-138-5p,mir-504-5p,mir-326,mir-491-5p,mir-3064-5p,mir-199-3p,mir-375,mir-760
DYNLL1	1	1	1	1	1	1	1	7	26	36	mir-5688,mir-494-3p,mir-140-3p,mir-3118,mir-486-5p,mir-142-5p,mir-3167,mir-193-5p,mir-362-5p,mir-874-3p,mir-455-3p,mir-543,mir-217,mir-204-5p,mir-377-3p,mir-490-3p,mir-365-3p,mir-181-5p,mir-6835-3p,mir-323-3p,mir-449-5p,mir-330-3p,mir-873-5p,mir-328-3p,mir-330-5p,mir-21-5p
RPL9	1	1	1	1	1	1	1	7	30	36	mir-151-5p,mir-367-3p,mir-215-5p,mir-326,mir-665,mir-205-5p,mir-520-3p,mir-142-5p,mir-494-3p,mir-1197,mir-670-3p,mir-183-5p,mir-483-3p,mir-493-3p,mir-6884-5p,mir-362-5p,mir-668-3p,mir-455-3p,mir-374-5p,mir-208-3p,mir-10-5p,mir-124-3p,mir-214-5p,mir-6088,mir-504-5p,mir-320,mir-137,mir-873-5p,mir-877-5p,mir-6504-5p
FTL	1	1	1	1	1	1	1	7	29	35	mir-324-5p,mir-143-3p,mir-448,mir-338-3p,mir-505-3p,mir-129-5p,mir-193-3p,mir-130-5p,mir-128-3p,mir-133-3p,mir-142-5p,mir-153-3p,mir-483-3p,mir-122-5p,mir-3064-5p,mir-149-5p,mir-455-5p,mir-130-3p,mir-485-5p,mir-411-5p,mir-23-3p,mir-340-5p,mir-22-3p,mir-421,mir-146-5p,mir-320,mir-489-3p,mir-1197,mir-216-5p
RPS28	1	1	1	1	1	1	1	7	31	35	mir-299-3p,mir-331-3p,mir-485-5p,mir-30-5p,mir-379-3p,mir-31-5p,mir-193-3p,mir-486-5p,mir-1-3p,mir-494-3p,mir-149-5p,mir-1271-5p,mir-496.2,mir-493-3p,mir-876-5p,mir-134-5p,mir-543,mir-185-5p,mir-412-5p,mir-1306-5p,mir-542-3p,mir-490-3p,mir-24-3p,mir-22-3p,mir-181-5p,mir-182-5p,mir-141-3p,mir-103-3p,mir-491-5p,mir-873-5p,mir-6504-5p
TUBB	1	1	1	1	1	1	1	7	30	34	mir-5688,mir-505-3p,mir-200-3p,mir-34-5p,mir-1298-5p,mir-1-3p,mir-369-3p,mir-3167,mir-16-5p,mir-150-5p,mir-371-5p,mir-28-5p,mir-423-5p,mir-330-5p,mir-455-5p,mir-204-5p,mir-208-3p,mir-1306-5p,mir-129-5p,mir-488-3p,mir-188-5p,mir-483-3p,mir-181-5p,mir-6088,mir-421,mir-141-3p,mir-491-5p,mir-216-5p,mir-383-5p,mir-760
NONO	1	1	1	1	1	1	1	7	31	33	mir-299-3p,mir-494-3p,mir-338-3p,mir-140-3p,mir-136-5p,mir-1197,mir-744-5p,mir-130-5p,mir-501-3p,mir-326,mir-101-3p,mir-34-5p,mir-320,mir-122-5p,mir-874-3p,mir-455-3p,mir-374-5p,mir-149-5p,mir-499-5p,mir-10-5p,mir-490-3p,mir-24-3p,mir-214-5p,mir-132-3p,mir-421,mir-144-3p,mir-141-3p,mir-873-5p,mir-6504-5p,mir-383-5p,mir-216-5p
HDGF	1	1	1	1	1	1	1	7	27	32	mir-299-3p,mir-423-5p,mir-384,mir-148-3p,mir-425-5p,mir-136-5p,mir-128-3p,mir-29-3p,mir-1224-5p,mir-150-5p,mir-193-5p,mir-122-5p,mir-3139,mir-212-5p,mir-505-3p,mir-129-5p,mir-532-3p,mir-6893-3p,mir-139-5p,mir-15-5p,mir-330-3p,mir-141-3p,mir-125-5p,mir-873-5p,mir-4644,mir-328-3p,mir-760
RPL4	1	1	1	1	1	1	1	7	29	32	mir-299-3p,mir-215-5p,mir-379-3p,mir-199-5p,mir-194-5p,mir-5195-3p,mir-335-5p,mir-501-3p,mir-382-3p,mir-520-3p,mir-302-3p,mir-140-3p,mir-431-5p,mir-3681-3p,mir-362-5p,mir-668-3p,mir-455-3p,mir-217,mir-212-5p,mir-199-3p,mir-1306-5p,mir-27-3p,mir-24-3p,mir-218-5p,mir-214-5p,mir-132-3p,mir-410-3p,mir-491-5p,mir-328-3p
RPL5	1	1	1	1	1	1	1	7	30	32	mir-384,mir-7-5p,mir-505-3p,mir-377-3p,mir-136-5p,mir-369-3p,mir-205-5p,mir-154-3p,mir-29-3p,mir-101-3p,mir-409-3p,mir-302-3p,mir-30-5p,mir-496.2,mir-489-3p,mir-539-3p,mir-374-5p,mir-300,mir-130-3p,mir-299-5p,mir-371-5p,mir-202-5p,mir-340-5p,mir-124-3p,mir-421,mir-144-3p,mir-182-5p,mir-17-5p,mir-519-3p,mir-96-5p
RPLP1	1	1	1	1	1	1	1	7	28	30	mir-665,mir-199-5p,mir-148-3p,mir-490-3p,mir-205-5p,mir-4782-3p,mir-330-3p,mir-342-3p,mir-320,mir-543,mir-150-5p,mir-496.2,mir-483-3p,mir-374-5p,mir-376-3p,mir-421,mir-505-3p,mir-129-5p,mir-22-3p,mir-181-5p,mir-410-3p,mir-182-5p,mir-141-3p,mir-329-3p,mir-323-3p,mir-4429,mir-296-3p,mir-216-5p
PRDX2	1	1	1	1	1	1	1	7	25	29	mir-299-3p,mir-331-3p,mir-143-3p,mir-338-3p,mir-223-3p,mir-140-3p,mir-1-3p,mir-409-5p,mir-342-3p,mir-151-5p,mir-122-5p,mir-3064-5p,mir-423-5p,mir-455-3p,mir-212-5p,mir-499-5p,mir-208-3p,mir-147,mir-23-3p,mir-296-5p,mir-214-5p,mir-532-3p,mir-138-5p,mir-877-5p,mir-873-5p
RPL35A	1	1	1	1	1	1	1	7	26	29	mir-196-5p,mir-665,mir-338-3p,mir-6835-3p,mir-136-5p,mir-133-3p,mir-519-3p,mir-29-3p,mir-454-3p,mir-153-3p,mir-300,mir-33-5p,mir-382-3p,mir-204-5p,mir-485-5p,mir-31-5p,mir-24-3p,mir-135-5p,mir-335-5p,mir-330-3p,mir-532-5p,mir-613,mir-320,mir-22-3p,mir-1249-3p,mir-216-5p
RPL38	1	1	1	1	1	1	1	7	20	27	mir-423-5p,mir-374-5p,mir-485-5p,mir-665,mir-204-5p,mir-1306-5p,mir-379-5p,mir-582-5p,mir-501-3p,mir-135-5p,mir-214-5p,mir-504-5p,mir-532-3p,mir-369-3p,mir-29-3p,mir-34-5p,mir-339-5p,mir-371-5p,mir-10-5p,let-7-5p
TKT	1	1	1	1	1	1	1	7	27	27	mir-423-5p,mir-215-5p,mir-195-5p,mir-425-5p,mir-1-3p,mir-1197,mir-1224-5p,mir-665,mir-371-5p,mir-876-5p,mir-491-5p,mir-489-3p,mir-874-3p,mir-455-3p,mir-339-5p,mir-204-5p,mir-212-5p,mir-542-3p,mir-31-5p,mir-6088,mir-370-5p,mir-182-5p,mir-873-5p,mir-4319,mir-3064-5p,mir-375,mir-216-5p
BTF3	1	1	1	1	1	1	1	7	22	26	mir-224-5p,mir-665,mir-452-5p,mir-361-5p,mir-203-3p,mir-369-3p,mir-6838-5p,mir-340-5p,mir-186-5p,mir-1224-5p,mir-219-3p,mir-124-3p,mir-154-5p,mir-374-5p,mir-185-5p,mir-490-3p,mir-503-5p,mir-483-3p,mir-146-5p,mir-141-3p,mir-22-3p,mir-429
COX5A	1	1	1	1	1	1	1	7	25	26	mir-494-3p,mir-338-3p,mir-377-3p,mir-329-3p,mir-500-5p,mir-224-5p,mir-652-3p,mir-28-3p,mir-153-3p,mir-188-5p,mir-185-5p,mir-362-5p,mir-155-5p,mir-455-3p,mir-374-5p,mir-217,mir-204-5p,mir-212-5p,mir-378-3p,mir-505-3p,mir-135-5p,mir-410-3p,mir-330-3p,mir-760,mir-429
PSMB1	1	1	1	1	1	1	1	7	22	26	mir-30-5p,mir-5590-3p,mir-140-3p,mir-582-5p,mir-374-5p,mir-520-3p,mir-519-3p,mir-101-3p,mir-135-5p,mir-372-3p,mir-543,mir-149-5p,mir-299-5p,mir-202-5p,mir-340-5p,mir-6893-3p,mir-323-3p,mir-330-3p,mir-212-3p,mir-216-5p,mir-760,mir-6504-5p
TAGLN2	1	1	1	1	1	1	1	7	21	26	mir-3139,mir-455-3p,mir-542-3p,mir-670-3p,mir-216-3p,mir-140-3p,mir-668-3p,mir-4644,mir-1197,mir-136-5p,mir-5195-3p,mir-296-5p,mir-133-3p,mir-496.2,mir-1-3p,mir-5688,mir-103-3p,mir-152-3p,mir-330-5p,mir-22-3p,mir-338-3p
ILF2	1	1	1	1	1	1	1	7	20	24	mir-5688,mir-543,mir-382-3p,mir-409-3p,mir-421,mir-505-3p,mir-374-5p,mir-425-5p,mir-136-5p,mir-370-5p,mir-6893-3p,mir-496.1,mir-203-3p,mir-335-5p,mir-144-3p,mir-101-3p,mir-613,mir-665,mir-137,mir-25-3p
TCEB2	1	1	1	1	1	1	1	7	20	24	mir-423-5p,mir-331-3p,mir-149-5p,mir-151-3p,mir-140-3p,mir-760,mir-452-5p,mir-216-5p,mir-532-3p,mir-22-3p,mir-15-5p,mir-135-5p,mir-1197,mir-873-5p,mir-670-3p,mir-4319,mir-193-5p,mir-150-5p,mir-6884-5p,mir-204-5p
EIF4A1	1	1	1	1	1	1	1	7	18	23	mir-3139,mir-331-3p,mir-330-5p,mir-338-3p,mir-212-5p,mir-31-5p,mir-381-3p,mir-129-5p,mir-133-3p,mir-6893-3p,mir-485-5p,mir-335-5p,mir-3184-5p,mir-188-5p,mir-670-3p,mir-493-3p,mir-3064-5p,mir-154-5p
NDUFS5	1	1	1	1	1	1	1	7	21	23	mir-5195-3p,mir-455-3p,mir-374-5p,mir-371-5p,mir-30-5p,mir-216-3p,mir-199-5p,mir-452-5p,mir-379-5p,mir-128-3p,mir-22-3p,mir-214-5p,mir-154-5p,mir-362-3p,mir-6884-5p,mir-1251-5p,mir-493-5p,mir-433-3p,mir-135-5p,mir-299-3p,mir-216-5p
RPS29	1	1	1	1	1	1	1	7	12	23	mir-455-3p,mir-371-5p,mir-505-3p,mir-130-5p,mir-24-3p,mir-5195-3p,mir-214-5p,mir-335-5p,mir-186-5p,mir-6884-5p,mir-300,mir-876-5p
ACTG1	1	1	1	1	1	1	1	7	19	22	mir-381-3p,mir-374-5p,mir-186-5p,mir-7-5p,mir-199-5p,mir-194-5p,mir-10-5p,mir-504-5p,mir-5195-3p,mir-361-5p,mir-132-3p,mir-15-5p,mir-409-5p,mir-409-3p,mir-330-3p,mir-342-3p,mir-103-3p,mir-6884-5p,mir-383-5p
HNRNPH2	1	1	1	1	1	1	1	7	19	21	mir-539-3p,mir-217,mir-300,mir-324-5p,mir-496.2,mir-582-5p,mir-5195-3p,mir-483-3p,mir-362-5p,mir-532-3p,mir-144-3p,mir-101-3p,mir-212-3p,mir-186-5p,mir-1224-5p,mir-487-3p,mir-216-5p,mir-383-5p,mir-495-3p
PRDX3	1	1	1	1	1	1	1	7	17	21	mir-668-3p,mir-381-3p,mir-374-5p,mir-224-5p,mir-376-3p,mir-590-5p,mir-31-5p,mir-23-3p,mir-181-5p,mir-4735-3p,mir-369-3p,mir-429,mir-3167,mir-543,mir-362-5p,mir-383-5p,mir-873-5p
ODC1	1	1	1	1	1	1	1	7	20	20	mir-299-3p,mir-455-3p,mir-493-5p,mir-532-3p,mir-329-3p,mir-193-3p,mir-3184-5p,mir-133-3p,mir-187-3p,mir-181-5p,mir-1-3p,mir-135-5p,mir-342-3p,mir-370-5p,mir-188-5p,mir-491-5p,mir-126-3p,mir-328-3p,mir-493-3p,mir-760
RPS21	1	1	1	1	1	1	1	7	20	20	mir-455-3p,mir-27-3p,mir-384,mir-212-5p,mir-208-3p,mir-6835-3p,mir-499-5p,mir-425-5p,mir-377-3p,mir-371-5p,mir-24-3p,mir-505-3p,mir-214-5p,mir-6088,mir-193-3p,mir-330-3p,mir-504-5p,mir-493-3p,mir-149-5p,mir-1306-5p
TRIM28	1	1	1	1	1	1	1	7	18	20	mir-874-3p,mir-455-3p,mir-143-3p,mir-222-3p,mir-199-5p,mir-140-3p,mir-299-5p,mir-542-3p,mir-411-5p,mir-370-5p,mir-29-3p,mir-409-3p,mir-302-3p,mir-377-3p,mir-493-5p,mir-491-5p,mir-199-3p,mir-493-3p
PKM	1	1	1	1	1	1	1	7	16	18	mir-362-3p,mir-455-3p,mir-204-5p,mir-4644,mir-760,mir-3064-5p,mir-19-3p,mir-296-3p,mir-489-3p,mir-873-5p,mir-326,mir-491-5p,mir-149-5p,mir-199-3p,mir-122-5p,mir-338-3p
HNRNPH1	1	1	1	1	1	1	1	7	16	17	mir-324-5p,mir-367-3p,mir-539-3p,mir-505-3p,mir-411-5p,mir-22-3p,mir-181-5p,mir-496.1,mir-421,mir-154-5p,mir-212-3p,mir-186-5p,mir-320,mir-371-5p,mir-383-5p,mir-495-3p
RPL23A	1	1	1	1	1	1	1	7	16	17	mir-539-3p,mir-384,mir-339-5p,mir-223-3p,mir-331-3p,mir-1197,mir-411-5p,mir-483-3p,mir-613,mir-154-3p,mir-326,mir-504-5p,mir-1224-5p,mir-493-5p,mir-431-5p,mir-122-5p
RPS4X	1	1	1	1	1	1	1	7	17	17	mir-1224-5p,mir-219-3p,mir-212-5p,mir-130-5p,mir-31-5p,mir-760,mir-500-5p,mir-483-3p,mir-3666,mir-421,mir-144-3p,mir-182-5p,mir-7153-5p,mir-873-5p,mir-96-5p,mir-876-5p,mir-101-3p
TCP1	1	1	1	1	1	1	1	7	16	17	mir-423-5p,mir-33-5p,mir-758-3p,mir-185-5p,mir-384,mir-140-3p,mir-329-3p,mir-10-5p,mir-370-5p,mir-340-5p,mir-488-3p,mir-142-5p,mir-323-3p,mir-543,mir-149-5p,mir-3064-5p
ACTB	1	1	1	1	1	1	1	7	16	16	mir-33-5p,mir-382-3p,mir-5195-3p,mir-194-5p,mir-4735-3p,mir-1306-5p,mir-31-5p,mir-205-5p,mir-124-3p,mir-486-5p,mir-19-3p,mir-613,mir-539-3p,mir-331-3p,mir-3064-5p,mir-216-5p
CALM2	1	1	1	1	1	1	1	7	14	16	mir-448,mir-493-5p,mir-130-3p,mir-505-3p,mir-655-3p,mir-186-5p,mir-129-5p,mir-421,mir-369-3p,mir-3167,mir-613,mir-300,mir-1197,mir-151-3p
APRT	1	1	1	1	1	1	1	7	15	15	mir-874-3p,mir-331-3p,mir-494-3p,mir-339-5p,mir-28-3p,mir-15-5p,mir-296-5p,mir-206,mir-142-5p,mir-182-5p,mir-146-5p,mir-665,mir-1271-5p,mir-4429,mir-101-3p
BSG	1	1	1	1	1	1	1	7	12	15	mir-494-3p,mir-3118,mir-296-5p,mir-22-3p,mir-6835-3p,mir-652-3p,mir-1197,mir-7153-5p,mir-6884-5p,mir-125-5p,mir-328-3p,mir-1249-3p
ADM5	1	1	1	1	1	1	1	7	14	14	mir-18-5p,mir-330-5p,mir-379-5p,mir-31-5p,mir-24-3p,mir-133-3p,mir-15-5p,mir-494-3p,mir-182-5p,mir-103-3p,mir-151-5p,mir-219-3p,mir-216-5p,mir-760
SLC25A5	1	1	1	1	1	1	1	7	13	14	mir-196-5p,mir-374-5p,mir-6807-3p,mir-665,mir-369-3p,mir-27-3p,mir-361-5p,mir-135-5p,mir-214-5p,mir-3118,mir-410-3p,mir-137,mir-190-5p
MCM7	1	1	1	1	1	1	1	7	13	13	mir-539-3p,mir-665,mir-199-5p,mir-324-5p,mir-10-5p,mir-193-3p,mir-218-5p,mir-296-3p,mir-346,mir-103-3p,mir-3184-5p,mir-185-5p,mir-372-3p
RPL18	1	1	1	1	1	1	1	7	11	13	mir-181-5p,mir-214-5p,mir-6807-3p,mir-665,mir-423-5p,mir-873-5p,mir-491-5p,mir-3064-5p,mir-328-3p,mir-122-5p,mir-23-3p
RPS8	1	1	1	1	1	1	1	7	12	13	mir-299-3p,mir-149-5p,mir-6835-3p,mir-582-5p,mir-24-3p,mir-124-3p,mir-203-3p,mir-146-5p,mir-212-3p,mir-219-3p,mir-383-5p,mir-101-3p
C1QBP	1	1	1	1	1	1	1	7	10	12	mir-6835-3p,mir-758-3p,mir-300,mir-493-5p,mir-429,mir-330-3p,mir-7153-5p,mir-193-3p,mir-375,mir-135-5p
RPL11	1	1	1	1	1	1	1	7	11	12	mir-214-5p,mir-433-3p,mir-27-3p,mir-193-3p,mir-32-5p,mir-140-3p,mir-137,mir-6807-3p,mir-31-5p,mir-205-5p,mir-216-5p
SNRPG	1	1	1	1	1	1	1	7	11	12	mir-155-5p,mir-5688,mir-215-5p,mir-505-3p,mir-613,mir-493-5p,mir-185-5p,mir-383-5p,mir-23-3p,mir-500-5p,mir-488-3p
TMSB10	1	1	1	1	1	1	1	7	12	12	mir-539-3p,mir-374-5p,mir-27-3p,mir-216-3p,mir-148-3p,mir-140-3p,mir-187-3p,mir-369-3p,mir-449-5p,mir-182-5p,mir-760,mir-96-5p
CCT3	1	1	1	1	1	1	1	7	11	11	mir-33-5p,mir-149-5p,mir-138-5p,mir-216-3p,mir-223-3p,mir-140-3p,mir-188-5p,mir-873-5p,mir-371-5p,mir-24-3p,mir-6504-5p
CCT7	1	1	1	1	1	1	1	7	11	11	mir-149-5p,mir-339-5p,mir-379-3p,mir-140-3p,mir-320,mir-4319,mir-3064-5p,mir-371-5p,mir-128-3p,mir-186-5p,mir-372-3p
EIF5A	1	1	1	1	1	1	1	7	8	11	mir-219-3p,mir-6838-5p,mir-142-3p,mir-3184-5p,mir-491-5p,mir-185-5p,mir-133-3p,mir-495-3p
MYL6	1	1	1	1	1	1	1	7	8	11	mir-330-5p,mir-29-3p,mir-504-5p,mir-873-5p,mir-10-5p,mir-377-3p,mir-493-3p,mir-124-3p
TPI1	1	1	1	1	1	1	1	7	10	11	mir-423-5p,mir-665,mir-199-5p,mir-140-3p,mir-873-5p,mir-425-5p,mir-483-3p,mir-582-5p,mir-133-3p,mir-22-3p
BANF1	1	1	1	1	1	1	1	7	10	10	mir-134-5p,mir-4429,mir-335-5p,mir-148-3p,mir-320,mir-877-5p,mir-150-5p,mir-31-5p,mir-488-3p,mir-873-5p
H2AFZ	1	1	1	1	1	1	1	7	9	10	mir-455-3p,mir-496.1,mir-202-5p,mir-141-3p,mir-212-3p,mir-208-3p,mir-499-5p,mir-27-3p,mir-374-5p
NDUFB2	1	1	1	1	1	1	1	7	6	10	mir-203-3p,mir-493-5p,mir-149-5p,mir-19-3p,mir-500-5p,mir-760
RPL21	1	1	1	1	1	1	1	7	8	10	mir-494-3p,mir-374-5p,mir-369-3p,mir-1197,mir-9-5p,mir-205-5p,mir-410-3p,mir-323-3p
SLC25A6	1	1	1	1	1	1	1	7	10	10	mir-139-5p,mir-331-3p,mir-19-3p,mir-376-3p,mir-103-3p,mir-1224-5p,mir-532-3p,mir-378-3p,mir-122-5p,mir-296-5p
ERH	1	1	1	1	1	1	1	7	9	9	mir-362-3p,mir-217,mir-374-5p,mir-410-3p,mir-5590-3p,mir-1224-5p,mir-130-5p,mir-340-5p,mir-495-3p
HSP90AB1	1	1	1	1	1	1	1	7	9	9	mir-381-3p,mir-1-5p,mir-335-5p,mir-448,mir-421,mir-485-5p,mir-153-3p,mir-505-3p,mir-6893-3p
PCNA	1	1	1	1	1	1	1	7	8	9	mir-874-3p,mir-217,mir-371-5p,mir-496.2,mir-877-5p,mir-542-3p,mir-340-5p,mir-154-5p
RPL3	1	1	1	1	1	1	1	7	9	9	mir-139-5p,mir-296-5p,mir-223-3p,mir-504-5p,mir-3167,mir-124-3p,mir-31-5p,mir-365-3p,mir-22-3p
RPL7A	1	1	1	1	1	1	1	7	9	9	mir-496.2,mir-3139,mir-421,mir-485-5p,mir-299-5p,mir-371-5p,mir-6504-5p,mir-490-3p,mir-489-3p
RPS2	1	1	1	1	1	1	1	7	9	9	mir-214-5p,mir-370-3p,mir-142-5p,mir-1197,mir-873-5p,mir-193-5p,mir-328-3p,mir-340-5p,mir-760
EIF3C	1	1	1	1	1	1	1	7	8	8	mir-299-5p,mir-195-5p,mir-505-3p,mir-3118,mir-329-3p,mir-1306-5p,mir-503-5p,mir-873-5p
EIF3I	1	1	1	1	1	1	1	7	7	8	mir-3666,mir-326,mir-129-5p,mir-136-5p,mir-411-5p,mir-122-5p,mir-24-3p
RPL36	1	1	1	1	1	1	1	7	6	8	mir-455-3p,mir-670-3p,mir-329-3p,mir-370-3p,mir-24-3p,mir-296-5p
RPL36AL	1	1	1	1	1	1	1	7	8	8	mir-1298-5p,mir-421,mir-410-3p,mir-204-5p,mir-539-3p,mir-505-3p,mir-205-5p,mir-135-5p
XRCC6	1	1	1	1	1	1	1	7	8	8	mir-142-5p,mir-144-3p,mir-377-3p,mir-1224-5p,mir-384,mir-379-5p,mir-205-5p,mir-6504-5p
COX8A	1	1	1	1	1	1	1	7	6	7	mir-370-5p,mir-335-5p,mir-3118,mir-27-3p,mir-433-3p,mir-3681-3p
NDUFA3	1	1	1	1	1	1	1	7	6	7	mir-668-3p,mir-372-3p,mir-431-5p,mir-489-3p,mir-130-5p,mir-873-5p
PPA1	1	1	1	1	1	1	1	7	7	7	mir-543,mir-455-5p,mir-409-3p,mir-320,mir-655-3p,mir-384,mir-496.1
RPL41	1	1	1	1	1	1	1	7	7	7	mir-196-5p,mir-542-3p,mir-338-3p,mir-455-3p,mir-193-5p,mir-383-5p,mir-324-5p
RPS20	1	1	1	1	1	1	1	7	6	7	mir-199-5p,mir-342-3p,mir-145-5p,mir-191-5p,mir-371-5p,mir-340-5p
SNRPD2	1	1	1	1	1	1	1	7	5	7	mir-874-3p,mir-873-5p,mir-421,mir-1197,mir-505-3p
ENO1	1	1	1	1	1	1	1	7	5	6	mir-496.1,mir-425-5p,mir-485-5p,mir-143-3p,mir-22-3p
OAZ1	1	1	1	1	1	1	1	7	6	6	mir-143-3p,mir-6835-3p,mir-499-5p,mir-374-5p,mir-4676-3p,mir-4644
SNRPB	1	1	1	1	1	1	1	7	6	6	mir-5688,mir-374-5p,mir-409-3p,mir-4319,mir-328-3p,mir-340-5p
SSBP1	1	1	1	1	1	1	1	7	5	6	mir-874-3p,mir-140-3p,mir-148-3p,mir-136-5p,mir-6504-5p
TXN	1	1	1	1	1	1	1	7	5	6	mir-33-5p,mir-323-3p,mir-409-3p,mir-488-3p,mir-495-3p
CCT2	1	1	1	1	1	1	1	7	5	5	mir-155-5p,mir-425-5p,mir-144-3p,mir-493-3p,mir-140-3p
EEF1B2	1	1	1	1	1	1	1	7	5	5	mir-202-5p,mir-335-5p,mir-488-3p,mir-379-3p,mir-194-5p
GNL3	1	1	1	1	1	1	1	7	4	5	mir-655-3p,mir-143-3p,mir-369-3p,mir-374-5p
LDHB	1	1	1	1	1	1	1	7	5	5	mir-139-5p,mir-335-5p,mir-493-5p,mir-330-3p,mir-375
MRPS34	1	1	1	1	1	1	1	7	5	5	mir-491-5p,mir-504-5p,mir-211-5p,mir-296-5p,mir-124-3p
PRDX1	1	1	1	1	1	1	1	7	4	5	mir-655-3p,mir-487-3p,mir-375,mir-539-3p
RPS16	1	1	1	1	1	1	1	7	5	5	mir-381-3p,mir-1-5p,mir-892-3p,mir-665,mir-876-5p
TUBB4B	1	1	1	1	1	1	1	7	5	5	mir-873-5p,mir-377-3p,mir-216-3p,mir-3681-3p,mir-140-3p
UBA1	1	1	1	1	1	1	1	7	5	5	mir-299-3p,mir-504-5p,mir-185-5p,mir-31-5p,mir-34-5p
ATP5I	1	1	1	1	1	1	1	7	4	4	mir-193-5p,mir-339-5p,mir-138-5p,mir-377-3p
ATP5J2	1	1	1	1	1	1	1	7	4	4	mir-423-5p,mir-670-3p,mir-202-5p,mir-488-3p
COX5B	1	1	1	1	1	1	1	7	4	4	mir-33-5p,mir-31-5p,mir-133-3p,mir-186-5p
EIF3E	1	1	1	1	1	1	1	7	4	4	mir-369-3p,mir-374-5p,mir-410-3p,mir-224-5p
HNRNPM	1	1	1	1	1	1	1	7	4	4	mir-132-3p,mir-873-5p,mir-505-3p,mir-216-5p
PHGDH	1	1	1	1	1	1	1	7	4	4	mir-137,mir-27-3p,mir-128-3p,mir-3167
PPIB	1	1	1	1	1	1	1	7	4	4	mir-668-3p,mir-3184-5p,mir-148-3p,mir-206
RPS27	1	1	1	1	1	1	1	7	4	4	mir-143-3p,mir-141-3p,mir-365-3p,mir-873-5p
ATP5C1	1	1	1	1	1	1	1	7	3	3	mir-382-5p,mir-410-3p,mir-3064-5p
CHMP4A	1	1	1	1	1	1	1	7	3	3	mir-1271-5p,mir-379-5p,mir-219-3p
CKB	1	1	1	1	1	1	1	7	3	3	mir-139-5p,mir-15-5p,mir-138-5p
COX6A1	1	1	1	1	1	1	1	7	3	3	mir-300,mir-133-3p,mir-186-5p
EIF3G	1	1	1	1	1	1	1	7	3	3	mir-874-3p,mir-137,mir-485-5p
IMPDH2	1	1	1	1	1	1	1	7	3	3	mir-151-5p,mir-383-5p,mir-488-3p
PRICKLE4	1	1	1	1	1	1	1	7	3	3	mir-670-3p,mir-1306-5p,mir-532-3p
RPS13	1	1	1	1	1	1	1	7	3	3	mir-137,mir-410-3p,mir-494-3p
RPS26	1	1	1	1	1	1	1	7	3	3	mir-214-5p,mir-668-3p,mir-377-3p
U2AF1	1	1	1	1	1	1	1	7	3	3	mir-129-5p,mir-133-3p,mir-4676-3p
ALYREF	1	1	1	1	1	1	1	7	2	2	mir-329-3p,mir-145-5p
ATP5O	1	1	1	1	1	1	1	7	2	2	mir-181-5p,mir-5195-3p
EEF1D	1	1	1	1	1	1	1	7	2	2	mir-184,mir-873-5p
EIF3K	1	1	1	1	1	1	1	7	1	2	mir-505-3p
FBL	1	1	1	1	1	1	1	7	2	2	mir-144-3p,mir-505-3p
GSTP1	1	1	1	1	1	1	1	7	2	2	mir-133-3p,mir-128-3p
MIF	1	1	1	1	1	1	1	7	2	2	mir-451,mir-483-3p
NDUFB8	1	1	1	1	1	1	1	7	2	2	mir-877-5p,mir-876-5p
PDCD5	1	1	1	1	1	1	1	7	2	2	mir-448,mir-153-3p
RPL19	1	1	1	1	1	1	1	7	2	2	mir-379-3p,mir-124-3p
RPL29	1	1	1	1	1	1	1	7	2	2	mir-493-5p,mir-495-3p
RPL39	1	1	1	1	1	1	1	7	2	2	mir-140-5p,mir-190-5p
RPLP0	1	1	1	1	1	1	1	7	2	2	mir-382-5p,mir-186-5p
RPS11	1	1	1	1	1	1	1	7	2	2	mir-431-5p,mir-491-5p
RPS17	1	1	1	1	1	1	1	7	2	2	mir-374-5p,mir-369-3p
RPS25	1	1	1	1	1	1	1	7	2	2	mir-382-3p,mir-5590-3p
RPS3A	1	1	1	1	1	1	1	7	2	2	mir-29-3p,mir-186-5p
RPS7	1	1	1	1	1	1	1	7	1	2	mir-494-3p
UQCRC1	1	1	1	1	1	1	1	7	2	2	mir-877-5p,mir-302-3p
PFDN5	1	1	1	1	1	1	1	7	1	1	mir-543
PRDX4	1	1	1	1	1	1	1	7	1	1	mir-146-5p
RPL26	1	1	1	1	1	1	1	7	1	1	mir-330-3p
RPL27	1	1	1	1	1	1	1	7	1	1	mir-374-5p
RPS15	1	1	1	1	1	1	1	7	1	1	mir-342-3p
RPS18	1	1	1	1	1	1	1	7	1	1	mir-410-3p
RPSA	1	1	1	1	1	1	1	7	1	1	mir-190-5p
SSR4	1	1	1	1	1	1	1	7	1	1	mir-455-3p
TUBA1B	1	1	1	1	1	1	1	7	1	1	mir-223-3p
TUBA1C	1	1	1	1	1	1	1	7	1	1	mir-122-5p

## Sheet: MCF-7-Stable (123)
Dataset S7 -Stable set in MCF-7 (across overexpression > 5 of the factors)
Gene	x300	total miRNAs	total MBS	targeting miRNAs	# of MBS
CSDE1	1	27	34	mir-124-3p,mir-331-3p,mir-186-5p,mir-543,mir-6838-5p,mir-320,mir-7-5p,mir-501-3p,mir-10-5p,mir-129-5p,mir-493-3p,mir-542-3p,mir-190-5p,mir-1197,mir-410-3p,mir-519-3p,mir-6835-3p,mir-125-5p,mir-371-5p,mir-193-3p,mir-340-5p,mir-300,mir-142-5p,mir-483-3p,mir-455-3p,mir-758-3p,mir-212-3p	1,1,1,1,2,1,1,1,1,2,1,1,1,1,2,1,1,1,2,1,3,1,1,2,1,1,1
RHOA	1	25	25	mir-4644,mir-124-3p,mir-218-5p,mir-1224-5p,mir-202-5p,mir-361-5p,mir-154-5p,mir-504-5p,mir-146-5p,mir-9-5p,mir-892-3p,mir-144-3p,mir-326,mir-133-3p,mir-490-3p,mir-323-3p,mir-154-3p,mir-103-3p,mir-539-3p,mir-340-5p,mir-300,mir-140-3p,mir-142-5p,mir-483-3p,mir-411-5p	1,1,1,1,1,1,1,1,1,1,1,1,1,1,1,1,1,1,1,1,1,1,1,1,1
EEF1G	1	10	10	mir-503-5p,mir-668-3p,mir-448,mir-424-5p,mir-4319,mir-505-3p,mir-10-5p,mir-196-5p,mir-421,mir-504-5p	1,1,1,1,1,1,1,1,1,1
RPS21	1	20	20	mir-493-3p,mir-6088,mir-149-5p,mir-24-3p,mir-384,mir-1306-5p,mir-6835-3p,mir-330-3p,mir-377-3p,mir-208-3p,mir-504-5p,mir-499-5p,mir-214-5p,mir-505-3p,mir-212-5p,mir-455-3p,mir-425-5p,mir-193-3p,mir-27-3p,mir-371-5p	1,1,1,1,1,1,1,1,1,1,1,1,1,1,1,1,1,1,1,1
NACA	1	2	2	mir-483-3p,mir-101-3p	1,1
MT-ND5	1	10	10	mir-1224-5p,mir-296-3p,mir-409-5p,mir-744-5p,mir-140-5p,mir-9-5p,mir-219-5p,mir-154-5p,let-7-5p,mir-411-5p	1,1,1,1,1,1,1,1,1,1
RPS15	1	1	1	mir-342-3p	1
PSMA4	1	60	73	mir-199-3p,mir-20-5p,mir-3139,mir-6893-3p,mir-302-3p,mir-384,mir-543,mir-154-5p,mir-339-5p,mir-499-5p,mir-873-5p,mir-29-3p,mir-181-5p,mir-151-3p,mir-489-3p,mir-129-5p,mir-542-3p,mir-6884-5p,mir-342-3p,mir-223-3p,mir-214-5p,mir-500-5p,mir-670-3p,mir-33-5p,mir-493-5p,mir-208-3p,mir-7153-5p,mir-24-3p,mir-183-5p,mir-1251-5p,mir-758-3p,mir-222-3p,mir-495-3p,mir-371-5p,mir-5590-3p,mir-383-5p,mir-140-3p…	1,1,1,1,3,2,1,1,1,1,1,1,1,1,1,2,1,1,1,1,1,1,2,2,1,1,1,1,1,1,1,1,1,2,1,1,1,1,1,3,1,1,1,1,1,1,1,1,2,1,1,1,2,2,2,1,1,1,1,1
PSMC5	1	3	3	mir-328-3p,mir-185-5p,mir-877-5p	1,1,1
EEF1B2	1	5	5	mir-202-5p,mir-488-3p,mir-379-3p,mir-194-5p,mir-335-5p	1,1,1,1,1
TFF1	1	2	2	mir-330-5p,mir-187-3p	1,1
MT-ATP8	1	10	11	mir-409-3p,mir-137,mir-124-3p,mir-28-3p,mir-491-5p,mir-199-3p,mir-135-5p,mir-383-5p,mir-151-5p,mir-382-3p	1,1,1,1,1,1,1,2,1,1
RPL5	1	30	32	mir-374-5p,mir-124-3p,mir-101-3p,mir-154-3p,mir-302-3p,mir-202-5p,mir-182-5p,mir-136-5p,mir-496.2,mir-377-3p,mir-7-5p,mir-130-3p,mir-17-5p,mir-29-3p,mir-421,mir-369-3p,mir-144-3p,mir-300,mir-299-5p,mir-519-3p,mir-30-5p,mir-371-5p,mir-489-3p,mir-539-3p,mir-340-5p,mir-505-3p,mir-384,mir-409-3p,mir-96-5p,mir-205-5p	1,1,1,1,1,1,1,1,1,1,1,1,1,1,1,1,1,1,1,1,1,1,1,1,1,2,2,1,1,1
MT-ATP6	1	15	17	mir-409-3p,mir-20-5p,mir-218-5p,mir-24-3p,mir-214-5p,mir-302-3p,mir-455-5p,mir-122-5p,mir-296-5p,mir-151-3p,mir-483-3p,mir-6884-5p,mir-520-3p,mir-129-5p,mir-411-5p	2,1,1,1,1,1,1,2,1,1,1,1,1,1,1
RPS8	1	12	13	mir-219-3p,mir-124-3p,mir-101-3p,mir-383-5p,mir-149-5p,mir-24-3p,mir-299-3p,mir-146-5p,mir-582-5p,mir-203-3p,mir-6835-3p,mir-212-3p	1,2,1,1,1,1,1,1,1,1,1,1
RPS25	1	2	2	mir-5590-3p,mir-382-3p	1,1
RPL21	1	8	10	mir-374-5p,mir-1197,mir-410-3p,mir-323-3p,mir-9-5p,mir-494-3p,mir-369-3p,mir-205-5p	1,2,1,2,1,1,1,1
RPL32	1	39	43	mir-1224-5p,mir-4770,mir-215-5p,mir-331-3p,mir-335-5p,mir-302-3p,mir-497-5p,mir-182-5p,mir-543,mir-188-5p,mir-7-5p,mir-485-5p,mir-106-5p,mir-371-5p,mir-451,mir-342-3p,mir-212-5p,mir-138-5p,mir-670-3p,mir-486-5p,mir-130-5p,mir-382-5p,mir-668-3p,mir-5195-3p,mir-194-5p,mir-340-5p,mir-324-5p,mir-448,mir-33-5p,mir-493-5p,mir-103-3p,mir-665,mir-214-5p,mir-542-3p,mir-140-3p,mir-409-5p,mir-449-5p,mir-216…	1,1,1,1,1,2,1,1,1,1,2,1,1,1,1,1,1,1,1,1,1,2,1,1,1,1,1,1,1,1,1,1,1,1,1,1,2,1,1
PDCD6IP	1	58	82	mir-3118,mir-101-3p,mir-495-3p,mir-338-3p,mir-186-5p,mir-154-5p,mir-339-5p,mir-494-3p,mir-424-5p,mir-582-5p,mir-181-5p,mir-129-5p,mir-328-3p,mir-760,mir-144-3p,mir-376-3p,mir-532-5p,mir-204-5p,mir-1251-5p,mir-491-5p,mir-362-3p,mir-1-5p,mir-384,mir-143-3p,mir-483-3p,mir-296-3p,mir-6835-3p,mir-222-3p,mir-374-5p,mir-137,mir-132-3p,mir-5590-3p,mir-383-5p,mir-363-3p,mir-342-3p,mir-382-3p,mir-335-5p,mi…	1,2,2,1,1,1,1,1,1,1,1,1,1,2,3,1,2,1,1,1,2,1,2,1,1,1,1,1,1,1,1,3,1,1,1,1,1,1,1,1,1,2,2,2,1,1,3,1,1,1,3,6,1,1,2,1,2,1
RPL11	1	11	12	mir-6807-3p,mir-433-3p,mir-32-5p,mir-140-3p,mir-214-5p,mir-31-5p,mir-137,mir-205-5p,mir-216-5p,mir-27-3p,mir-193-3p	1,1,1,1,1,1,1,1,2,1,1
CAPNS1	1	18	20	mir-193-5p,mir-124-3p,mir-134-5p,mir-383-5p,mir-185-5p,mir-331-3p,mir-425-5p,mir-670-3p,mir-665,mir-34-5p,mir-296-5p,mir-140-3p,mir-615-3p,mir-127-3p,mir-449-5p,mir-96-5p,mir-520-3p,mir-3184-5p	1,1,1,2,1,1,1,1,1,1,1,1,1,1,1,1,1,2
EPCAM	1	7	7	mir-495-3p,mir-410-3p,mir-323-3p,mir-155-5p,mir-211-5p,mir-3167,mir-448	1,1,1,1,1,1,1
RPL18A	1	34	45	mir-193-5p,mir-342-3p,mir-101-3p,mir-215-5p,mir-24-3p,mir-338-3p,mir-330-5p,mir-488-3p,mir-188-5p,mir-330-3p,mir-146-5p,mir-29-3p,mir-195-5p,mir-10-5p,mir-31-5p,mir-874-3p,mir-3139,mir-144-3p,mir-139-5p,mir-4319,mir-490-3p,mir-370-5p,mir-371-5p,mir-1251-5p,mir-665,mir-296-5p,mir-143-3p,mir-212-5p,mir-19-3p,mir-140-3p,mir-455-3p,mir-6884-5p,mir-379-3p,mir-877-5p	1,2,2,1,1,1,1,1,1,1,1,2,1,1,1,1,1,1,2,1,1,1,2,1,4,1,1,1,1,2,1,3,1,1
GNAS	1	28	35	mir-193-5p,mir-199-3p,mir-124-3p,mir-218-5p,mir-1224-5p,mir-338-3p,mir-328-3p,mir-155-5p,mir-136-5p,mir-493-5p,mir-873-5p,mir-203-3p,mir-22-3p,mir-9-5p,mir-18-5p,mir-483-3p,mir-130-5p,mir-1197,mir-532-3p,mir-204-5p,mir-219-5p,mir-371-5p,mir-665,mir-142-3p,mir-212-5p,mir-140-3p,mir-449-5p,mir-205-5p	1,1,1,1,1,2,1,2,1,1,1,2,2,1,1,1,2,2,1,1,1,1,1,1,1,1,2,1
RPS7	1	1	2	mir-494-3p	2
PSMA7	1	3	3	mir-613,mir-1197,mir-190-5p	1,1,1
SYTL2	1	20	23	mir-144-3p,mir-199-3p,mir-383-5p,mir-136-5p,mir-496.1,mir-3118,mir-224-5p,mir-384,mir-155-5p,mir-6884-5p,mir-188-5p,mir-494-3p,mir-655-3p,mir-758-3p,mir-195-5p,mir-330-5p,mir-181-5p,mir-892-3p,mir-874-3p,mir-411-5p	1,1,2,1,1,1,2,1,1,1,1,1,1,1,2,1,1,1,1,1
RPS2	1	9	9	mir-193-5p,mir-214-5p,mir-328-3p,mir-873-5p,mir-1197,mir-370-3p,mir-142-5p,mir-340-5p,mir-760	1,1,1,1,1,1,1,1,1
RPL8	1	32	37	mir-199-3p,mir-193-5p,mir-326,mir-218-5p,mir-217,mir-188-5p,mir-504-5p,mir-130-3p,mir-491-5p,mir-135-5p,mir-760,mir-203-3p,mir-138-5p,mir-3064-5p,mir-874-3p,mir-375,mir-130-5p,mir-133-3p,mir-668-3p,mir-148-3p,mir-431-5p,mir-204-5p,mir-489-3p,mir-34-5p,mir-214-5p,mir-362-3p,mir-140-3p,mir-221-3p,mir-455-3p,mir-6835-3p,mir-199-5p,mir-205-5p	1,1,1,1,1,2,1,1,1,1,1,1,1,1,2,1,1,2,1,1,1,3,1,1,1,1,1,1,1,1,1,1
RPL38	1	20	27	mir-374-5p,mir-532-3p,mir-204-5p,mir-1306-5p,mir-10-5p,mir-379-5p,mir-504-5p,let-7-5p,mir-665,mir-34-5p,mir-214-5p,mir-501-3p,mir-485-5p,mir-582-5p,mir-29-3p,mir-135-5p,mir-423-5p,mir-339-5p,mir-369-3p,mir-371-5p	2,1,1,1,2,1,1,1,3,1,2,2,2,1,1,1,1,1,1,1
HNRNPA2B1	1	55	70	mir-6838-5p,mir-101-3p,mir-6504-5p,mir-496.1,mir-338-3p,mir-186-5p,mir-543,mir-217,mir-124-3p,mir-4676-3p,mir-499-5p,mir-28-3p,mir-582-5p,mir-381-3p,mir-129-5p,mir-421,mir-760,mir-204-5p,mir-448,mir-33-5p,mir-208-3p,mir-489-3p,mir-329-3p,mir-326,mir-433-3p,mir-483-3p,mir-190-5p,mir-758-3p,mir-411-5p,mir-137,mir-361-5p,mir-188-5p,mir-377-3p,mir-148-3p,mir-203-3p,mir-486-5p,mir-874-3p,mir-409-3p,mi…	1,1,1,2,1,1,2,1,1,1,1,1,2,1,1,1,1,1,1,1,1,1,1,1,1,1,1,1,1,1,1,1,1,2,1,1,1,1,1,1,2,1,2,1,1,3,2,1,4,1,2,1,2,2,1
GAPDH	1	2	2	mir-4735-3p,mir-218-5p	1,1
UQCRH	1	3	3	mir-376-3p,mir-101-3p,mir-582-5p	1,1,1
SPINT2	1	16	16	mir-342-3p,mir-1197,mir-431-5p,mir-1298-5p,mir-186-5p,mir-421,mir-6835-3p,mir-493-5p,mir-330-3p,mir-377-3p,mir-505-3p,mir-423-5p,mir-876-5p,mir-151-5p,mir-877-5p,mir-296-3p	1,1,1,1,1,1,1,1,1,1,1,1,1,1,1,1
KRT19	1	7	8	mir-495-3p,mir-204-5p,mir-433-3p,mir-9-5p,mir-136-5p,mir-30-5p,mir-154-5p	1,1,1,1,2,1,1
TUBA1B	1	1	1	mir-223-3p	1
RPS18	1	1	1	mir-410-3p	1
RPL10A	1	33	40	mir-346,mir-24-3p,mir-196-5p,mir-543,mir-136-5p,mir-330-3p,mir-4676-3p,mir-320,mir-485-5p,mir-451,mir-10-5p,mir-31-5p,mir-339-5p,mir-28-5p,mir-7153-5p,mir-455-3p,mir-342-3p,mir-149-5p,mir-150-5p,mir-431-5p,mir-519-3p,mir-490-3p,mir-211-5p,mir-6835-3p,mir-1306-5p,mir-370-5p,mir-103-3p,mir-665,mir-370-3p,mir-532-3p,mir-615-3p,mir-3064-5p,mir-520-3p	1,1,1,1,1,1,1,1,2,1,2,1,1,1,2,1,2,1,1,1,1,1,1,1,1,1,1,3,1,1,1,2,1
SF3B3	1	100	187	mir-6504-5p,mir-496.1,mir-24-3p,mir-182-5p,mir-543,mir-377-3p,mir-339-5p,mir-146-5p,mir-873-5p,mir-1251-5p,mir-31-5p,mir-138-5p,mir-218-5p,mir-4644,mir-532-5p,mir-204-5p,mir-149-5p,mir-192-5p,mir-670-3p,mir-5688,mir-208-3p,mir-214-5p,mir-365-3p,mir-183-5p,mir-423-5p,mir-143-3p,mir-483-3p,mir-15-5p,mir-199-5p,mir-411-5p,mir-216-3p,mir-330-3p,mir-150-5p,mir-6893-3p,mir-613,mir-9-5p,mir-874-3p,mir-4…	1,1,3,2,2,2,3,1,3,2,3,1,2,2,1,1,1,1,4,2,1,2,1,1,2,1,2,3,1,1,1,1,1,3,2,1,1,4,1,1,1,2,1,1,3,2,1,2,1,1,1,1,2,2,4,3,2,1,2,4,4,1,1,2,1,1,1,1,5,1,1,1,2,2,1,1,3,1,1,3,2,1,2,2,1,3,2,1,1,3,1,2,7,1,8,2,2,1,3,2
THOC7	1	6	6	mir-539-3p,mir-335-5p,mir-140-3p,mir-496.1,mir-181-5p,mir-758-3p	1,1,1,1,1,1
FDFT1	1	32	37	mir-3139,mir-302-3p,mir-384,mir-15-5p,mir-543,mir-136-5p,mir-494-3p,mir-382-3p,mir-499-5p,mir-487-3p,mir-17-5p,mir-410-3p,mir-6893-3p,mir-135-5p,mir-3681-3p,mir-181-5p,mir-129-5p,mir-130-5p,mir-371-5p,mir-150-5p,mir-33-5p,mir-208-3p,mir-452-5p,mir-122-5p,mir-340-5p,mir-365-3p,mir-140-3p,mir-186-5p,mir-143-3p,mir-520-3p,mir-216-5p,mir-411-5p	1,1,1,1,1,2,1,1,1,1,1,1,1,1,1,1,1,1,1,1,1,1,1,1,1,1,2,2,1,1,1,3
SRSF5	1	14	16	mir-374-5p,mir-1197,mir-124-3p,mir-495-3p,mir-338-3p,mir-421,mir-543,mir-655-3p,mir-340-5p,mir-1-5p,mir-181-5p,mir-6835-3p,mir-369-3p,mir-505-3p	2,1,2,1,1,1,1,1,1,1,1,1,1,1
ACADVL	1	5	5	mir-216-3p,mir-124-3p,mir-520-3p,mir-450-5p,mir-330-3p	1,1,1,1,1
PSME1	1	13	13	mir-185-5p,mir-410-3p,mir-383-5p,mir-204-5p,mir-331-3p,mir-382-3p,mir-34-5p,mir-873-5p,mir-493-3p,mir-421,mir-216-5p,mir-199-5p,mir-760	1,1,1,1,1,1,1,1,1,1,1,1,1
MIF	1	2	2	mir-483-3p,mir-451	1,1
RPL24	1	73	120	mir-199-3p,mir-193-5p,mir-124-3p,mir-101-3p,mir-136-5p,mir-496.1,mir-24-3p,mir-196-5p,mir-543,mir-217,mir-377-3p,mir-339-5p,mir-501-3p,mir-29-3p,mir-25-3p,mir-410-3p,mir-181-5p,mir-129-5p,mir-7153-5p,mir-542-3p,mir-6884-5p,mir-144-3p,mir-668-3p,mir-133-3p,mir-194-5p,mir-214-5p,mir-324-5p,mir-455-5p,mir-122-5p,mir-371-5p,mir-489-3p,mir-302-3p,mir-539-3p,mir-326,mir-433-3p,mir-148-3p,mir-374-5p,mir…	1,1,4,1,1,1,4,1,1,1,1,3,2,1,1,1,3,4,1,1,5,1,1,1,2,2,1,1,1,3,2,1,1,1,1,1,3,1,1,2,1,3,6,1,1,1,1,1,1,2,1,2,1,1,1,2,1,3,1,1,1,1,4,1,2,2,1,2,1,1,2,2,2
TPT1	1	63	99	mir-6838-5p,mir-28-3p,mir-495-3p,mir-338-3p,mir-384,mir-135-5p,mir-377-3p,mir-339-5p,mir-873-5p,mir-371-5p,mir-543,mir-181-5p,mir-151-3p,mir-193-3p,mir-22-3p,mir-504-5p,mir-6884-5p,mir-342-3p,mir-122-5p,mir-532-5p,mir-204-5p,mir-670-3p,mir-1251-5p,mir-489-3p,mir-367-3p,mir-326,mir-613,mir-6835-3p,mir-5195-3p,mir-503-5p,mir-137,mir-106-5p,mir-379-3p,mir-216-3p,mir-361-5p,mir-488-3p,mir-1271-5p,mir…	1,1,2,1,2,2,1,2,1,4,2,2,2,1,1,2,1,2,1,1,2,1,1,1,1,1,2,1,2,1,2,1,1,1,2,1,1,2,1,2,1,1,2,1,3,2,1,1,1,1,1,1,3,2,1,1,1,3,4,1,5,1,2
COX6B1	1	76	131	mir-122-5p,mir-326,mir-362-3p,mir-3139,mir-496.1,mir-1224-5p,mir-338-3p,mir-186-5p,mir-182-5p,mir-543,mir-154-5p,let-7-5p,mir-339-5p,mir-501-3p,mir-491-5p,mir-873-5p,mir-381-3p,mir-181-5p,mir-410-3p,mir-31-5p,mir-129-5p,mir-493-3p,mir-138-5p,mir-542-3p,mir-6884-5p,mir-372-3p,mir-34-5p,mir-4319,mir-149-5p,mir-5688,mir-371-5p,mir-193-3p,mir-214-5p,mir-504-5p,mir-206,mir-183-5p,mir-423-5p,mir-143-3p…	1,1,1,1,1,1,1,1,1,2,2,1,2,1,1,1,1,1,1,1,4,1,1,3,6,3,1,1,1,3,2,1,7,1,1,1,1,2,1,2,2,1,3,6,1,3,1,2,2,2,2,1,1,3,1,3,1,1,2,1,1,1,2,1,2,2,1,2,1,1,2,1,3,4,1,1
MT-ND4L	1	26	28	mir-3118,mir-383-5p,mir-218-5p,mir-24-3p,mir-196-5p,mir-154-5p,let-7-5p,mir-150-5p,mir-409-5p,mir-491-5p,mir-140-5p,mir-532-5p,mir-486-5p,mir-374-5p,mir-223-3p,mir-362-5p,mir-149-5p,mir-455-5p,mir-219-5p,mir-4782-3p,mir-299-3p,mir-532-3p,mir-382-5p,mir-423-5p,mir-3064-5p,mir-411-5p	1,1,1,1,1,1,1,1,1,1,1,1,1,2,1,1,1,2,1,1,1,1,1,1,1,1
MLPH	1	42	59	mir-3118,mir-5590-3p,mir-383-5p,mir-379-3p,mir-331-3p,mir-24-3p,mir-186-5p,mir-342-3p,mir-488-3p,mir-6893-3p,mir-150-5p,mir-17-5p,mir-491-5p,mir-873-5p,mir-433-3p,mir-135-5p,mir-31-5p,mir-129-5p,mir-138-5p,mir-760,mir-144-3p,mir-139-5p,mir-148-3p,mir-362-5p,mir-340-5p,mir-224-5p,mir-6835-3p,mir-371-5p,mir-665,mir-34-5p,mir-214-5p,mir-532-3p,mir-27-3p,mir-212-5p,mir-4644,mir-423-5p,mir-143-3p,mir-…	1,1,2,1,1,1,2,2,1,1,2,1,1,2,1,1,1,2,1,1,1,1,3,1,1,1,1,2,2,1,1,3,1,3,1,1,1,2,2,1,1,2
ATP5J2	1	4	4	mir-423-5p,mir-202-5p,mir-670-3p,mir-488-3p	1,1,1,1
SLC25A5	1	13	14	mir-374-5p,mir-137,mir-410-3p,mir-6807-3p,mir-196-5p,mir-665,mir-3118,mir-214-5p,mir-27-3p,mir-135-5p,mir-361-5p,mir-369-3p,mir-190-5p	2,1,1,1,1,1,1,1,1,1,1,1,1
RPL17	1	3	3	mir-1197,mir-543,mir-30-5p	1,1,1
SF3B1	1	95	153	mir-199-3p,mir-122-5p,mir-124-3p,mir-101-3p,mir-218-5p,mir-155-5p,mir-543,mir-330-3p,mir-339-5p,mir-501-3p,mir-146-5p,mir-873-5p,mir-29-3p,mir-489-3p,mir-374-5p,mir-204-5p,mir-194-5p,mir-448,mir-379-5p,mir-299-3p,mir-365-3p,mir-186-5p,mir-423-5p,mir-143-3p,mir-483-3p,mir-15-5p,mir-411-5p,mir-183-5p,mir-154-5p,mir-148-3p,mir-6893-3p,mir-613,mir-140-5p,mir-488-3p,mir-874-3p,mir-135-5p,mir-744-5p,mi…	1,2,1,3,2,4,2,1,1,1,1,3,1,1,1,3,1,2,1,1,1,3,1,1,2,2,2,3,1,1,1,2,2,3,1,1,1,3,1,1,1,2,2,1,2,2,4,1,2,2,2,2,1,2,2,2,2,2,1,1,1,1,2,1,1,2,1,2,1,2,1,1,1,1,2,1,1,1,1,2,2,1,1,2,1,1,2,3,1,3,1,3,2,1,1
HSP90AB1	1	9	9	mir-335-5p,mir-485-5p,mir-1-5p,mir-6893-3p,mir-448,mir-153-3p,mir-421,mir-381-3p,mir-505-3p	1,1,1,1,1,1,1,1,1
COX5A	1	25	26	mir-429,mir-28-3p,mir-338-3p,mir-155-5p,mir-217,mir-330-3p,mir-494-3p,mir-377-3p,mir-135-5p,mir-652-3p,mir-760,mir-374-5p,mir-410-3p,mir-362-5p,mir-204-5p,mir-224-5p,mir-500-5p,mir-153-3p,mir-378-3p,mir-329-3p,mir-505-3p,mir-212-5p,mir-188-5p,mir-455-3p,mir-185-5p	1,1,1,1,2,1,1,1,1,1,1,1,1,1,1,1,1,1,1,1,1,1,1,1,1
SRSF7	1	68	101	mir-101-3p,mir-338-3p,mir-186-5p,mir-182-5p,mir-543,mir-494-3p,mir-339-5p,mir-154-5p,mir-502-3p,mir-181-5p,mir-129-5p,mir-493-3p,mir-421,mir-22-3p,mir-369-3p,mir-144-3p,mir-122-5p,mir-328-3p,mir-194-5p,mir-192-5p,mir-670-3p,mir-455-5p,mir-21-5p,mir-493-5p,mir-371-5p,mir-193-3p,mir-655-3p,mir-24-3p,mir-365-3p,mir-539-3p,mir-16-5p,mir-542-3p,mir-183-5p,mir-221-3p,mir-433-3p,mir-483-3p,mir-155-5p,mi…	5,1,1,1,1,2,1,1,1,2,4,1,1,1,2,2,1,1,1,1,1,1,1,1,3,1,2,2,1,2,1,1,1,1,1,1,1,5,1,2,1,1,1,1,2,2,1,1,1,2,3,4,1,1,1,1,1,1,3,1,2,1,1,1,1,1,1,2
RPS19	1	47	57	mir-134-5p,mir-6504-5p,mir-331-3p,mir-338-3p,mir-15-5p,mir-543,mir-504-5p,mir-4735-3p,mir-31-5p,mir-22-3p,mir-193-3p,mir-129-5p,mir-652-3p,mir-6884-5p,mir-342-3p,mir-223-3p,mir-491-5p,mir-370-5p,mir-192-5p,mir-670-3p,mir-452-5p,mir-299-3p,mir-370-3p,mir-423-3p,mir-362-3p,mir-143-3p,mir-6835-3p,mir-383-5p,mir-216-3p,mir-136-5p,mir-330-3p,mir-130-3p,mir-150-5p,mir-135-5p,mir-203-3p,mir-151-5p,mir-3…	1,1,1,1,1,1,2,1,1,1,1,1,1,1,1,1,1,1,1,1,1,1,1,1,1,1,1,1,1,1,1,1,3,1,2,1,1,1,2,2,3,1,3,1,1,1,1
RPL27	1	1	1	mir-374-5p	1
CCT5	1	39	52	mir-193-5p,mir-409-5p,mir-124-3p,mir-5590-3p,mir-136-5p,mir-379-3p,mir-668-3p,mir-384,mir-217,mir-494-3p,mir-320,mir-499-5p,mir-23-3p,mir-20-5p,mir-873-5p,mir-208-3p,mir-138-5p,mir-328-3p,mir-18-5p,mir-519-3p,mir-760,mir-374-5p,mir-7-5p,mir-139-5p,mir-326,mir-299-5p,mir-6088,mir-194-5p,mir-486-5p,mir-192-5p,mir-153-3p,mir-21-5p,mir-103-3p,mir-452-5p,mir-376-3p,mir-140-3p,mir-324-5p,mir-221-3p,mir…	1,1,4,1,1,1,1,1,1,3,1,2,1,1,1,1,3,2,1,1,1,2,1,1,1,1,2,2,1,1,1,1,1,1,1,2,1,1,1
RPS29	1	12	23	mir-335-5p,mir-5195-3p,mir-876-5p,mir-24-3p,mir-186-5p,mir-300,mir-371-5p,mir-214-5p,mir-505-3p,mir-455-3p,mir-130-5p,mir-6884-5p	1,1,1,3,2,4,4,1,1,2,1,2
RPS16	1	5	5	mir-665,mir-876-5p,mir-1-5p,mir-381-3p,mir-892-3p	1,1,1,1,1
ACTG1	1	19	22	mir-374-5p,mir-409-3p,mir-132-3p,mir-5195-3p,mir-383-5p,mir-194-5p,mir-186-5p,mir-15-5p,mir-342-3p,mir-504-5p,mir-103-3p,mir-330-3p,mir-7-5p,mir-381-3p,mir-10-5p,mir-409-5p,mir-361-5p,mir-199-5p,mir-6884-5p	1,1,1,1,2,1,1,1,1,1,1,1,1,2,1,1,1,1,2
RAD51C	1	5	7	mir-216-3p,mir-155-5p,mir-153-3p,mir-329-3p,mir-448	1,1,2,1,2
RPS11	1	2	2	mir-491-5p,mir-431-5p	1,1
NDUFB9	1	36	45	mir-199-3p,mir-137,mir-132-3p,mir-33-5p,mir-494-3p,mir-218-5p,mir-186-5p,mir-488-3p,mir-154-5p,mir-320,mir-28-3p,mir-3681-3p,mir-129-5p,mir-339-5p,mir-486-5p,mir-542-3p,mir-27-3p,mir-409-3p,mir-299-5p,mir-204-5p,mir-194-5p,mir-214-5p,mir-6835-3p,mir-448,mir-153-3p,mir-4429,mir-219-3p,mir-340-5p,mir-329-3p,mir-215-5p,mir-140-3p,mir-375,mir-143-3p,mir-758-3p,mir-379-3p,mir-363-3p	1,1,1,1,1,1,2,1,1,1,1,1,3,1,2,1,1,1,1,1,2,1,1,2,1,1,1,2,1,1,1,2,2,1,1,1
RPS24	1	83	147	mir-101-3p,mir-331-3p,mir-495-3p,mir-24-3p,mir-202-5p,mir-15-5p,mir-543,mir-217,mir-485-3p,mir-339-5p,mir-486-5p,mir-501-3p,mir-146-5p,mir-582-5p,mir-29-3p,mir-151-3p,mir-342-3p,mir-22-3p,mir-452-5p,mir-370-3p,mir-138-5p,mir-542-3p,mir-760,mir-144-3p,mir-34-5p,mir-300,mir-532-5p,mir-299-3p,mir-145-5p,mir-192-5p,mir-125-5p,mir-33-5p,mir-21-5p,mir-371-5p,mir-193-3p,mir-28-3p,mir-302-3p,mir-409-5p,m…	2,1,2,2,1,3,2,2,1,1,1,2,1,1,1,1,2,1,1,4,1,1,1,2,2,1,1,2,1,1,2,2,1,4,1,2,1,1,1,2,1,2,1,5,2,1,2,2,1,1,2,1,1,2,1,1,1,1,1,3,3,2,1,2,2,2,3,1,3,4,4,4,1,2,4,1,3,1,2,2,2,3,1
HDLBP	1	51	59	mir-193-5p,mir-124-3p,mir-1224-5p,mir-338-3p,mir-384,mir-6838-5p,mir-339-5p,mir-499-5p,mir-146-5p,mir-873-5p,mir-25-3p,mir-542-3p,mir-190-5p,mir-6088,mir-370-5p,mir-448,mir-208-3p,mir-193-3p,mir-532-3p,mir-221-3p,mir-433-3p,mir-6835-3p,mir-199-5p,mir-411-5p,mir-503-5p,mir-215-5p,mir-494-3p,mir-7-5p,mir-423-5p,mir-485-5p,mir-6893-3p,mir-299-5p,mir-486-5p,mir-185-5p,mir-335-5p,mir-5195-3p,mir-28-5p…	1,2,1,1,1,1,1,1,1,2,1,1,1,2,1,1,1,1,1,1,1,1,1,1,1,1,1,1,1,1,2,1,1,1,1,1,1,1,3,1,1,1,2,1,2,1,1,1,1,1,1
SRRM2	1	11	13	mir-543,mir-532-5p,mir-300,mir-331-3p,mir-532-3p,mir-873-5p,mir-483-3p,mir-328-3p,mir-494-3p,mir-27-3p,mir-760	1,1,2,1,2,1,1,1,1,1,1
HSPB1	1	2	2	mir-485-5p,mir-542-3p	1,1
SLC9A3R1	1	21	24	mir-149-5p,mir-383-5p,mir-133-3p,mir-194-5p,mir-346,mir-24-3p,mir-5688,mir-217,mir-493-5p,mir-1251-5p,mir-339-5p,mir-299-3p,mir-485-5p,mir-187-3p,mir-140-3p,mir-181-5p,mir-613,mir-455-3p,mir-874-3p,mir-379-3p,mir-506-3p	2,1,1,2,1,1,1,1,1,1,1,1,1,1,1,1,1,1,2,1,1
RPS3A	1	2	2	mir-186-5p,mir-29-3p	1,1
RPL26	1	1	1	mir-330-3p	1
RPL7A	1	9	9	mir-3139,mir-485-5p,mir-299-5p,mir-6504-5p,mir-490-3p,mir-421,mir-496.2,mir-371-5p,mir-489-3p	1,1,1,1,1,1,1,1,1
ATP6V0C	1	10	12	mir-340-5p,mir-873-5p,mir-296-5p,mir-1197,mir-3184-5p,mir-613,mir-138-5p,mir-154-5p,mir-1251-5p,mir-665	1,3,1,1,1,1,1,1,1,1
RPS10	1	5	5	mir-338-3p,mir-186-5p,mir-129-5p,mir-29-3p,mir-202-5p	1,1,1,1,1
ACTB	1	16	16	mir-124-3p,mir-5195-3p,mir-331-3p,mir-194-5p,mir-1306-5p,mir-33-5p,mir-382-3p,mir-539-3p,mir-4735-3p,mir-613,mir-19-3p,mir-31-5p,mir-486-5p,mir-3064-5p,mir-216-5p,mir-205-5p	1,1,1,1,1,1,1,1,1,1,1,1,1,1,1,1
HSPA8	1	14	14	mir-503-5p,mir-5590-3p,mir-4295,mir-519-3p,mir-448,mir-33-5p,mir-208-3p,mir-499-5p,mir-340-5p,mir-365-3p,mir-424-5p,mir-331-3p,mir-222-3p,mir-205-5p	1,1,1,1,1,1,1,1,1,1,1,1,1,1
FTH1	1	8	9	mir-7-5p,mir-365-3p,mir-532-5p,mir-151-3p,mir-224-5p,mir-590-5p,mir-155-5p,mir-494-3p	1,1,1,1,1,2,1,1
PSMD6	1	1	1	mir-6835-3p	1
ATP1A1	1	9	9	mir-374-5p,mir-124-3p,mir-431-5p,mir-1298-5p,mir-140-3p,mir-369-3p,mir-384,mir-222-3p,mir-665	1,1,1,1,1,1,1,1,1
CHD4	1	13	15	mir-148-3p,mir-491-5p,mir-194-5p,mir-370-5p,let-7-5p,mir-7-5p,mir-101-3p,mir-873-5p,mir-300,mir-582-5p,mir-483-3p,mir-493-3p,mir-652-3p	1,1,1,1,1,1,1,3,1,1,1,1,1
CDK5RAP3	1	5	7	mir-4644,mir-296-5p,mir-670-3p,mir-5195-3p,mir-140-3p	1,1,1,1,3
ECH1	1	6	6	mir-491-5p,mir-340-5p,mir-5590-3p,mir-204-5p,mir-331-3p,mir-3064-5p	1,1,1,1,1,1
RPS13	1	3	3	mir-137,mir-410-3p,mir-494-3p	1,1,1
ATP5B	1	17	17	mir-429,mir-101-3p,mir-383-5p,mir-331-3p,mir-495-3p,mir-186-5p,mir-182-5p,mir-455-5p,mir-493-5p,mir-452-5p,mir-4306,mir-187-3p,mir-140-3p,mir-873-5p,mir-138-5p,mir-665,mir-3184-5p	1,1,1,1,1,1,1,1,1,1,1,1,1,1,1,1,1
TMBIM6	1	51	60	mir-218-5p,mir-338-3p,mir-186-5p,mir-330-3p,mir-499-5p,mir-873-5p,mir-138-5p,mir-129-5p,mir-760,mir-144-3p,mir-668-3p,mir-4319,mir-185-5p,mir-194-5p,mir-149-5p,mir-500-5p,mir-5688,mir-208-3p,mir-452-5p,mir-370-3p,mir-329-3p,mir-423-5p,mir-483-3p,mir-412-5p,mir-758-3p,mir-128-3p,mir-411-5p,mir-342-3p,mir-106-5p,mir-216-3p,mir-136-5p,mir-1271-5p,mir-19-3p,mir-326,mir-133-3p,mir-3139,mir-335-5p,mir-…	1,1,1,2,1,1,1,1,1,1,1,1,1,1,1,1,1,1,1,1,1,2,1,1,1,2,1,1,1,2,2,1,1,1,2,1,1,1,1,1,1,1,1,1,2,1,2,1,1,1,2
SRRM1	1	19	21	mir-144-3p,mir-499-5p,mir-371-5p,mir-379-3p,mir-668-3p,mir-216-3p,mir-186-5p,mir-382-5p,mir-5688,mir-381-3p,mir-320,mir-7-5p,mir-296-5p,mir-374-5p,mir-140-3p,mir-330-5p,mir-129-5p,mir-199-5p,mir-760	1,1,1,1,1,1,1,1,1,2,1,1,1,1,1,2,1,1,1
PLK2	1	24	30	mir-137,mir-383-5p,mir-6504-5p,mir-338-3p,mir-342-3p,mir-217,mir-320,mir-501-3p,mir-873-5p,mir-3681-3p,mir-203-3p,mir-9-5p,mir-421,mir-382-3p,mir-339-5p,mir-532-5p,mir-149-5p,mir-126-3p,mir-219-5p,mir-539-3p,mir-505-3p,mir-140-3p,mir-455-3p,mir-27-3p	1,1,1,1,1,1,1,1,1,3,1,1,2,1,1,1,1,1,1,1,2,1,1,3
RPLP0	1	2	2	mir-186-5p,mir-382-5p	1,1
EIF4G2	1	38	43	mir-193-5p,mir-137,mir-106-5p,mir-383-5p,mir-493-5p,mir-370-5p,mir-377-3p,let-7-5p,mir-496.2,mir-499-5p,mir-101-3p,mir-582-5p,mir-371-5p,mir-140-5p,mir-151-3p,mir-320,mir-18-5p,mir-7153-5p,mir-369-3p,mir-144-3p,mir-139-5p,mir-150-5p,mir-519-3p,mir-194-5p,mir-323-3p,mir-224-5p,mir-410-3p,mir-3529-5p,mir-208-3p,mir-28-3p,mir-493-3p,mir-532-3p,mir-367-3p,mir-300,mir-19-3p,mir-483-3p,mir-411-5p,mir-3…	1,1,1,1,1,1,1,1,1,2,2,1,1,1,1,1,1,1,1,2,1,1,1,1,2,1,1,1,1,1,1,1,2,1,1,1,1,1
MYL12B	1	16	17	mir-409-3p,mir-6807-3p,mir-410-3p,mir-302-3p,mir-33-5p,mir-381-3p,mir-320,mir-7-5p,mir-338-3p,mir-5195-3p,mir-382-5p,mir-379-3p,mir-141-3p,mir-543,mir-181-5p,mir-382-3p	2,1,1,1,1,1,1,1,1,1,1,1,1,1,1,1
RPL18	1	11	13	mir-122-5p,mir-214-5p,mir-491-5p,mir-873-5p,mir-6807-3p,mir-23-3p,mir-181-5p,mir-3064-5p,mir-328-3p,mir-423-5p,mir-665	1,1,1,1,1,1,1,1,1,1,3
KRT18	1	1	1	mir-6893-3p	1
ALG8	1	14	15	mir-495-3p,mir-148-3p,mir-431-5p,mir-665,mir-302-3p,mir-488-3p,mir-217,mir-494-3p,mir-1271-5p,mir-7-5p,mir-582-5p,mir-31-5p,mir-339-5p,mir-27-3p	1,1,1,1,1,1,1,2,1,1,1,1,1,1
RPS4X	1	17	17	mir-144-3p,mir-1224-5p,mir-3666,mir-101-3p,mir-500-5p,mir-182-5p,mir-219-3p,mir-96-5p,mir-873-5p,mir-212-5p,mir-31-5p,mir-483-3p,mir-876-5p,mir-421,mir-7153-5p,mir-130-5p,mir-760	1,1,1,1,1,1,1,1,1,1,1,1,1,1,1,1,1
GTF2I	1	29	29	mir-4770,mir-7-5p,mir-136-5p,mir-331-3p,mir-338-3p,mir-186-5p,mir-300,mir-488-3p,mir-377-3p,mir-339-5p,mir-499-5p,mir-1298-5p,mir-181-5p,mir-3167,mir-760,mir-668-3p,mir-5195-3p,mir-185-5p,mir-194-5p,mir-4429,mir-324-5p,mir-590-5p,mir-216-5p,mir-365-3p,mir-505-3p,mir-483-3p,mir-670-3p,mir-27-3p,mir-411-5p	1,1,1,1,1,1,1,1,1,1,1,1,1,1,1,1,1,1,1,1,1,1,1,1,1,1,1,1,1
RPS20	1	6	7	mir-342-3p,mir-340-5p,mir-145-5p,mir-191-5p,mir-199-5p,mir-371-5p	1,1,1,1,1,2
CALR	1	37	39	mir-193-5p,mir-132-3p,mir-326,mir-496.1,mir-302-3p,mir-15-5p,mir-488-3p,mir-330-3p,mir-17-5p,mir-146-5p,mir-873-5p,mir-1298-5p,mir-31-5p,mir-203-3p,mir-129-5p,mir-18-5p,mir-486-5p,mir-371-5p,mir-342-3p,mir-299-3p,mir-150-5p,mir-6088,mir-152-3p,mir-181-5p,mir-324-5p,mir-670-3p,mir-323-3p,mir-1251-5p,mir-665,mir-122-5p,mir-382-5p,mir-140-3p,mir-1-3p,mir-409-5p,mir-455-3p,mir-520-3p,mir-216-5p	1,1,1,1,1,1,1,1,1,1,2,2,1,1,1,1,1,1,1,1,1,1,1,1,1,1,1,1,1,1,1,1,1,1,1,1,1
RPS17	1	2	2	mir-374-5p,mir-369-3p	1,1
RPL19	1	2	2	mir-124-3p,mir-379-3p	1,1
NCL	1	42	44	mir-193-5p,mir-409-3p,mir-132-3p,mir-543,mir-383-5p,mir-331-3p,mir-876-5p,mir-338-3p,mir-186-5p,mir-6766-3p,mir-330-3p,mir-504-5p,mir-499-5p,mir-130-3p,mir-873-5p,mir-103-3p,mir-135-5p,mir-299-5p,mir-1251-5p,mir-421,mir-760,mir-874-3p,mir-532-3p,mir-199-5p,mir-431-5p,mir-194-5p,mir-505-3p,mir-411-5p,mir-125-5p,mir-494-3p,mir-21-5p,mir-493-5p,mir-208-3p,mir-219-3p,mir-142-3p,mir-27-3p,mir-140-3p,m…	1,1,1,1,1,1,1,1,1,1,1,1,1,1,1,1,1,1,1,1,1,1,1,1,1,1,1,2,1,1,1,1,1,1,1,1,2,1,1,1,1,1
PSMA3	1	1	1	mir-144-3p	1
CD63	1	32	35	mir-495-3p,mir-326,mir-7-5p,mir-154-3p,mir-302-3p,mir-188-5p,mir-499-5p,mir-485-5p,mir-1224-5p,mir-29-3p,mir-135-5p,mir-203-3p,mir-130-5p,mir-374-5p,mir-1197,mir-139-5p,mir-150-5p,mir-28-5p,mir-204-5p,mir-490-3p,mir-296-5p,mir-455-5p,mir-103-3p,mir-665,mir-370-3p,mir-532-3p,mir-140-3p,mir-23-3p,mir-433-3p,mir-455-3p,mir-6835-3p,mir-128-3p	1,2,1,1,1,1,1,1,1,2,1,1,1,1,1,1,1,1,1,1,1,1,2,1,1,1,1,1,1,1,1,1
PPDPF	1	73	106	mir-485-5p,mir-375,mir-326,mir-331-3p,mir-24-3p,mir-15-5p,mir-330-3p,mir-339-5p,mir-499-5p,mir-501-3p,mir-491-5p,mir-873-5p,mir-22-3p,mir-493-3p,mir-421,mir-129-5p,mir-370-3p,mir-760,mir-342-3p,mir-122-5p,mir-3064-5p,mir-532-5p,mir-133-3p,mir-145-5p,mir-149-5p,mir-192-5p,mir-125-5p,mir-493-5p,mir-208-3p,mir-193-3p,mir-214-5p,mir-329-3p,mir-143-3p,mir-423-5p,mir-433-3p,mir-483-3p,mir-425-5p,mir-41…	1,2,1,2,3,1,1,1,1,1,4,6,2,1,2,3,4,1,1,2,2,1,2,1,1,1,1,1,1,1,2,1,1,2,1,3,1,2,1,1,1,1,1,1,1,1,1,1,1,1,1,1,1,1,1,2,2,1,1,2,1,1,1,2,1,1,2,1,1,2,1,1,1
RPL41	1	7	7	mir-193-5p,mir-383-5p,mir-338-3p,mir-324-5p,mir-196-5p,mir-455-3p,mir-542-3p	1,1,1,1,1,1,1
RPS6	1	56	89	mir-101-3p,mir-218-5p,mir-331-3p,mir-24-3p,mir-10-5p,mir-496.2,mir-582-5p,mir-129-5p,mir-665,mir-421,mir-7153-5p,mir-144-3p,mir-655-3p,mir-532-5p,mir-6088,mir-200-3p,mir-448,mir-33-5p,mir-493-5p,mir-494-3p,mir-489-3p,mir-299-3p,mir-379-3p,mir-365-3p,mir-433-3p,mir-483-3p,mir-6835-3p,mir-613,mir-411-5p,mir-342-3p,mir-543,mir-383-5p,mir-212-5p,mir-335-5p,mir-488-3p,mir-188-5p,mir-320,mir-410-3p,mir…	7,1,1,2,1,1,2,2,1,2,2,4,1,2,1,2,2,1,2,1,1,1,1,2,1,2,1,1,2,1,1,2,2,2,1,2,1,1,2,1,1,1,1,1,1,1,2,2,2,1,3,2,2,1,1,1
RPLP1	1	28	30	mir-342-3p,mir-182-5p,mir-543,mir-330-3p,mir-496.2,mir-320,mir-410-3p,mir-181-5p,mir-129-5p,mir-421,mir-150-5p,mir-22-3p,mir-374-5p,mir-148-3p,mir-490-3p,mir-323-3p,mir-4429,mir-4782-3p,mir-665,mir-376-3p,mir-329-3p,mir-505-3p,mir-141-3p,mir-483-3p,mir-205-5p,mir-216-5p,mir-199-5p,mir-296-3p	1,1,1,1,1,1,1,1,1,1,1,1,1,1,1,2,1,1,1,1,1,2,1,1,1,1,1,1
RPS27A	1	23	23	mir-193-5p,mir-101-3p,mir-494-3p,mir-186-5p,mir-196-5p,mir-543,mir-217,mir-377-3p,mir-382-3p,mir-150-5p,mir-203-3p,mir-140-5p,mir-181-5p,mir-129-5p,mir-410-3p,mir-431-5p,mir-323-3p,mir-5688,mir-493-5p,mir-452-5p,mir-96-5p,mir-212-3p,mir-330-3p	1,1,1,1,1,1,1,1,1,1,1,1,1,1,1,1,1,1,1,1,1,1,1
RPS12	1	37	41	mir-543,mir-3139,mir-154-3p,mir-24-3p,mir-376-3p,mir-1-3p,mir-217,mir-154-5p,mir-499-5p,mir-485-5p,mir-371-5p,mir-135-5p,mir-539-3p,mir-138-5p,mir-9-5p,mir-22-3p,mir-542-3p,mir-342-3p,mir-668-3p,mir-450-5p,mir-5195-3p,mir-6088,mir-490-3p,mir-486-5p,mir-670-3p,mir-208-3p,mir-665,mir-219-3p,mir-365-3p,mir-362-3p,mir-300,mir-151-3p,mir-141-3p,mir-455-3p,mir-216-5p,mir-363-3p,mir-6893-3p	2,1,1,2,1,1,1,1,1,1,1,1,1,1,1,1,1,1,1,1,1,1,1,1,1,1,1,1,1,1,1,1,2,2,1,1,1
UQCRQ	1	29	36	mir-132-3p,mir-383-5p,mir-496.1,mir-361-5p,mir-670-3p,mir-216-5p,mir-130-3p,mir-485-5p,mir-873-5p,mir-29-3p,mir-135-5p,mir-140-5p,mir-129-5p,mir-320,mir-18-5p,mir-409-3p,mir-148-3p,mir-1306-5p,mir-21-5p,mir-30-5p,mir-371-5p,mir-665,mir-34-5p,mir-377-3p,mir-423-5p,mir-433-3p,mir-483-3p,mir-125-5p,mir-411-5p	1,1,1,1,1,2,1,3,1,1,2,1,1,1,1,1,1,1,2,1,1,2,1,1,1,1,1,1,2
EIF4A1	1	18	23	mir-335-5p,mir-493-3p,mir-133-3p,mir-331-3p,mir-338-3p,mir-330-5p,mir-670-3p,mir-154-5p,mir-381-3p,mir-188-5p,mir-485-5p,mir-6893-3p,mir-212-5p,mir-31-5p,mir-129-5p,mir-3064-5p,mir-3184-5p,mir-3139	1,2,2,2,2,1,1,1,1,1,1,1,1,1,1,2,1,1
MYL6	1	8	11	mir-124-3p,mir-873-5p,mir-29-3p,mir-10-5p,mir-330-5p,mir-493-3p,mir-377-3p,mir-504-5p	1,1,1,1,2,2,1,2
MYL12A	1	26	36	mir-5590-3p,mir-140-3p,mir-154-3p,mir-338-3p,mir-154-5p,mir-382-3p,mir-7-5p,mir-106-5p,mir-203-3p,mir-9-5p,mir-409-3p,mir-6807-3p,mir-139-5p,mir-5195-3p,mir-362-5p,mir-519-3p,mir-490-3p,mir-320,mir-340-5p,mir-505-3p,mir-212-5p,mir-876-5p,mir-425-5p,mir-216-5p,mir-877-5p,mir-411-5p	3,2,2,1,1,1,1,2,1,2,1,1,1,1,1,2,1,3,1,1,1,1,1,2,1,1
EEF1D	1	2	2	mir-873-5p,mir-184	1,1
RPL34	1	45	94	mir-1224-5p,mir-20-5p,mir-338-3p,mir-494-3p,let-7-5p,mir-134-5p,mir-101-3p,mir-582-5p,mir-129-5p,mir-138-5p,mir-369-3p,mir-760,mir-144-3p,mir-539-3p,mir-204-5p,mir-149-5p,mir-324-5p,mir-122-5p,mir-433-3p,mir-483-3p,mir-6884-5p,mir-374-5p,mir-193-5p,mir-137,mir-140-3p,mir-361-5p,mir-136-5p,mir-326,mir-299-5p,mir-3167,mir-409-3p,mir-335-5p,mir-150-5p,mir-362-5p,mir-519-3p,mir-1306-5p,mir-411-5p,mir…	2,3,2,1,1,2,3,1,6,1,1,2,2,2,1,2,2,2,2,2,6,1,2,1,1,1,2,2,1,1,2,3,4,1,3,1,5,2,3,1,2,2,1,3,3
COX6C	1	11	13	mir-372-3p,mir-144-3p,mir-101-3p,mir-873-5p,mir-199-3p,mir-335-5p,mir-3681-3p,mir-495-3p,mir-874-3p,mir-27-3p,mir-382-3p	1,1,2,1,1,1,2,1,1,1,1
RPL4	1	29	32	mir-199-3p,mir-132-3p,mir-218-5p,mir-335-5p,mir-24-3p,mir-217,mir-382-3p,mir-501-3p,mir-491-5p,mir-3681-3p,mir-212-5p,mir-328-3p,mir-668-3p,mir-5195-3p,mir-431-5p,mir-194-5p,mir-214-5p,mir-1306-5p,mir-410-3p,mir-362-5p,mir-299-3p,mir-302-3p,mir-27-3p,mir-215-5p,mir-140-3p,mir-455-3p,mir-520-3p,mir-379-3p,mir-199-5p	2,1,1,1,2,1,1,1,1,1,1,1,1,1,2,1,1,1,1,1,1,1,1,1,1,1,1,1,1
UGDH	1	28	34	mir-374-5p,mir-132-3p,mir-134-5p,mir-24-3p,mir-186-5p,mir-155-5p,mir-342-3p,mir-4644,mir-339-5p,mir-25-3p,mir-10-5p,mir-181-5p,mir-204-5p,mir-144-3p,mir-149-5p,mir-490-3p,mir-519-3p,mir-214-5p,mir-5688,mir-493-5p,mir-371-5p,mir-665,mir-340-5p,mir-379-3p,mir-142-5p,mir-433-3p,mir-455-3p,mir-6884-5p	1,2,1,2,1,1,1,1,1,1,1,1,1,1,1,1,1,1,1,1,1,2,2,3,1,1,1,1
RPL37A	1	98	159	mir-199-3p,mir-1224-5p,mir-6838-5p,mir-101-3p,mir-24-3p,mir-155-5p,mir-135-5p,mir-330-3p,let-7-5p,mir-339-5p,mir-501-3p,mir-146-5p,mir-873-5p,mir-29-3p,mir-193-3p,mir-374-5p,mir-194-5p,mir-214-5p,mir-670-3p,mir-5688,mir-208-3p,mir-370-3p,mir-330-5p,mir-483-3p,mir-1251-5p,mir-216-3p,mir-494-3p,mir-299-5p,mir-892-3p,mir-6807-3p,mir-139-5p,mir-148-3p,mir-362-5p,mir-323-3p,mir-758-3p,mir-219-5p,mir-1…	1,1,1,2,5,1,1,1,1,1,1,1,1,1,1,1,2,2,1,3,1,1,2,1,1,1,2,1,4,2,2,1,1,1,2,1,1,2,2,3,1,3,2,1,1,1,1,2,3,1,2,2,1,5,1,2,5,1,2,1,1,2,1,1,1,2,2,1,1,1,1,1,1,2,3,1,1,2,1,1,1,1,1,1,2,2,2,1,1,3,3,1,2,2,1,1,5,3
EIF3E	1	4	4	mir-224-5p,mir-374-5p,mir-410-3p,mir-369-3p	1,1,1,1
S100A11	1	1	1	mir-4770	1
ERGIC3	1	4	5	mir-485-5p,mir-151-5p,mir-490-3p,mir-140-3p	1,1,1,2
