# Supplementary material for: A cell-based probabilistic approach unveils the concerted action of miRNAs
Source: PLoS Comput Biol. 2019 Dec 2;15(12):e1007204. doi: 10.1371/journal.pcbi.1007204 (PMC6922470; doi:10.1371/journal.pcbi.1007204)
Supplement: S8 Dataset — Only genes that with >5 normalized expression level are listed. The dataset includes a detailed information on the miRNA identity, summary statistics on MBS number and miRNA composition for each gene. (XLSX) [file pcbi.1007204.s019.xlsx]

## Sheet: HeLa-sensitive (23)
Dataset S8 -Sensitive set in HeLa cells (at least 5 factors of overexpression))
Gene	x05_1	x1	x3_1	x9_1	x18_1	x90_1	x300	x1000_1	common	total miRNAs	total MBS	targeting miRNAs	# of MBS
BZW1	1	1	1	1	1	1	1	1	8	87	145	mir-542-3p,mir-543,let-7-5p,mir-490-3p,mir-7153-5p,mir-214-5p,mir-203-3p,mir-193-3p,mir-505-3p,mir-93-5p,mir-135-5p,mir-582-5p,mir-132-3p,mir-499-5p,mir-361-5p,mir-338-3p,mir-496.1,mir-144-3p,mir-216-3p,mir-5590-3p,mir-7-5p,mir-140-3p,mir-30-5p,mir-455-3p,mir-299-5p,mir-6884-5p,mir-410-3p,mir-655-3p,mir-613,mir-409-3p,mir-486-5p,mir-221-3p,mir-24-3p,mir-411-5p,mir-873-5p,mir-877-5p,mir-101-3p,mir…	1,2,2,1,1,2,1,1,1,1,1,2,1,2,1,1,2,3,1,3,2,1,2,5,1,4,1,1,1,2,2,1,4,1,1,2,5,1,1,1,1,2,1,1,1,1,1,2,1,1,1,3,2,2,1,1,2,1,3,1,1,3,1,1,1,3,1,1,1,1,1,3,3,1,1,1,3,3,1,3,1,1,4,1,1,3,2
COX7B	1	1	1	1	1	1	1	0	7	87	120	mir-543,mir-193-5p,mir-122-5p,mir-214-5p,mir-10-5p,mir-6884-5p,mir-1224-5p,mir-142-5p,mir-670-3p,mir-132-3p,mir-455-5p,mir-33-5p,mir-140-5p,mir-339-5p,mir-216-3p,mir-299-3p,mir-217,mir-140-3p,mir-137,mir-99-5p,mir-455-3p,mir-362-5p,mir-133-3p,mir-410-3p,mir-365-3p,mir-134-5p,mir-23-3p,mir-409-3p,mir-431-5p,mir-221-3p,mir-24-3p,mir-411-5p,mir-873-5p,mir-101-3p,mir-129-5p,mir-382-5p,mir-1271-5p,mir…	4,1,1,2,2,3,1,1,1,1,1,1,1,2,1,1,1,2,1,1,2,1,2,2,2,1,1,2,1,1,4,1,1,1,1,1,1,1,1,2,1,2,1,1,1,1,1,1,1,2,2,1,1,1,1,1,2,1,1,1,2,3,1,2,1,2,1,2,1,1,1,3,3,1,1,1,1,1,1,2,1,1,1,1,1,1,1
ATP5E	1	1	1	1	1	1	1	1	8	67	88	mir-543,mir-7153-5p,mir-372-3p,mir-6893-3p,mir-613,mir-203-3p,mir-130-5p,mir-15-5p,mir-204-5p,mir-103-3p,mir-489-3p,mir-342-3p,mir-188-5p,mir-153-3p,mir-132-3p,mir-499-5p,mir-582-5p,mir-186-5p,mir-455-5p,mir-216-5p,mir-340-5p,mir-29-3p,mir-338-3p,mir-5195-3p,mir-339-5p,mir-448,mir-138-5p,mir-5590-3p,mir-328-3p,mir-760,mir-299-5p,mir-451,mir-300,mir-455-3p,mir-3529-5p,mir-133-3p,mir-28-3p,mir-1306…	1,1,1,1,2,2,2,3,2,2,1,1,1,1,1,1,2,2,1,1,1,1,1,1,2,1,1,1,2,1,1,1,1,2,1,1,1,2,1,1,2,2,2,1,1,2,1,1,2,2,1,1,1,1,1,1,1,1,1,1,1,1,1,1,2,1,2
HNRNPA1	1	1	1	1	1	1	1	1	8	63	81	mir-543,mir-362-3p,mir-760,mir-6893-3p,mir-411-5p,mir-196-5p,mir-505-3p,mir-211-5p,mir-6504-5p,mir-135-5p,mir-670-3p,mir-188-5p,mir-668-3p,mir-383-5p,mir-499-5p,mir-153-3p,mir-186-5p,mir-455-5p,mir-216-5p,mir-361-5p,mir-483-3p,mir-339-5p,mir-496.1,let-7-5p,mir-448,mir-216-3p,mir-217,mir-140-3p,mir-34-5p,mir-503-5p,mir-30-5p,mir-3681-3p,mir-299-5p,mir-1306-5p,mir-6838-5p,mir-410-3p,mir-532-3p,mir-…	1,1,1,1,1,1,1,1,1,2,1,1,2,1,1,1,1,1,2,1,2,1,1,1,1,1,1,2,1,1,2,1,1,2,1,1,2,1,2,3,2,2,1,1,2,2,1,2,2,1,1,1,1,2,1,1,1,1,1,1,1,1,1
RAN	1	1	1	1	1	1	1	1	8	58	65	mir-542-3p,mir-543,mir-6893-3p,mir-501-3p,mir-324-5p,mir-150-5p,mir-505-3p,mir-146-5p,mir-103-3p,mir-489-3p,mir-519-3p,mir-342-3p,mir-186-5p,mir-200-3p,mir-216-5p,mir-340-5p,mir-532-3p,mir-361-5p,mir-140-5p,mir-483-3p,mir-6835-3p,mir-448,mir-144-3p,mir-101-3p,mir-5590-3p,mir-379-3p,mir-30-5p,mir-455-3p,mir-28-3p,mir-520-3p,mir-143-3p,mir-655-3p,mir-493-3p,mir-21-5p,mir-301-3p,mir-134-5p,mir-23-3p…	1,1,1,1,1,1,2,1,1,1,1,1,1,1,2,2,1,1,1,1,1,1,1,1,1,1,1,1,1,2,1,1,1,1,1,1,1,1,2,1,1,1,1,1,1,1,2,1,1,1,1,1,1,1,1,1,1,2
CKS1B	1	1	1	1	1	1	1	1	8	56	82	mir-372-3p,mir-371-5p,mir-199-3p,mir-122-5p,mir-150-5p,mir-6884-5p,mir-520-3p,mir-224-5p,mir-873-5p,mir-4319,mir-4429,mir-362-5p,mir-33-5p,mir-361-5p,mir-519-3p,mir-5195-3p,mir-339-5p,mir-433-3p,mir-216-3p,mir-532-5p,mir-7-5p,mir-410-3p,mir-99-5p,mir-455-3p,mir-1306-5p,mir-143-3p,mir-140-3p,mir-613,mir-3064-5p,mir-3666,mir-409-3p,mir-221-3p,mir-181-5p,mir-129-5p,mir-24-3p,mir-411-5p,mir-151-3p,mi…	2,2,2,1,4,1,2,1,1,1,2,1,1,2,2,2,1,1,1,1,1,1,1,1,3,1,1,2,2,1,1,1,1,3,1,4,1,1,1,1,2,1,1,1,1,1,2,2,1,1,2,1,2,1,1,2
HNRNPK	1	1	1	1	1	1	1	1	8	52	72	mir-708-5p,mir-205-5p,mir-6504-5p,mir-199-3p,mir-150-5p,mir-10-5p,mir-224-5p,mir-505-3p,mir-204-5p,mir-489-3p,mir-1249-3p,mir-670-3p,mir-668-3p,mir-383-5p,mir-153-3p,mir-429,mir-340-5p,mir-655-3p,mir-339-5p,mir-448,mir-433-3p,mir-17-5p,mir-129-5p,mir-140-3p,mir-758-3p,mir-455-3p,mir-532-3p,mir-613,mir-215-5p,mir-21-5p,mir-5688,mir-409-3p,mir-181-5p,mir-330-3p,mir-371-5p,mir-873-5p,mir-219-3p,mir-…	1,2,1,2,3,1,1,1,1,1,1,1,1,2,1,2,1,1,1,1,1,1,2,3,1,1,2,1,1,2,1,1,2,1,2,3,1,1,1,1,1,2,1,1,1,1,1,2,1,1,3,2
RPL34	1	1	1	1	1	1	1	1	8	45	94	mir-324-5p,mir-193-5p,mir-122-5p,mir-150-5p,mir-6884-5p,mir-520-3p,mir-1224-5p,mir-146-5p,mir-103-3p,mir-582-5p,mir-137,mir-216-5p,mir-340-5p,mir-361-5p,mir-519-3p,mir-483-3p,let-7-5p,mir-144-3p,mir-433-3p,mir-138-5p,mir-140-3p,mir-455-3p,mir-299-5p,mir-1306-5p,mir-134-5p,mir-409-3p,mir-3167,mir-411-5p,mir-136-5p,mir-362-5p,mir-212-5p,mir-101-3p,mir-129-5p,mir-20-5p,mir-374-5p,mir-376-3p,mir-494-…	2,2,2,4,6,3,2,2,2,1,1,3,1,1,3,2,1,2,2,1,1,1,1,1,2,2,1,5,2,1,2,3,6,3,1,3,1,2,2,1,2,2,1,3,2
PGAM1	1	1	1	1	1	1	1	1	8	41	46	mir-133-3p,mir-141-3p,mir-362-3p,mir-6835-3p,mir-532-3p,mir-28-5p,mir-299-3p,mir-613,mir-134-5p,mir-21-5p,mir-494-3p,mir-542-3p,mir-224-5p,mir-181-5p,mir-495-3p,mir-423-5p,mir-146-5p,mir-873-5p,mir-670-3p,mir-582-5p,mir-330-5p,mir-129-5p,mir-151-3p,mir-374-5p,mir-29-3p,mir-377-3p,mir-135-5p,mir-760,mir-382-5p,mir-144-3p,mir-25-3p,mir-139-5p,mir-483-3p,mir-665,mir-496.2,mir-34-5p,mir-330-3p,mir-33…	1,1,2,1,1,1,1,1,2,1,1,1,1,1,1,1,1,1,1,1,1,1,1,1,1,1,2,1,1,1,1,1,2,1,1,2,1,1,1,1,1
TGFBI	1	1	1	1	1	1	1	1	8	40	43	mir-543,mir-141-3p,mir-1306-5p,mir-760,mir-490-3p,mir-299-3p,mir-3064-5p,mir-21-5p,mir-183-5p,mir-1224-5p,mir-193-3p,mir-504-5p,mir-181-5p,mir-485-5p,mir-489-3p,mir-142-5p,mir-9-5p,mir-493-5p,mir-383-5p,mir-182-5p,mir-329-3p,mir-200-3p,mir-374-5p,mir-519-3p,mir-330-5p,mir-145-5p,mir-338-3p,mir-212-3p,mir-744-5p,mir-138-5p,mir-371-5p,mir-296-5p,mir-27-3p,mir-149-5p,mir-19-3p,mir-96-5p,mir-323-3p,m…	1,1,1,1,1,1,2,1,1,1,1,1,1,1,1,1,1,1,1,1,1,1,1,2,1,1,1,1,1,1,1,1,1,1,1,2,1,1,1,1
EIF4G2	1	1	1	1	1	1	1	1	8	38	43	mir-7153-5p,mir-193-5p,mir-410-3p,mir-532-3p,mir-493-3p,mir-150-5p,mir-493-5p,mir-323-3p,mir-519-3p,mir-224-5p,mir-411-5p,mir-151-3p,mir-369-3p,mir-582-5p,mir-383-5p,mir-499-5p,mir-101-3p,mir-320,mir-300,mir-374-5p,mir-140-5p,mir-483-3p,mir-106-5p,let-7-5p,mir-144-3p,mir-137,mir-371-5p,mir-139-5p,mir-194-5p,mir-208-3p,mir-496.2,mir-19-3p,mir-18-5p,mir-377-3p,mir-370-5p,mir-28-3p,mir-3529-5p,mir-3…	1,1,1,1,1,1,1,2,1,1,1,1,1,1,1,2,2,1,1,1,1,1,1,1,2,1,1,1,1,1,1,1,1,1,1,1,1,2
ATPIF1	1	1	1	1	1	1	1	1	8	37	43	mir-133-3p,mir-542-3p,mir-483-3p,mir-127-3p,mir-490-3p,mir-449-5p,mir-21-5p,mir-371-5p,mir-23-3p,mir-183-5p,mir-409-3p,mir-3184-5p,mir-146-5p,mir-320,mir-411-5p,mir-670-3p,mir-219-3p,mir-212-5p,mir-205-5p,mir-7-5p,mir-186-5p,mir-455-5p,mir-374-5p,mir-652-3p,mir-488-3p,mir-760,mir-124-3p,mir-137,mir-421,mir-139-5p,mir-202-5p,mir-330-3p,mir-1197,mir-24-3p,mir-223-3p,mir-22-3p,mir-384	1,2,2,1,1,2,1,1,1,2,1,1,1,1,1,1,1,1,1,1,1,1,1,1,1,1,1,2,1,1,1,2,1,1,1,1,1
PPIA	1	1	1	1	1	1	1	0	7	37	42	mir-362-3p,mir-485-5p,mir-4782-3p,mir-6504-5p,mir-532-3p,mir-151-3p,mir-330-3p,mir-196-5p,mir-505-3p,mir-495-3p,mir-24-3p,mir-211-5p,mir-489-3p,mir-135-5p,mir-188-5p,mir-501-3p,mir-383-5p,mir-499-5p,mir-493-5p,mir-129-5p,mir-6088,mir-665,mir-216-5p,mir-374-5p,mir-29-3p,mir-192-5p,mir-376-3p,let-7-5p,mir-421,mir-335-5p,mir-222-3p,mir-149-5p,mir-217,mir-208-3p,mir-4735-3p,mir-371-5p,mir-323-3p	1,2,1,1,1,1,1,1,1,1,1,1,2,1,1,1,1,1,1,1,1,2,2,1,1,1,1,1,1,1,1,1,1,1,1,1,2
DDIT4	1	1	1	1	1	0	0	0	5	34	44	mir-133-3p,mir-1306-5p,mir-199-3p,mir-183-5p,mir-362-3p,mir-431-5p,mir-221-3p,mir-181-5p,mir-495-3p,mir-4319,mir-3184-5p,mir-153-3p,mir-383-5p,mir-101-3p,mir-7-5p,mir-504-5p,mir-331-3p,mir-374-5p,mir-4676-3p,mir-483-3p,mir-496.1,mir-205-5p,mir-448,mir-144-3p,mir-433-3p,mir-22-3p,mir-25-3p,mir-139-5p,mir-328-3p,mir-140-3p,mir-330-5p,mir-30-5p,mir-455-3p,mir-223-3p	2,2,1,1,1,1,2,1,4,1,1,1,1,2,1,1,1,1,1,2,1,1,1,1,1,2,1,1,1,2,1,1,1,1
SET	1	1	1	1	1	1	1	1	8	33	34	mir-543,mir-1306-5p,mir-501-3p,mir-365-3p,mir-150-5p,mir-493-3p,mir-375,mir-494-3p,mir-495-3p,mir-376-3p,mir-146-5p,mir-411-5p,mir-873-5p,mir-582-5p,mir-532-3p,mir-493-5p,mir-185-5p,mir-655-3p,mir-29-3p,mir-338-3p,mir-199-5p,mir-21-5p,mir-496.1,mir-519-3p,mir-216-3p,mir-371-5p,mir-5195-3p,mir-194-5p,mir-4319,mir-330-3p,mir-300,mir-455-3p,mir-423-3p	1,1,1,1,1,1,1,1,1,1,1,1,1,1,1,1,1,1,2,1,1,1,1,1,1,1,1,1,1,1,1,1,1
PCBP2	1	1	1	1	1	1	1	1	8	31	39	mir-543,mir-141-3p,mir-520-3p,mir-491-5p,mir-1197,mir-21-5p,mir-224-5p,mir-423-5p,mir-24-3p,mir-433-3p,mir-490-3p,mir-151-3p,mir-296-3p,mir-493-5p,mir-129-5p,mir-20-5p,mir-185-5p,mir-340-5p,mir-376-3p,mir-5195-3p,mir-339-5p,mir-496.1,mir-331-3p,mir-124-3p,mir-323-3p,mir-421,mir-5590-3p,mir-496.2,mir-410-3p,mir-379-3p,mir-455-3p	1,1,2,1,1,1,1,2,1,1,1,2,1,1,3,1,1,1,1,1,1,1,1,1,2,2,1,1,2,1,1
HMGA1	1	1	1	1	1	1	1	1	8	26	30	mir-486-5p,mir-6838-5p,mir-6893-3p,mir-491-5p,mir-758-3p,mir-134-5p,mir-196-5p,mir-216-3p,mir-103-3p,mir-136-5p,mir-296-3p,mir-7-5p,mir-6088,mir-320,mir-124-3p,mir-199-5p,let-7-5p,mir-142-3p,mir-138-5p,mir-296-5p,mir-217,mir-412-5p,mir-140-3p,mir-34-5p,mir-503-5p,mir-665	1,2,1,1,1,1,1,1,1,2,1,1,1,1,1,1,1,1,1,3,1,1,1,1,1,1
RPL31	1	1	1	1	1	1	1	1	8	26	47	mir-133-3p,mir-141-3p,mir-21-5p,mir-151-3p,mir-23-3p,mir-183-5p,mir-409-3p,mir-103-3p,mir-203-3p,mir-132-3p,mir-216-5p,mir-374-5p,mir-33-5p,mir-140-5p,mir-494-3p,mir-382-5p,mir-222-3p,mir-138-5p,mir-532-5p,mir-194-5p,mir-34-5p,mir-455-3p,mir-300,mir-323-3p,mir-382-3p,mir-384	1,2,2,1,3,2,3,1,1,1,3,2,1,1,3,1,1,2,2,2,1,3,2,3,2,1
VDAC1	1	1	1	1	1	1	1	1	8	24	25	mir-324-5p,mir-362-3p,mir-371-5p,mir-365-3p,mir-493-3p,mir-143-3p,mir-21-5p,mir-183-5p,mir-488-3p,mir-490-3p,mir-873-5p,mir-296-3p,mir-493-5p,mir-7-5p,mir-1298-5p,mir-874-3p,mir-320,mir-519-3p,mir-106-5p,mir-377-3p,mir-129-5p,mir-140-3p,mir-503-5p,mir-539-3p	1,1,1,1,1,1,1,1,1,2,1,1,1,1,1,1,1,1,1,1,1,1,1,1
GANAB	1	1	1	1	1	1	1	1	8	22	23	mir-133-3p,mir-324-5p,mir-520-3p,mir-483-3p,mir-193-5p,mir-122-5p,mir-409-3p,mir-488-3p,mir-103-3p,mir-151-3p,mir-188-5p,mir-186-5p,mir-874-3p,mir-330-5p,mir-5195-3p,let-7-5p,mir-155-5p,mir-199-5p,mir-299-5p,mir-136-5p,mir-300,mir-211-5p	1,1,1,1,1,1,1,1,1,1,1,1,1,1,1,1,2,1,1,1,1,1
VIM	1	1	1	1	1	1	1	1	8	13	14	mir-219-5p,mir-122-5p,mir-21-5p,mir-320,mir-124-3p,mir-137,mir-3167,mir-138-5p,mir-488-3p,mir-490-3p,mir-30-5p,mir-28-3p,mir-202-5p	1,1,1,1,1,1,1,1,1,1,2,1,1
PCBP1	1	1	1	1	1	1	1	1	8	12	12	mir-543,mir-340-5p,mir-489-3p,mir-338-3p,mir-382-5p,mir-21-5p,mir-433-3p,mir-5590-3p,mir-208-3p,mir-490-3p,mir-499-5p,mir-323-3p	1,1,1,1,1,1,1,1,1,1,1,1
TSPO	1	1	1	1	1	1	1	1	8	10	10	mir-183-5p,mir-6893-3p,mir-331-3p,mir-340-5p,mir-1197,mir-24-3p,mir-6835-3p,mir-21-5p,mir-455-3p,mir-138-5p	1,1,1,1,1,1,1,1,1,1

## Sheet: HEK-sensitive (34)
Dataset S8 -Sensitive set in HEK-293 cells (at least 5 factors of overexpression))
Genes	x1	x3	x9	x18	x90	x300	x1000	common	total miRNAs	total MBS	targeting miRNAs	# of MBS
NUDT3	1	1	1	1	1	1	1	7	131	275	mir-299-3p,mir-215-5p,mir-377-3p,mir-362-5p,mir-5195-3p,mir-361-5p,mir-501-3p,mir-29-3p,mir-340-5p,mir-3529-5p,mir-1224-5p,mir-670-3p,mir-150-5p,mir-496.2,mir-1271-5p,mir-372-3p,mir-874-3p,mir-381-3p,mir-217,mir-208-3p,mir-382-5p,mir-27-3p,mir-129-5p,mir-24-3p,mir-296-5p,mir-6893-3p,mir-214-5p,mir-370-5p,mir-410-3p,mir-138-5p,mir-329-3p,mir-142-3p,mir-323-3p,mir-1197,mir-873-5p,mir-196-5p,mir-467…	2,2,1,2,2,1,1,3,1,2,2,1,5,2,3,5,2,1,4,1,1,2,5,2,1,1,1,1,3,1,4,1,1,3,6,1,3,1,3,7,2,1,2,3,2,1,2,1,2,1,3,1,3,5,2,1,2,1,1,2,1,1,4,1,2,1,1,3,11,1,2,4,1,2,1,1,1,1,3,3,3,1,2,2,3,2,3,1,3,2,2,2,1,1,1,5,1,1,2,2,2,2,2,1,2,2,2,1,1,1,6,1,2,1,2,3,1,1,3,2,4,1,1,1,4,2,1,3,3,1,2
PAICS	1	1	1	1	1	1	0	6	95	166	mir-151-3p,mir-501-3p,mir-409-5p,mir-29-3p,mir-1224-5p,mir-665,mir-150-5p,mir-496.2,mir-3064-5p,mir-155-5p,mir-193-5p,mir-208-3p,mir-27-3p,mir-129-5p,mir-24-3p,mir-340-5p,mir-214-5p,mir-296-3p,mir-489-3p,mir-383-5p,mir-216-5p,mir-324-5p,mir-494-3p,mir-493-5p,mir-7-5p,mir-205-5p,mir-203-3p,mir-431-5p,mir-455-3p,mir-455-5p,mir-216-3p,mir-655-3p,mir-10-5p,mir-519-3p,mir-3666,mir-19-3p,mir-449-5p,mir…	1,2,1,1,2,3,1,1,1,1,1,2,2,3,1,1,1,1,1,3,5,1,1,1,1,2,2,2,3,1,3,2,1,3,1,1,1,3,1,2,1,1,1,2,1,3,1,1,1,1,1,1,3,2,1,1,1,1,1,1,1,1,1,3,4,2,3,2,2,1,2,2,6,3,1,2,2,1,3,4,1,2,3,2,2,2,1,2,2,3,1,1,3,1,1
C18orf32	1	1	1	1	1	1	0	6	93	163	mir-18-5p,mir-485-5p,mir-151-3p,mir-194-5p,mir-452-5p,mir-361-5p,mir-409-5p,mir-296-5p,mir-1224-5p,mir-410-3p,mir-150-5p,mir-496.2,mir-3064-5p,mir-423-5p,mir-381-3p,mir-221-3p,mir-208-3p,mir-27-3p,mir-24-3p,mir-340-5p,mir-6893-3p,mir-214-5p,mir-532-3p,mir-323-3p,mir-141-3p,mir-142-3p,mir-873-5p,mir-494-3p,mir-7-5p,mir-148-3p,mir-205-5p,mir-431-5p,mir-219-3p,mir-668-3p,mir-216-3p,mir-655-3p,mir-10…	1,4,1,2,1,1,1,1,1,3,3,1,2,2,1,2,1,1,3,1,4,3,3,1,2,1,1,2,1,2,2,3,1,1,2,1,3,2,1,2,1,1,1,1,1,1,1,1,1,2,6,1,1,6,1,2,3,2,1,3,1,1,1,1,2,1,3,1,1,2,6,1,1,1,1,2,2,3,1,1,1,1,2,1,1,3,1,2,4,2,2,1,1
RPL37A	1	1	1	1	1	1	0	6	98	159	mir-542-3p,mir-151-3p,mir-194-5p,mir-500-5p,mir-29-3p,mir-503-5p,mir-1224-5p,mir-670-3p,mir-330-5p,mir-362-5p,mir-155-5p,mir-221-3p,mir-208-3p,mir-299-5p,mir-382-5p,mir-377-3p,mir-129-5p,mir-24-3p,mir-340-5p,mir-214-5p,mir-370-5p,mir-323-3p,mir-489-3p,let-7-5p,mir-216-5p,mir-324-5p,mir-494-3p,mir-493-5p,mir-7-5p,mir-148-3p,mir-582-5p,mir-219-5p,mir-203-3p,mir-361-5p,mir-873-5p,mir-431-5p,mir-668-…	2,1,2,1,1,1,1,1,2,1,1,1,1,1,1,1,5,5,3,2,2,1,1,1,2,1,2,2,2,1,2,1,1,1,1,1,2,5,1,1,1,3,2,1,2,3,1,1,1,5,2,2,3,1,1,1,1,1,2,1,2,1,3,2,1,1,2,1,2,1,2,1,1,1,3,1,2,1,1,2,1,3,1,1,3,2,1,2,1,1,4,1,1,2,1,1,1,1
HMGB1	1	1	1	1	1	0	0	5	94	136	mir-299-3p,mir-151-3p,mir-194-5p,mir-452-5p,mir-3167,mir-361-5p,mir-211-5p,mir-409-5p,mir-29-3p,mir-3529-5p,mir-670-3p,mir-150-5p,mir-496.2,mir-183-5p,mir-372-3p,mir-382-5p,mir-27-3p,mir-129-5p,mir-1-5p,mir-340-5p,mir-6893-3p,mir-532-3p,mir-410-3p,mir-142-3p,mir-328-3p,mir-216-5p,mir-196-5p,mir-494-3p,mir-7-5p,mir-140-3p,mir-582-5p,mir-205-5p,mir-203-3p,mir-431-5p,mir-219-3p,mir-455-3p,mir-376-3p…	1,1,2,2,1,2,2,1,3,1,2,2,1,1,2,1,1,4,1,1,1,2,3,1,1,3,1,1,1,1,1,1,1,1,1,1,1,1,1,1,2,1,3,1,2,1,1,1,1,2,1,1,4,1,1,1,2,2,1,3,2,1,1,1,1,1,2,1,1,1,1,4,1,1,1,2,1,1,1,1,3,2,1,2,1,2,1,1,1,1,1,1,1,3
RPL23	1	1	1	1	1	1	1	7	69	119	mir-143-3p,mir-140-5p,mir-665,mir-452-5p,mir-503-5p,mir-371-5p,mir-361-5p,mir-501-3p,mir-369-3p,mir-365-3p,mir-342-3p,mir-1251-5p,mir-670-3p,mir-150-5p,mir-496.2,mir-6884-5p,mir-7-5p,mir-505-3p,mir-217,mir-382-3p,mir-212-5p,mir-1306-5p,mir-542-3p,mir-129-5p,mir-24-3p,mir-340-5p,mir-135-5p,mir-214-5p,mir-338-3p,mir-3129-5p,mir-141-3p,mir-504-5p,mir-20-5p,mir-372-3p,mir-182-5p,mir-494-3p,mir-493-5p…	1,1,7,1,1,2,1,1,1,1,2,1,2,3,1,3,2,1,1,1,2,2,1,1,3,3,1,3,3,1,1,1,2,2,2,2,1,2,1,4,1,1,1,2,1,2,1,3,2,1,3,1,1,1,1,2,1,2,3,1,1,2,2,3,1,2,2,2,1
LDHA	1	1	1	1	1	1	0	6	68	103	mir-216-3p,mir-424-5p,mir-199-5p,mir-377-3p,mir-490-3p,mir-186-5p,mir-410-3p,mir-670-3p,mir-1224-5p,mir-369-3p,mir-34-5p,mir-411-5p,mir-493-5p,mir-150-5p,mir-371-5p,mir-338-3p,mir-33-5p,mir-665,mir-382-3p,mir-212-5p,mir-1306-5p,mir-27-3p,mir-129-5p,mir-24-3p,mir-503-5p,mir-135-5p,mir-4770,mir-532-3p,mir-296-3p,mir-141-3p,mir-323-3p,mir-216-5p,mir-372-3p,mir-873-5p,mir-483-3p,mir-494-3p,mir-30-5p,…	1,1,1,1,1,4,2,1,1,2,1,3,1,1,1,1,2,1,2,1,1,1,6,5,1,1,1,1,1,1,1,1,4,2,1,1,1,1,2,1,1,1,1,4,1,1,1,2,1,1,1,1,1,1,3,1,1,1,1,1,1,1,3,2,2,1,3,1
HSP90B1	1	1	1	1	1	1	0	6	68	95	mir-6893-3p,mir-140-5p,mir-199-5p,mir-194-5p,mir-329-3p,mir-488-3p,mir-485-5p,mir-1-3p,mir-409-5p,mir-296-5p,mir-153-3p,mir-1251-5p,mir-670-3p,mir-150-5p,mir-135-5p,mir-876-5p,mir-3139,mir-33-5p,mir-371-5p,mir-374-5p,mir-208-3p,mir-140-3p,mir-24-3p,mir-505-3p,mir-126-3p,mir-214-5p,mir-370-5p,mir-421,mir-17-5p,mir-142-3p,mir-487-3p,mir-137,mir-149-5p,mir-196-5p,mir-494-3p,mir-409-3p,mir-7-5p,mir-2…	1,1,1,2,1,1,2,1,1,1,1,1,1,1,1,1,1,2,2,1,2,5,1,1,1,1,1,2,1,1,3,1,1,1,1,2,1,2,2,1,2,2,1,1,2,2,1,1,2,3,1,2,1,1,2,1,1,3,1,2,1,1,1,1,1,1,1,1
RPL12	1	1	1	1	1	0	0	5	67	88	mir-140-5p,mir-215-5p,mir-300,mir-194-5p,mir-6835-3p,mir-129-5p,mir-1197,mir-136-5p,mir-23-3p,mir-326,mir-296-5p,mir-302-3p,mir-409-3p,mir-150-5p,mir-185-5p,mir-122-5p,mir-483-3p,mir-505-3p,mir-665,mir-496.2,mir-339-5p,mir-212-5p,mir-27-3p,mir-542-3p,mir-31-5p,mir-24-3p,mir-340-5p,mir-214-5p,mir-532-3p,mir-421,mir-141-3p,mir-329-3p,mir-613,mir-20-5p,mir-149-5p,mir-196-5p,mir-34-5p,mir-7-5p,mir-14…	1,1,1,1,3,2,1,1,1,1,1,2,1,2,1,1,1,1,3,1,1,1,1,1,1,1,1,1,1,1,1,1,2,2,1,2,1,1,2,1,1,4,1,2,1,1,1,1,1,1,1,1,1,1,1,1,2,1,1,2,1,3,1,2,1,1,2
RPL15	1	1	1	1	1	1	0	6	45	79	mir-224-5p,mir-665,mir-199-5p,mir-6835-3p,mir-329-3p,mir-24-3p,mir-206,mir-342-3p,mir-371-5p,mir-493-3p,mir-483-3p,mir-208-3p,mir-485-5p,mir-129-5p,mir-488-3p,mir-139-5p,mir-323-3p,mir-138-5p,mir-504-5p,mir-137,mir-149-5p,mir-199-3p,mir-330-3p,mir-758-3p,mir-494-3p,mir-7-5p,mir-140-3p,mir-3118,mir-501-3p,mir-25-3p,mir-205-5p,mir-186-5p,mir-183-5p,mir-216-3p,mir-378-3p,mir-499-5p,mir-124-3p,mir-18…	1,4,1,2,1,3,1,1,5,1,1,1,5,3,1,3,2,2,1,1,2,2,1,3,1,3,1,2,3,1,1,3,1,1,1,1,1,1,1,2,1,1,1,2,2
PSMA4	1	1	1	1	1	1	1	7	60	73	mir-384,mir-151-3p,mir-6835-3p,mir-153-3p,mir-371-5p,mir-500-5p,mir-24-3p,mir-3064-5p,mir-29-3p,mir-892-3p,mir-302-3p,mir-1251-5p,mir-670-3p,mir-6893-3p,mir-379-3p,mir-3139,mir-33-5p,mir-665,mir-330-5p,mir-222-3p,mir-208-3p,mir-542-3p,mir-129-5p,mir-488-3p,mir-505-3p,mir-22-3p,mir-214-5p,mir-141-3p,mir-20-5p,mir-154-5p,mir-199-3p,mir-5590-3p,mir-216-5p,mir-874-3p,mir-758-3p,mir-494-3p,mir-493-5p,…	2,1,1,1,2,1,1,1,1,1,3,1,2,1,2,1,2,2,1,1,1,1,2,1,2,1,1,1,1,1,1,1,1,1,1,1,1,3,1,1,1,1,1,1,2,1,1,1,1,1,1,1,1,1,1,1,1,1,1,1
RPSAP58	1	1	1	1	1	1	1	7	49	68	mir-224-5p,mir-665,mir-377-3p,mir-6835-3p,mir-496.1,mir-1-3p,mir-369-3p,mir-342-3p,mir-1197,mir-371-5p,mir-7-5p,mir-155-5p,mir-381-3p,mir-222-3p,mir-33-5p,mir-27-3p,mir-488-3p,mir-340-5p,mir-6893-3p,mir-214-5p,mir-410-3p,mir-323-3p,mir-137,mir-216-5p,mir-5688,mir-139-5p,mir-338-3p,mir-140-3p,mir-425-5p,mir-103-3p,mir-1298-5p,mir-142-5p,mir-519-3p,mir-186-5p,mir-362-3p,mir-363-3p,mir-374-5p,mir-20…	1,1,1,1,1,1,1,1,1,1,1,1,1,1,1,1,1,4,1,2,2,1,1,2,1,1,2,2,1,2,1,2,1,4,1,3,2,1,2,2,1,2,1,1,1,1,1,1,1
NUTF2	1	1	1	1	1	1	0	6	43	49	mir-299-3p,mir-6893-3p,mir-367-3p,mir-215-5p,mir-7-5p,mir-223-3p,mir-140-3p,mir-491-5p,mir-9-5p,mir-371-5p,mir-205-5p,mir-361-5p,mir-494-3p,mir-330-3p,mir-28-3p,mir-34-5p,mir-1224-5p,mir-3184-5p,mir-185-5p,mir-122-5p,mir-362-5p,mir-3139,mir-33-5p,mir-149-5p,mir-222-3p,mir-421,mir-499-5p,mir-505-3p,mir-224-5p,mir-503-5p,mir-22-3p,mir-6835-3p,mir-532-3p,mir-409-5p,mir-146-5p,mir-382-3p,mir-103-3p,m…	1,1,2,1,2,1,1,1,1,1,1,1,2,1,1,1,1,1,2,1,1,1,1,2,1,1,1,1,1,1,1,1,1,1,1,1,1,1,1,1,1,1,2
ATPIF1	1	1	1	1	1	1	1	7	37	43	mir-488-3p,mir-202-5p,mir-384,mir-7-5p,mir-223-3p,mir-330-3p,mir-490-3p,mir-186-5p,mir-371-5p,mir-133-3p,mir-24-3p,mir-652-3p,mir-409-3p,mir-1197,mir-670-3p,mir-183-5p,mir-22-3p,mir-127-3p,mir-483-3p,mir-374-5p,mir-219-3p,mir-455-5p,mir-21-5p,mir-212-5p,mir-3184-5p,mir-542-3p,mir-411-5p,mir-23-3p,mir-124-3p,mir-139-5p,mir-421,mir-449-5p,mir-146-5p,mir-205-5p,mir-320,mir-137,mir-760	1,1,1,1,1,2,1,1,1,1,1,1,1,1,1,2,1,1,2,1,1,1,1,1,1,2,1,1,1,1,1,2,1,1,1,2,1
RPL32	1	1	1	1	1	1	0	6	39	43	mir-665,mir-324-5p,mir-448,mir-215-5p,mir-7-5p,mir-194-5p,mir-497-5p,mir-130-5p,mir-5195-3p,mir-486-5p,mir-409-5p,mir-342-3p,mir-302-3p,mir-1224-5p,mir-188-5p,mir-140-3p,mir-300,mir-668-3p,mir-33-5p,mir-543,mir-371-5p,mir-212-5p,mir-493-5p,mir-670-3p,mir-382-5p,mir-485-5p,mir-542-3p,mir-340-5p,mir-214-5p,mir-4770,mir-335-5p,mir-449-5p,mir-182-5p,mir-138-5p,mir-103-3p,mir-106-5p,mir-331-3p,mir-216…	1,1,1,1,2,1,1,1,1,1,1,1,2,1,1,1,1,1,1,1,1,1,1,1,2,1,1,1,1,1,1,2,1,1,1,1,1,1,1
COX4I1	1	1	1	1	1	1	0	6	34	39	mir-141-3p,mir-338-3p,mir-505-3p,mir-3118,mir-362-5p,mir-452-5p,mir-186-5p,mir-5195-3p,mir-205-5p,mir-330-3p,mir-340-5p,mir-342-3p,mir-214-5p,mir-377-3p,mir-1271-5p,mir-371-5p,mir-493-3p,mir-7-5p,mir-455-3p,mir-382-3p,mir-542-3p,mir-31-5p,mir-532-3p,mir-365-3p,mir-181-5p,mir-6088,mir-370-5p,mir-421,mir-182-5p,mir-212-3p,mir-329-3p,mir-613,mir-154-5p,mir-6504-5p	1,2,1,1,1,1,1,1,1,1,1,1,1,1,1,1,1,1,4,1,1,1,1,1,1,2,1,1,1,1,1,1,1,1
NHP2	1	1	1	1	1	1	0	6	34	38	mir-299-3p,mir-324-5p,mir-433-3p,mir-27-3p,mir-7-5p,mir-199-5p,mir-140-3p,mir-6835-3p,mir-6893-3p,mir-744-5p,mir-5195-3p,mir-205-5p,mir-6838-5p,mir-296-5p,mir-183-5p,mir-193-5p,mir-125-5p,mir-3681-3p,mir-483-3p,mir-185-5p,mir-219-3p,mir-4735-3p,mir-10-5p,mir-202-5p,mir-488-3p,mir-503-5p,mir-22-3p,mir-139-5p,mir-504-5p,mir-330-3p,mir-124-3p,mir-491-5p,mir-1306-5p,mir-873-5p	1,1,1,1,2,1,1,1,1,1,1,1,1,2,1,1,1,1,1,1,1,1,1,1,1,1,1,1,1,1,1,1,1,3
GLO1	1	1	1	1	1	1	1	7	27	35	mir-494-3p,mir-7-5p,mir-199-5p,mir-6835-3p,mir-193-3p,mir-371-5p,mir-500-5p,mir-142-5p,mir-369-3p,mir-342-3p,mir-302-3p,mir-493-3p,mir-219-3p,mir-379-3p,mir-455-3p,mir-374-5p,mir-382-3p,mir-382-5p,mir-23-3p,mir-135-5p,mir-496.1,mir-335-5p,mir-17-5p,mir-487-3p,mir-137,let-7-5p,mir-216-5p	1,2,1,2,1,1,1,3,1,1,2,1,1,1,1,1,1,1,2,1,1,3,1,1,1,1,1
RPL7	1	1	1	1	1	1	0	6	29	35	mir-5688,mir-324-5p,mir-494-3p,mir-30-5p,mir-5590-3p,mir-194-5p,mir-6835-3p,mir-329-3p,mir-205-5p,mir-206,mir-369-3p,mir-4676-3p,mir-34-5p,mir-1224-5p,mir-670-3p,mir-183-5p,mir-379-3p,mir-543,mir-7-5p,mir-208-3p,mir-499-5p,mir-377-3p,mir-129-5p,mir-488-3p,mir-340-5p,mir-144-3p,mir-532-5p,mir-379-5p,mir-199-3p	1,1,2,1,2,1,1,1,1,2,1,1,1,1,1,1,1,1,1,1,1,2,1,1,3,1,1,1,1
RPS9	1	1	1	1	1	0	0	5	31	35	mir-331-3p,mir-143-3p,mir-665,mir-195-5p,mir-377-3p,mir-329-3p,mir-338-3p,mir-335-5p,mir-330-3p,mir-218-5p,mir-153-3p,mir-670-3p,mir-150-5p,mir-496.2,mir-1271-5p,mir-7-5p,mir-874-3p,mir-330-5p,mir-1306-5p,mir-485-5p,mir-31-5p,mir-365-3p,mir-22-3p,mir-504-5p,mir-19-3p,mir-323-3p,mir-182-5p,mir-103-3p,mir-760,mir-328-3p,mir-873-5p	1,1,2,1,1,1,1,1,1,1,1,1,1,1,1,1,1,1,1,2,1,1,1,2,1,1,1,1,1,1,2
CSDE1	1	1	1	1	1	1	0	6	27	34	mir-331-3p,mir-758-3p,mir-7-5p,mir-6835-3p,mir-193-3p,mir-142-5p,mir-6838-5p,mir-1197,mir-125-5p,mir-300,mir-493-3p,mir-483-3p,mir-455-3p,mir-543,mir-371-5p,mir-186-5p,mir-10-5p,mir-542-3p,mir-129-5p,mir-501-3p,mir-340-5p,mir-519-3p,mir-410-3p,mir-212-3p,mir-124-3p,mir-320,mir-190-5p	1,1,1,1,1,1,2,1,1,1,1,2,1,1,2,1,1,1,2,1,3,1,2,1,1,1,1
SET	1	1	1	1	1	0	0	5	33	34	mir-494-3p,mir-493-5p,mir-338-3p,mir-199-5p,mir-194-5p,mir-582-5p,mir-5195-3p,mir-496.1,mir-29-3p,mir-423-3p,mir-185-5p,mir-150-5p,mir-493-3p,mir-455-3p,mir-543,mir-300,mir-376-3p,mir-216-3p,mir-655-3p,mir-1306-5p,mir-371-5p,mir-411-5p,mir-501-3p,mir-365-3p,mir-519-3p,mir-330-3p,mir-532-3p,mir-21-5p,mir-873-5p,mir-4319,mir-495-3p,mir-375,mir-146-5p	1,1,1,1,1,1,1,1,2,1,1,1,1,1,1,1,1,1,1,1,1,1,1,1,1,1,1,1,1,1,1,1,1
MAZ	1	1	1	1	1	1	0	6	27	33	mir-328-3p,mir-331-3p,mir-7-5p,mir-505-3p,mir-6835-3p,mir-9-5p,mir-136-5p,mir-760,mir-1298-5p,mir-29-3p,mir-34-5p,mir-3184-5p,mir-493-3p,mir-371-5p,mir-3064-5p,mir-3139,mir-421,mir-212-5p,mir-499-5p,mir-187-3p,mir-296-3p,mir-504-5p,mir-873-5p,mir-491-5p,mir-149-5p,mir-6893-3p,mir-4644	1,2,2,1,1,1,1,1,2,1,1,2,1,1,1,1,1,1,1,1,1,1,1,2,1,2,1
CCT4	1	1	1	1	1	1	1	7	27	32	mir-423-5p,mir-143-3p,mir-30-5p,mir-7-5p,mir-6835-3p,mir-329-3p,mir-425-5p,mir-186-5p,mir-665,mir-433-3p,mir-361-5p,mir-670-3p,mir-1298-5p,mir-369-3p,mir-302-3p,mir-455-5p,mir-150-5p,mir-3139,mir-374-5p,mir-222-3p,mir-208-3p,mir-499-5p,mir-124-3p,mir-409-3p,mir-215-5p,mir-383-5p,mir-452-5p	1,1,1,1,1,1,1,1,2,2,2,1,1,1,1,1,1,1,1,1,1,1,2,1,1,1,2
YWHAE	1	1	1	1	1	0	0	5	29	31	mir-362-3p,mir-494-3p,mir-409-3p,mir-5590-3p,mir-223-3p,mir-140-3p,mir-31-5p,mir-452-5p,mir-369-3p,mir-29-3p,mir-186-5p,mir-9-5p,mir-7-5p,mir-155-5p,mir-423-5p,mir-200-3p,mir-490-3p,mir-23-3p,mir-340-5p,mir-135-5p,mir-181-5p,mir-182-5p,mir-141-3p,mir-532-5p,mir-613,mir-320,mir-873-5p,mir-199-3p,mir-96-5p	1,1,1,1,1,1,1,1,1,1,2,1,1,1,1,1,1,1,1,1,1,1,1,1,1,1,2,1,1
HMGA1	1	1	1	1	1	0	0	5	26	30	mir-196-5p,mir-758-3p,mir-665,mir-7-5p,mir-199-5p,mir-140-3p,mir-136-5p,mir-6838-5p,mir-296-5p,mir-34-5p,mir-6893-3p,mir-134-5p,mir-217,mir-216-3p,mir-412-5p,mir-503-5p,mir-124-3p,mir-486-5p,mir-6088,mir-296-3p,mir-138-5p,mir-103-3p,mir-142-3p,mir-320,mir-491-5p,let-7-5p	1,1,1,1,1,1,2,2,3,1,1,1,1,1,1,1,1,1,1,1,1,1,1,1,1,1
MARCKSL1	1	1	1	1	1	1	0	6	20	22	mir-193-3p,mir-30-5p,mir-7-5p,mir-140-3p,mir-6835-3p,mir-582-5p,mir-382-5p,mir-27-3p,mir-129-5p,mir-24-3p,mir-340-5p,mir-23-3p,mir-323-3p,mir-144-3p,mir-101-3p,mir-186-5p,mir-29-3p,mir-491-5p,mir-149-5p,mir-3064-5p	1,1,1,1,1,1,1,1,1,1,1,2,1,1,2,1,1,1,1,1
PA2G4	1	1	1	1	1	1	1	7	14	15	mir-143-3p,mir-665,mir-7-5p,mir-223-3p,mir-1306-5p,mir-27-3p,mir-411-5p,mir-758-3p,mir-15-5p,mir-142-3p,mir-3184-5p,mir-150-5p,mir-489-3p,mir-216-5p	1,1,1,1,1,1,1,1,1,1,2,1,1,1
MRPL37	1	1	1	1	1	1	0	6	13	14	mir-224-5p,mir-7-5p,mir-148-3p,mir-329-3p,mir-31-5p,mir-23-3p,mir-365-3p,mir-1-3p,mir-6838-5p,mir-6884-5p,mir-183-5p,mir-1249-3p,mir-130-3p	1,1,1,1,1,1,1,2,1,1,1,1,1
CKS2	1	1	1	1	1	1	1	7	11	12	mir-33-5p,mir-494-3p,mir-323-3p,mir-144-3p,mir-101-3p,mir-455-3p,mir-493-5p,mir-371-5p,mir-582-5p,mir-4676-3p,mir-7-5p	1,1,1,1,2,1,1,1,1,1,1
FTH1	1	1	1	1	1	1	0	6	8	9	mir-155-5p,mir-494-3p,mir-224-5p,mir-7-5p,mir-532-5p,mir-590-5p,mir-365-3p,mir-151-3p	1,1,1,1,1,2,1,1
OST4	1	1	1	1	1	1	1	7	8	8	mir-132-3p,mir-542-3p,mir-7-5p,mir-194-5p,mir-382-5p,mir-212-5p,mir-296-5p,mir-206	1,1,1,1,1,1,1,1
LSM7	1	1	1	1	1	0	0	5	6	6	mir-874-3p,mir-665,mir-6838-5p,mir-423-3p,mir-300,mir-24-3p	1,1,1,1,1,1
CHCHD2	1	1	1	1	1	1	0	6	4	4	mir-139-5p,mir-409-5p,mir-7-5p,mir-186-5p	1,1,1,1

## Sheet: MCF-7-sensitive (22)
Dataset S8 -Sensitive set in MCF-7 (x300)
Gene	x300	total miRNAs	total MBS	targeting miRNAs	# of MBS
CALM1	1	65	84	mir-3118,mir-218-5p,mir-24-3p,mir-186-5p,mir-196-5p,mir-494-3p,mir-499-5p,mir-501-3p,mir-424-5p,mir-873-5p,mir-208-3p,mir-181-5p,mir-31-5p,mir-129-5p,mir-489-3p,mir-7153-5p,mir-542-3p,mir-342-3p,mir-493-3p,mir-133-3p,mir-505-3p,mir-670-3p,mir-371-5p,mir-193-3p,mir-191-5p,mir-183-5p,mir-221-3p,mir-613,mir-483-3p,mir-296-3p,mir-6835-3p,mir-182-5p,mir-300,mir-503-5p,mir-495-3p,mir-5590-3p,mir-383-5p…	1,1,1,1,2,1,1,1,2,3,1,2,2,1,1,1,1,1,1,2,2,1,1,2,1,1,2,1,1,1,1,1,2,2,1,1,1,4,1,2,1,1,1,1,1,1,1,1,1,1,1,1,2,1,1,1,1,2,1,1,1,1,1,1,2
CCNI	1	36	38	mir-137,mir-5590-3p,mir-383-5p,mir-6504-5p,mir-423-5p,mir-24-3p,mir-5688,mir-494-3p,mir-130-3p,mir-146-5p,mir-1298-5p,mir-203-3p,mir-129-5p,mir-9-5p,mir-3167,mir-22-3p,mir-218-5p,mir-374-5p,mir-149-5p,mir-139-5p,mir-300,mir-133-3p,mir-490-3p,mir-323-3p,mir-519-3p,mir-421,mir-455-5p,mir-21-5p,mir-30-5p,mir-340-5p,mir-505-3p,mir-106-5p,mir-183-5p,mir-375,mir-483-3p,mir-382-5p	1,1,1,1,1,1,2,1,1,1,1,1,1,1,1,1,1,2,1,1,1,1,1,1,1,1,1,1,1,1,1,1,1,1,1,1
DNAJA1	1	25	30	mir-101-3p,mir-335-5p,mir-202-5p,mir-15-5p,mir-382-3p,mir-5590-3p,mir-582-5p,mir-487-3p,mir-539-3p,mir-486-5p,mir-320,mir-186-5p,mir-6807-3p,mir-299-5p,mir-194-5p,mir-224-5p,mir-670-3p,mir-21-5p,mir-103-3p,mir-376-3p,mir-340-5p,mir-140-3p,mir-183-5p,mir-454-3p,mir-205-5p	1,1,1,1,1,1,1,1,2,1,1,2,1,1,2,1,1,1,1,1,1,3,1,1,1
EEF2	1	7	8	mir-296-5p,mir-187-3p,mir-346,mir-488-3p,mir-155-5p,mir-183-5p,mir-151-5p	1,1,1,1,1,2,1
H3F3B	1	57	72	mir-1224-5p,mir-101-3p,mir-218-5p,mir-196-5p,mir-128-3p,mir-494-3p,mir-3529-5p,mir-499-5p,mir-146-5p,mir-181-5p,mir-22-3p,mir-489-3p,mir-138-5p,mir-369-3p,mir-760,mir-144-3p,mir-668-3p,mir-300,mir-149-5p,mir-192-5p,mir-670-3p,mir-33-5p,mir-21-5p,mir-208-3p,mir-452-5p,mir-362-3p,mir-183-5p,mir-483-3p,mir-363-3p,mir-374-5p,mir-137,mir-132-3p,mir-361-5p,mir-1-3p,mir-188-5p,mir-320,mir-10-5p,mir-203-…	1,1,2,1,2,1,1,2,1,1,2,1,1,1,1,1,1,1,1,1,1,1,1,2,1,2,2,1,2,2,1,1,1,1,1,1,1,1,1,1,2,1,1,1,1,2,1,1,2,1,4,1,1,1,1,1,1
HNRNPK	1	52	72	mir-199-3p,mir-429,mir-101-3p,mir-6504-5p,mir-202-5p,mir-377-3p,mir-339-5p,mir-448,mir-582-5p,mir-181-5p,mir-129-5p,mir-421,mir-668-3p,mir-204-5p,mir-194-5p,mir-149-5p,mir-125-5p,mir-5688,mir-21-5p,mir-493-5p,mir-371-5p,mir-489-3p,mir-539-3p,mir-384,mir-433-3p,mir-758-3p,mir-613,mir-199-5p,mir-219-3p,mir-383-5p,mir-140-3p,mir-330-3p,mir-320,mir-655-3p,mir-17-5p,mir-1249-3p,mir-10-5p,mir-409-3p,mi…	2,2,1,1,1,2,1,1,1,2,2,1,1,1,1,1,1,1,2,1,2,1,1,2,1,1,1,1,1,2,3,1,2,1,1,1,1,1,3,3,1,1,1,1,1,2,1,1,3,1,1,2
HSD17B4	1	5	6	mir-455-5p,mir-21-5p,mir-331-3p,mir-496.1,mir-411-5p	1,1,1,1,2
MAL2	1	64	73	mir-199-3p,mir-375,mir-20-5p,mir-218-5p,mir-202-5p,mir-182-5p,mir-543,mir-377-3p,mir-154-5p,mir-487-3p,mir-448,mir-32-5p,mir-342-3p,mir-181-5p,mir-129-5p,mir-22-3p,mir-542-3p,mir-186-5p,mir-532-5p,mir-194-5p,mir-200-3p,mir-670-3p,mir-4644,mir-371-5p,mir-299-3p,mir-379-3p,mir-365-3p,mir-369-3p,mir-183-5p,mir-613,mir-425-5p,mir-155-5p,mir-411-5p,mir-137,mir-383-5p,mir-140-3p,mir-142-5p,mir-330-3p,m…	1,1,1,1,1,1,1,1,1,1,1,1,1,1,1,1,1,1,1,1,1,2,1,1,1,1,1,1,2,1,1,1,1,1,2,1,2,1,1,1,1,1,1,1,1,1,1,1,1,2,1,1,1,1,1,3,3,1,1,1,1,1,1,1
MRPL9	1	11	11	mir-6807-3p,mir-139-5p,mir-148-3p,mir-383-5p,mir-133-3p,mir-149-5p,mir-760,mir-421,mir-455-3p,mir-21-5p,mir-505-3p	1,1,1,1,1,1,1,1,1,1,1
PDCD4	1	54	75	mir-193-5p,mir-182-5p,mir-101-3p,mir-218-5p,mir-200-3p,mir-302-3p,mir-186-5p,mir-15-5p,mir-543,mir-217,mir-496.2,mir-499-5p,mir-5590-3p,mir-181-5p,mir-129-5p,mir-421,mir-206,mir-144-3p,mir-34-5p,mir-532-5p,mir-194-5p,mir-370-5p,mir-448,mir-455-5p,mir-21-5p,mir-493-5p,mir-208-3p,mir-183-5p,mir-483-3p,mir-6835-3p,mir-155-5p,mir-199-5p,mir-330-3p,mir-503-5p,mir-132-3p,mir-106-5p,mir-488-3p,mir-1271-…	1,1,1,1,1,3,1,2,1,1,1,3,1,2,1,1,2,1,2,1,2,1,1,1,1,1,2,2,1,1,1,1,1,1,1,3,1,1,1,1,1,5,3,1,1,1,1,1,1,1,1,1,3,1
PRKAR1A	1	51	73	mir-134-5p,mir-186-5p,mir-182-5p,mir-543,mir-494-3p,mir-499-5p,mir-424-5p,mir-582-5p,mir-129-5p,mir-382-3p,mir-342-3p,mir-668-3p,mir-223-3p,mir-204-5p,mir-194-5p,mir-192-5p,mir-208-3p,mir-452-5p,mir-183-5p,mir-483-3p,mir-6835-3p,mir-155-5p,mir-222-3p,mir-411-5p,mir-503-5p,mir-495-3p,mir-106-5p,mir-383-5p,mir-136-5p,mir-188-5p,mir-1271-5p,mir-485-5p,mir-410-3p,mir-320,mir-330-3p,mir-1197,mir-150-5…	1,1,3,1,2,2,1,1,1,1,1,2,1,1,3,1,2,1,2,3,2,1,1,1,1,1,1,2,1,1,2,1,3,1,1,1,1,1,3,3,1,1,1,2,1,1,1,1,1,1,2
PTP4A1	1	72	108	mir-3118,mir-124-3p,mir-218-5p,mir-200-3p,mir-24-3p,mir-202-5p,mir-182-5p,mir-543,mir-301-3p,mir-496.2,mir-339-5p,mir-499-5p,mir-106-5p,mir-873-5p,mir-29-3p,mir-129-5p,mir-138-5p,mir-382-3p,mir-6884-5p,mir-374-5p,mir-539-3p,mir-532-3p,mir-335-5p,mir-211-5p,mir-346,mir-381-3p,mir-489-3p,mir-299-3p,mir-365-3p,mir-329-3p,mir-183-5p,mir-433-3p,mir-483-3p,mir-425-5p,mir-196-5p,mir-144-3p,mir-5590-3p,m…	1,1,2,2,1,2,1,3,2,1,2,1,2,1,1,2,1,1,1,3,1,1,1,2,1,3,1,1,1,1,3,2,1,1,1,1,3,2,1,3,1,1,1,1,2,1,1,1,1,1,1,2,1,1,1,2,1,1,1,3,2,2,3,1,2,1,2,1,1,2,1,3
RAD21	1	36	37	mir-300,mir-5590-3p,mir-383-5p,mir-335-5p,mir-361-5p,mir-543,mir-136-5p,mir-320,mir-499-5p,mir-501-3p,mir-103-3p,mir-433-3p,mir-140-5p,mir-181-5p,mir-874-3p,mir-199-5p,mir-371-5p,mir-382-5p,mir-668-3p,mir-455-3p,mir-299-5p,mir-194-5p,mir-421,mir-5688,mir-21-5p,mir-493-5p,mir-208-3p,mir-665,mir-122-5p,mir-363-3p,mir-212-5p,mir-613,mir-876-5p,mir-216-5p,mir-212-3p,mir-505-3p	1,1,1,1,1,1,1,1,1,1,1,1,1,1,1,1,1,1,1,1,1,1,1,1,1,1,1,1,1,1,2,1,1,1,1,1
RAN	1	58	65	mir-101-3p,mir-200-3p,mir-24-3p,mir-384,mir-543,mir-301-3p,mir-377-3p,mir-501-3p,mir-134-5p,mir-181-5p,mir-22-3p,mir-493-3p,mir-542-3p,mir-190-5p,mir-144-3p,mir-376-3p,mir-185-5p,mir-370-5p,mir-324-5p,mir-448,mir-21-5p,mir-493-5p,mir-489-3p,mir-146-5p,mir-532-3p,mir-186-5p,mir-221-3p,mir-143-3p,mir-483-3p,mir-6835-3p,mir-495-3p,mir-5590-3p,mir-136-5p,mir-361-5p,mir-342-3p,mir-488-3p,mir-320,mir-2…	1,1,1,2,1,1,1,1,1,2,1,1,1,1,1,1,2,1,1,1,1,1,1,1,1,1,1,1,1,1,1,1,1,1,1,1,1,1,1,1,1,1,1,1,1,1,1,1,1,2,1,2,1,1,1,2,2,1
RDX	1	92	164	mir-101-3p,mir-496.1,mir-182-5p,mir-543,mir-377-3p,let-7-5p,mir-339-5p,mir-491-5p,mir-873-5p,mir-29-3p,mir-25-3p,mir-31-5p,mir-7153-5p,mir-374-5p,mir-204-5p,mir-448,mir-208-3p,mir-214-5p,mir-183-5p,mir-155-5p,mir-495-3p,mir-5590-3p,mir-216-3p,mir-1271-5p,mir-410-3p,mir-6893-3p,mir-487-3p,mir-299-5p,mir-9-5p,mir-409-3p,mir-148-3p,mir-362-5p,mir-323-3p,mir-708-5p,mir-539-3p,mir-505-3p,mir-379-3p,mi…	1,1,1,1,1,2,1,1,1,1,1,1,2,8,1,1,1,1,2,1,2,2,1,1,3,1,3,2,1,3,1,1,1,2,1,3,2,1,1,6,2,4,2,1,1,1,4,1,1,4,1,2,1,1,2,2,1,1,2,2,2,4,2,2,2,3,1,2,1,1,2,1,1,2,2,1,1,4,1,1,2,2,1,1,2,3,3,3,1,3,1,2
RPL23	1	69	119	mir-429,mir-124-3p,mir-20-5p,mir-496.1,mir-24-3p,mir-186-5p,mir-182-5p,mir-10-5p,mir-217,mir-496.2,mir-339-5p,mir-494-3p,mir-501-3p,mir-101-3p,mir-582-5p,mir-371-5p,mir-32-5p,mir-543,mir-181-5p,mir-129-5p,mir-452-5p,mir-421,mir-542-3p,mir-6884-5p,mir-372-3p,mir-3129-5p,mir-532-5p,mir-149-5p,mir-670-3p,mir-493-5p,mir-1251-5p,mir-489-3p,mir-214-5p,mir-365-3p,mir-504-5p,mir-143-3p,mir-191-5p,mir-433…	2,1,2,1,3,1,2,2,1,1,1,2,1,1,1,2,2,1,2,1,1,1,1,3,2,1,3,1,2,1,1,1,3,1,1,1,1,1,4,1,3,1,3,2,2,2,1,1,2,1,2,2,1,1,1,2,3,2,2,7,2,3,1,1,1,3,1,2,3
RPL31	1	26	47	mir-409-3p,mir-132-3p,mir-384,mir-141-3p,mir-494-3p,mir-382-3p,mir-140-5p,mir-203-3p,mir-151-3p,mir-138-5p,mir-374-5p,mir-532-5p,mir-133-3p,mir-194-5p,mir-323-3p,mir-33-5p,mir-21-5p,mir-103-3p,mir-34-5p,mir-300,mir-183-5p,mir-23-3p,mir-455-3p,mir-216-5p,mir-222-3p,mir-382-5p	3,1,1,2,3,2,1,1,1,2,2,2,1,2,3,1,2,1,1,2,2,3,3,3,1,1
S100A10	1	3	3	mir-361-5p,mir-491-5p,mir-21-5p	1,1,1
SLC39A6	1	25	28	mir-137,mir-101-3p,mir-93-5p,mir-182-5p,mir-494-3p,mir-496.2,mir-485-3p,mir-32-5p,mir-135-5p,mir-520-3p,mir-144-3p,mir-139-5p,mir-410-3p,mir-532-5p,mir-194-5p,mir-126-3p,mir-125-5p,mir-153-3p,mir-30-5p,mir-302-3p,mir-425-5p,mir-300,mir-215-5p,mir-758-3p,mir-216-5p	1,2,1,1,2,1,1,1,1,1,1,1,2,1,1,1,1,1,1,1,1,1,1,1,1
SPTSSB	1	35	43	mir-495-3p,mir-5590-3p,mir-6893-3p,mir-338-3p,mir-186-5p,mir-182-5p,mir-6835-3p,mir-488-3p,mir-330-3p,mir-496.2,mir-7-5p,mir-28-3p,mir-33-5p,mir-138-5p,mir-9-5p,mir-130-5p,mir-760,mir-374-5p,mir-499-5p,mir-5195-3p,mir-362-5p,mir-323-3p,mir-224-5p,mir-96-5p,mir-153-3p,mir-21-5p,mir-30-5p,mir-1251-5p,mir-340-5p,mir-302-3p,mir-369-3p,mir-19-3p,mir-433-3p,mir-758-3p,mir-3529-5p	1,2,1,1,1,2,1,1,1,2,1,1,1,1,2,2,1,1,1,1,1,1,1,2,1,1,1,1,2,1,1,2,1,1,1
SULF2	1	69	85	mir-429,mir-124-3p,mir-218-5p,mir-3118,mir-302-3p,mir-186-5p,mir-217,mir-330-3p,let-7-5p,mir-339-5p,mir-582-5p,mir-151-3p,mir-452-5p,mir-138-5p,mir-542-3p,mir-144-3p,mir-539-3p,mir-532-5p,mir-204-5p,mir-194-5p,mir-505-3p,mir-3167,mir-3529-5p,mir-494-3p,mir-193-3p,mir-299-3p,mir-214-5p,mir-329-3p,mir-191-5p,mir-384,mir-483-3p,mir-758-3p,mir-411-5p,mir-495-3p,mir-132-3p,mir-5590-3p,mir-383-5p,mir-1…	1,1,1,1,1,2,1,1,1,1,1,1,1,3,1,1,1,1,1,1,1,1,1,1,1,2,1,1,1,1,2,2,1,1,2,2,2,2,1,1,1,1,1,1,1,3,1,1,2,1,1,1,1,1,1,1,1,1,1,2,1,1,1,1,1,2,2,1,1
UBE2D3	1	137	280	mir-199-3p,mir-375,mir-124-3p,mir-101-3p,mir-136-5p,mir-218-5p,mir-24-3p,mir-182-5p,mir-135-5p,mir-377-3p,mir-339-5p,mir-487-3p,mir-146-5p,mir-29-3p,mir-451,mir-543,mir-31-5p,mir-138-5p,mir-489-3p,mir-374-5p,mir-532-5p,mir-204-5p,mir-194-5p,mir-4429,mir-134-5p,mir-5688,mir-208-3p,mir-299-3p,mir-214-5p,mir-365-3p,mir-539-3p,mir-187-3p,mir-1-5p,mir-183-5p,mir-613,mir-483-3p,mir-155-5p,mir-199-5p,mi…	1,2,1,6,1,1,1,2,1,2,1,3,2,1,1,2,1,1,3,5,1,2,1,3,3,5,1,1,2,1,2,1,2,1,1,1,1,1,1,2,2,3,1,2,1,1,2,6,2,2,2,1,1,1,1,3,1,2,2,5,2,1,1,1,4,1,1,1,2,1,2,2,1,3,1,2,1,3,1,2,5,5,1,2,1,1,3,3,3,1,2,1,5,2,2,2,1,2,1,2,2,4,1,1,5,2,4,1,3,3,2,1,2,1,2,1,4,2,3,3,4,3,1,2,3,4,1,2,3,4,4,2,3,1,4,1,1
