# Supplementary material for: A cell-based probabilistic approach unveils the concerted action of miRNAs
Source: PLoS Comput Biol. 2019 Dec 2;15(12):e1007204. doi: 10.1371/journal.pcbi.1007204 (PMC6922470; doi:10.1371/journal.pcbi.1007204)
Supplement: S9 Dataset — (XLSX) [file pcbi.1007204.s020.xlsx]

## Sheet: Unified Stable (48)
Dataset S9
Unified 48 stable genes shared by HEK293, HeLa and MCF-7 (48 genes)
Gene Symbol	Entrez Gene	Gene Name
ACTB	60	actin beta(ACTB)
ACTG1	71	actin gamma 1(ACTG1)
ATP5J2	9551	ATP synthase, H+ transporting, mitochondrial Fo complex subunit F2(ATP5J2)
CALR	811	calreticulin(CALR)
EEF1B2	1933	eukaryotic translation elongation factor 1 beta 2(EEF1B2)
EEF1D	1936	eukaryotic translation elongation factor 1 delta(EEF1D)
EIF4A1	1973	eukaryotic translation initiation factor 4A1(EIF4A1)
HSP90AB1	3326	heat shock protein 90 alpha family class B member 1(HSP90AB1)
MIF	4282	macrophage migration inhibitory factor (glycosylation-inhibiting factor)(MIF)
MYL6	4637	myosin light chain 6(MYL6)
NCL	4691	nucleolin(NCL)
RPL10A	4736	ribosomal protein L10a(RPL10A)
RPL11	6135	ribosomal protein L11(RPL11)
RPL18	6141	ribosomal protein L18(RPL18)
RPL18A	6142	ribosomal protein L18a(RPL18A)
RPL19	6143	ribosomal protein L19(RPL19)
RPL21	6144	ribosomal protein L21(RPL21)
RPL24	6152	ribosomal protein L24(RPL24)
RPL26	6154	ribosomal protein L26(RPL26)
RPL27	6155	ribosomal protein L27(RPL27)
RPL38	6169	ribosomal protein L38(RPL38)
RPL4	6124	ribosomal protein L4(RPL4)
RPL41	6171	ribosomal protein L41(RPL41)
RPL5	6125	ribosomal protein L5(RPL5)
RPL7A	6130	ribosomal protein L7a(RPL7A)
RPL8	6132	ribosomal protein L8(RPL8)
RPLP0	6175	ribosomal protein lateral stalk subunit P0(RPLP0)
RPLP1	6176	ribosomal protein lateral stalk subunit P1(RPLP1)
RPS11	6205	ribosomal protein S11(RPS11)
RPS12	6206	ribosomal protein S12(RPS12)
RPS13	6207	ribosomal protein S13(RPS13)
RPS15	6209	ribosomal protein S15(RPS15)
RPS16	6217	ribosomal protein S16(RPS16)
RPS17	6218	ribosomal protein S17(RPS17)
RPS18	6222	ribosomal protein S18(RPS18)
RPS19	6223	ribosomal protein S19(RPS19)
RPS2	6187	ribosomal protein S2(RPS2)
RPS20	6224	ribosomal protein S20(RPS20)
RPS21	6227	ribosomal protein S21(RPS21)
RPS24	6229	ribosomal protein S24(RPS24)
RPS25	6230	ribosomal protein S25(RPS25)
RPS29	6235	ribosomal protein S29(RPS29)
RPS3A	6189	ribosomal protein S3A(RPS3A)
RPS6	6194	ribosomal protein S6(RPS6)
RPS7	6201	ribosomal protein S7(RPS7)
RPS8	6202	ribosomal protein S8(RPS8)
TUBA1B	10376	tubulin alpha 1b(TUBA1B)
