# Supplementary material for: A cell-based probabilistic approach unveils the concerted action of miRNAs
Source: PLoS Comput Biol. 2019 Dec 2;15(12):e1007204. doi: 10.1371/journal.pcbi.1007204 (PMC6922470; doi:10.1371/journal.pcbi.1007204)
Supplement: S10 Dataset — Gene annotation list for the sensitive list is presented (based on EnrichR system). The annotation enrichments are based on DAVID scoring method and the Reactome pathway enrichment. (XLSX) [file pcbi.1007204.s021.xlsx]

## Sheet: Sensitive (23) HeLa
Dataset S10
Cross-miRNA sensitive gene set from HeLa (23 genes) (Enrichr platform, top 25 annotations)
Index	Name	P-value	Adjusted p-value	Z-score	Combined score
1	RNA polyadenylation (GO:0043631)	2.294e-07	1.92e-05	-2.73	41.81
2	tRNA threonylcarbamoyladenosine metabolic process (GO:0070525)	1.75e-07	1.767e-05	-2.68	41.67
3	RNA biosynthetic process (GO:0032774)	1.75e-07	1.767e-05	-2.68	41.62
4	mRNA metabolic process (GO:0016071)	1.919e-07	1.767e-05	-2.67	41.34
5	RNA modification (GO:0009451)	1.919e-07	1.767e-05	-2.67	41.23
6	RNA repair (GO:0042245)	1.919e-07	1.767e-05	-2.66	41.18
7	ncRNA metabolic process (GO:0034660)	1.592e-07	1.767e-05	-2.63	41.1
8	RNA replication (GO:0039703)	1.592e-07	1.767e-05	-2.62	41.06
9	RNA metabolic process (GO:0016070)	1.592e-07	1.767e-05	-2.62	41.01
10	mitochondrial RNA metabolic process (GO:0000959)	1.592e-07	1.767e-05	-2.62	40.96
11	RNA exon ligation (GO:0000378)	1.592e-07	1.767e-05	-2.61	40.93
12	RNA phosphodiester bond hydrolysis (GO:0090501)	3.748e-07	2.656e-05	-2.67	39.56
13	leading strand elongation (GO:0006272)	3.468e-07	2.656e-05	-2.64	39.31
14	lagging strand elongation (GO:0006273)	4.045e-07	2.661e-05	-2.62	38.63
15	RNA-directed DNA methylation (GO:0080188)	5.41e-07	3.322e-05	-2.61	37.69
16	RNA secondary structure unwinding (GO:0010501)	2.651e-06	0.0001436	-2.93	37.63
17	RNA catabolic process (GO:0006401)	6.209e-07	3.574e-05	-2.62	37.38
18	RNA processing (GO:0006396)	3.472e-06	0.0001777	-2.78	34.95
19	alternative mRNA splicing, via spliceosome (GO:0000380)	0.0001426	0.003686	-3.59	31.82
20	spliceosomal complex assembly (GO:0000245)	0.0001521	0.003686	-3.62	31.8
21	mRNA trans splicing, via spliceosome (GO:0000365)	0.0001336	0.003686	-3.56	31.78
22	spliceosomal conformational changes to generate catalytic conformation (GO:0000393)	0.0001358	0.003686	-3.57	31.75
23	spliceosomal complex disassembly (GO:0000390)	0.0001358	0.003686	-3.56	31.71
24	mRNA cis splicing, via spliceosome (GO:0045292)	0.0001403	0.003686	-3.57	31.67
25	spliceosomal snRNP assembly (GO:0000387)	0.0001645	0.003824	-3.63	31.59
DAVID :	There are no GO terms with an enrichment FDR p-value <10-4

## Sheet: Stable (185) HeLa
Dataset S10
Cross-miRNA stable gene set from HeLa (185 genes) (Enrichr platform, top 25 annotations)
Index	Name	P-value	Adjusted p-value	Z-score	Combined score
1	translation (GO:0006412)	4.496e-62	3.734e-60	-4.27	603.82
2	translational elongation (GO:0006414)	4.202e-80	2.652e-77	-3.24	592
3	late viral transcription (GO:0019086)	1.178e-77	3.098e-75	-3.1	549.07
4	early viral transcription (GO:0019085)	3.29e-78	1.038e-75	-3.07	546.89
5	RNA-templated viral transcription (GO:0039696)	8.887e-79	3.116e-76	-3.03	545.05
6	viral RNA editing (GO:0075527)	8.052e-76	1.815e-73	-3.15	544.58
7	DNA-templated viral transcription (GO:0039695)	8.887e-79	3.116e-76	-3.03	544.54
8	viral transcription (GO:0019083)	8.052e-76	1.815e-73	-3.15	544.16
9	middle viral transcription (GO:0019084)	8.887e-79	3.116e-76	-3.03	544.12
10	cytoplasmic translation (GO:0002181)	1.813e-73	3.012e-71	-3.18	533.05
11	mitochondrial translation (GO:0032543)	1.157e-71	1.739e-69	-3.25	530.96
12	SRP-dependent cotranslational protein targeting to membrane, signal sequence recognition (GO:0006617)	1.406e-80	1.11e-77	-2.89	530.52
13	tRNA aminoacylation for protein translation (GO:0006418)	1.805e-71	2.59e-69	-3.24	528.59
14	SRP-dependent cotranslational protein targeting to membrane, translocation (GO:0006616)	5.836e-84	9.209e-81	-2.76	528.47
15	N-terminal peptidyl-proline dimethylation involved in translation (GO:0071891)	3.127e-74	5.483e-72	-3.12	527.73
16	translational termination (GO:0006415)	4.274e-73	6.745e-71	-3.16	526.5
17	maintenance of translational fidelity (GO:1990145)	1.997e-74	3.939e-72	-3.1	526.13
18	SRP-dependent cotranslational protein targeting to membrane, docking (GO:0006615)	1.769e-85	5.581e-82	-2.69	525.75
19	plastid translation (GO:0032544)	1.997e-74	3.939e-72	-3.1	525.73
20	SRP-dependent cotranslational protein targeting to membrane, signal sequence processing (GO:0006618)	8.887e-79	3.116e-76	-2.91	522.38
21	regulation of translation by machinery localization (GO:0043143)	3.807e-69	5.006e-67	-3.31	520.68
22	maturation of 5.8S rRNA (GO:0000460)	1.146e-66	1.446e-64	-3.4	516.58
23	maturation of LSU-rRNA (GO:0000470)	2.024e-64	1.727e-62	-3.46	507.84
24	SRP-dependent cotranslational protein targeting to membrane (GO:0006614)	3.258e-81	3.428e-78	-2.72	504.03
25	snoRNA release from pre-rRNA (GO:1990417)	8.351e-66	8.501e-64	-3.34	499.86
DAVID Cluster Enrichment (only Clustering enrichment scores >5 are reported)
Annotation Cluster 1	Enrichment Score: 51.949956998329434
Category	Term	Count	%	PValue	Genes	List Total	Pop Hits	Pop Total	Fold Enrichment	Bonferroni	Benjamini	FDR
GOTERM_BP_FAT	GO:0006414~translational elongation	59	32.2404	5.30658e-86	RPL18, RPL19, RPL14, RPL13, RPS2, RPS3, RPS3A, RPLP0, RPLP1, RPL11, RPL35A, RPS4X, RPS18, RPS19, RPL41, RPS16, RPS17, RPS14, RPS15, UBC, RPS12, EEF1G, RPS13, RPS11, UBB, EEF1D, EEF1B2, RPL35, RPL36, RPL38, RPL39, RPS25, RPS26, RPS27, RPS28, RPS29, RPL9, RPL8, RPL3, RPL5, RPL10A, RPL7A, RPL4, RPS20, RPS21, RPS24, RPSA, EEF1A2, RPL26, RPL27, RPL23A, RPL24, RPS6, RPS8, RPL29, RPS7, HNRNPH2, RPL18A, …	177	101	13528	44.6469	6.4475e-83	6.4475e-83	5.53315e-87
SP_PIR_KEYWORDS	ribosome	47	25.6831	1.00417e-76	RPL18, RPL19, RPL13, RPL36, RPS2, RPS3, RPS25, RPS26, RPS27, RPS28, RPS29, RPS3A, RPL9, RPLP0, RPLP1, RPL8, RPL3, RPL5, RPL11, RPL7A, RPS20, RPL4, RPS21, RPS24, RPL35A, RPSA, RPL26, RPL27, RPL24, RPS6, RPS4X, RPS8, RPL29, RPS7, RPS18, RPS19, RPL18A, RPS16, RPS17, RPS14, RPL21, RPS15, UBC, RPS12, RPS13, RPS11, UBB	183	73	19235	67.6731	2.97234e-74	1.48617e-74	1.65258e-76
GOTERM_CC_FAT	GO:0022626~cytosolic ribosome	51	27.8689	1.91354e-75	RPL18, RPL19, RPL14, RPL13, RPS2, RPS3, RPS3A, RPLP0, RPLP1, RPL11, FTL, RPS4X, RPS18, RPS19, RPL41, RPS16, RPS17, RPS14, RPS15, UBC, RPS12, RPS13, RPS11, UBB, RPL35, RPL36, RPL38, RPL39, RPS25, RPS26, RPS27, RPS28, RPS29, RPL8, RPL3, RPL5, RPL7A, RPL4, RPS20, RPS21, RPS24, RPSA, RPL26, RPL23A, RPL24, RPS6, RPS8, RPS7, RPL29, RPL18A, RPL21	173	81	12782	46.5198	4.7073e-73	4.7073e-73	1.34746e-73
SP_PIR_KEYWORDS	protein biosynthesis	59	32.2404	1.21391e-73	RPL18, EIF6, RPL19, RPL13, EIF5A, RPS2, RPS3, RPS3A, RPLP0, RPLP1, RPL11, EIF1, RPL35A, SARS, RPS4X, TARS, RPS18, RPS19, RPS16, RPS17, RPS14, RPS15, EIF4A1, UBC, RPS12, EEF1G, RPS13, RPS11, UBB, EEF1D, EEF1B2, RPL36, RPS25, RPS26, RPS27, RPS28, RPS29, RPL9, RPL8, RPL3, EIF3K, EIF3I, RPL5, RPL7A, RPS20, RPS21, RPS24, MARS, RPSA, EEF1A2, RPL26, RPL27, RPL24, RPS6, RPS8, RPL29, RPS7, RPL18A, RPL21	183	188	19235	32.9864	3.59318e-71	1.19773e-71	1.11578e-72
SP_PIR_KEYWORDS	ribosomal protein	56	30.6011	3.30977e-68	RPL18, RPL19, RPL14, RPL13, RPS2, RPS3, RPS3A, RPLP0, RPLP1, RPL11, RPL35A, RPS4X, RPS18, RPS19, RPL41, RPS16, RPS17, RPS14, RPS15, UBC, RPS12, RPS13, RPS11, UBB, RPL35, RPL36, RPL38, RPL39, RPS25, RPS26, RPS27, RPS28, RPS29, RPL9, RPL8, RPL3, RPL5, RPL10A, RPL7A, RPL4, RPS20, RPS21, RPS24, RPSA, MRPS24, RPL26, RPL27, RPL23A, RPL24, RPS6, RPS8, RPL29, RPS7, HNRNPH2, RPL18A, RPL21	183	188	19235	31.3092	9.79692e-66	2.44923e-66	2.08565e-66
GOTERM_CC_FAT	GO:0044445~cytosolic part	56	30.6011	3.61795e-66	RPL18, RPL19, RPL14, PRDX5, CCT3, RPS2, RPS3, RPS3A, RPLP0, RPLP1, RPL11, FTL, RPS4X, PFDN2, RPS18, RPS19, RPL41, RPS16, RPS17, PFDN5, RPS14, RPS15, UBC, RPS12, RPS13, RPS11, UBB, RPL35, RPL36, RPL38, RPL39, RPS25, RPS26, RPS27, RPS28, RPS29, RPL8, RPL3, RPL5, RPL7A, RPL4, RPS20, RPS21, RPS24, ENO1, RPSA, RPL26, RPL23A, RPL24, RPS6, RPS8, RPL29, RPS7, CCT7, RPL18A, RPL21	173	152	12782	27.2206	8.90015e-64	4.45008e-64	1.49341e-64
GOTERM_BP_FAT	GO:0006412~translation	70	38.2514	4.26741e-66	RPL18, EIF6, RPL19, RPL14, RPL13, EIF5A, RPS2, RPS3, RPS3A, RPLP0, RPLP1, RPL11, EIF1, RPL35A, SARS, RPS4X, TARS, RPS18, RPS19, RPL41, RPS16, RPS17, RPS14, RPS15, EIF4A1, UBC, RPS12, EEF1G, RPS13, RPS11, UBB, EEF1D, NACA, EEF1B2, RPL35, RPL36, RPL38, RPL39, RPS25, RPS26, RPS27, RPS28, RPS29, RPL9, RPL8, EIF3K, RPL3, EIF3I, RPL5, RPL10A, RPL7A, RPL4, RPS20, RPS21, RPS24, MARS, RPSA, EEF1A2, MRPS24…	177	331	13528	16.1633	5.18491e-63	2.59245e-63	2.3471e-63
KEGG_PATHWAY	hsa03010:Ribosome	52	28.4153	3.11222e-64	RPL18, RPL19, RPL14, RPL13, RPS2, RPS3, RPS3A, RPLP0, RPLP1, RPL11, RPL35A, RPS4X, RPS18, RPS19, RPL41, RPS16, RPS17, RPS15, RPS12, RPS13, RPS11, RPL35, RPL36, RPL38, RPL39, RPS25, RPS26, RPS27, RPS28, RPS29, RPL9, RPL8, RPL3, RPL5, RPL10A, RPL7A, RPL4, RPS20, RPS21, RPS24, RPSA, RPL26, RPL27, RPL23A, RPL24, RPS6, RPS8, RPL29, RPS7, HNRNPH2, RPL18A, RPL21	123	87	5085	24.7098	3.01885e-62	3.01885e-62	9.08987e-63
GOTERM_CC_FAT	GO:0033279~ribosomal subunit	52	28.4153	8.73476e-64	RPL18, RPL19, RPL14, RPS2, RPS3, RPS3A, RPLP0, RPLP1, RPL11, FTL, RPS4X, RPS18, RPS19, RPL41, RPS16, RPS17, RPS14, RPS15, UBC, RPS12, RPS13, RPS11, UBB, RPL35, RPL36, RPL38, RPL39, RPS25, RPS26, RPS27, RPS28, RPS29, RPL8, NPM1, RPL3, RPL5, RPL7A, RPL4, RPS20, RPS21, RPS24, RPSA, MRPS24, RPL26, RPL23A, RPL24, RPS6, RPS8, RPL29, RPS7, RPL18A, RPL21	173	128	12782	30.0155	2.14875e-61	7.1625e-62	8.03303e-61
GOTERM_MF_FAT	GO:0003735~structural constituent of ribosome	55	30.0546	8.94192e-63	RPL18, RPL19, RPL14, RPL13, RPS2, RPS3, RPS3A, RPLP0, RPLP1, RPL11, RPL35A, RPS4X, RPS18, RPS19, RPL41, RPS16, RPS17, RPS14, RPS15, UBC, RPS12, RPS13, RPS11, UBB, RPL35, RPL36, RPL38, RPL39, RPS26, RPS27, RPS28, RPS29, RPL9, RPL8, RPL3, RPL5, RPL10A, RPL7A, RPL4, RPS20, RPS21, RPS24, RPSA, MRPS24, RPL26, RPL27, RPL23A, RPL24, RPS6, RPS8, RPL29, RPS7, HNRNPH2, RPL18A, RPL21	168	168	12983	25.2999	2.96872e-60	2.96872e-60	1.30416e-60
SP_PIR_KEYWORDS	ribonucleoprotein	59	32.2404	1.90473e-62	RPL18, RPL19, RPL14, RPL13, SNRPD2, RPS2, RPS3, RPS3A, RPLP0, RPLP1, RPL11, RPL35A, RPS4X, RPS18, RPS19, RPL41, RPS16, RPS17, RPS14, RPS15, UBC, RPS12, SNRPB, RPS13, RPS11, UBB, RPL35, RPL36, RPL38, RPL39, RPS25, RPS26, RPS27, RPS28, RPS29, RPL9, RPL8, RPL3, RPL5, RPL10A, RPL7A, RPL4, RPS20, RPS21, RPS24, RPSA, MRPS24, RPL26, RPL27, RPL23A, RPL24, RPS6, FBL, RPS8, RPL29, RPS7, HNRNPH2, RPL18A, RP…	183	279	19235	22.2274	5.63801e-60	1.1276e-60	3.78734e-60
GOTERM_CC_FAT	GO:0005840~ribosome	58	31.694	1.01217e-59	RPL18, RPL19, RPL14, RPL13, RPS2, RPS3, RPS3A, RPLP0, RPLP1, RPL11, FTL, RPL35A, RPS4X, RPS18, RPS19, RPL41, RPS16, RPS17, RPS14, RPS15, UBC, RPS12, RPS13, RPS11, UBB, RPL35, RPL36, RPL38, RPL39, RPS25, RPS26, RPS27, RPS28, RPS29, RPL9, NPM1, RPL8, RPL3, RPL5, RPL10A, RPL7A, RPL4, RPS20, RPS21, RPS24, RPSA, MRPS24, RPL26, RPL27, RPL23A, RPL24, RPS6, RPS8, RPL29, RPS7, HNRNPH2, RPL18A, RPL21	173	215	12782	19.9316	2.48993e-57	6.22482e-58	1.24642e-57
GOTERM_CC_FAT	GO:0005829~cytosol	100	54.6448	5.14079e-53	RPL18, RPL19, RPL14, RPL13, SNRPD2, EIF5A, CCT3, ACTG1, EIF4EBP1, RPLP0, RPLP1, RPL11, FTL, RPL35A, RPS18, RPS19, RPS16, NME1, RPS17, RPS14, RPS15, RPS12, SNRPB, RPS13, RPS11, EEF1B2, PSMA7, CALR, RPS25, RPS26, RPS27, TUBB, TPI1, RPS28, RPS29, RPL9, RPL8, NPM1, RPL3, EIF3K, EIF3I, RPL5, RPL7A, RPL10A, RPL4, RPS20, RPS21, RPS24, RPSA, ODC1, RPL23A, TKT, RPS6, RPS8, RPS7, CCT7, HNRNPH2, RPL18A, HGS…	173	1330	12782	5.55522	1.26463e-50	2.52927e-51	4.11596e-50
GOTERM_CC_FAT	GO:0030529~ribonucleoprotein complex	64	34.9727	4.25469e-44	RPL18, RPL19, RPL14, RPL13, SNRPD2, RPS2, RPS3, RPS3A, RPLP0, RPLP1, RPL11, FTL, RPL35A, RPS4X, NCL, RPS18, RPS19, RPL41, RPS16, RPS17, RPS14, RPS15, UBC, RPS12, SNRPB, RPS13, RPS11, UBB, RPL35, RPL36, RPL38, RPL39, CALR, RPS25, RPS26, RPS27, RPS28, RPS29, RPL9, NPM1, RPL8, RPL3, RPL5, RPL10A, RPL7A, RPL4, RPS20, RPS21, RPS24, ACTB, RPSA, MRPS24, RPL26, RPL27, RPL24, RPL23A, RPS6, FBL, RPS8, RPL2…	173	515	12782	9.18175	1.04665e-41	1.74442e-42	2.10714e-43
GOTERM_CC_FAT	GO:0022627~cytosolic small ribosomal subunit	28	15.3005	3.74275e-42	RPS2, RPS3, RPS25, RPS26, RPS27, RPS28, RPS29, RPS3A, RPS20, RPS21, FTL, RPS24, RPSA, RPS6, RPS4X, RPS8, RPS7, RPS18, RPS19, RPS16, RPS17, RPS14, RPS15, UBC, RPS12, RPS13, RPS11, UBB	173	40	12782	51.7191	9.20715e-40	1.31531e-40	2.34822e-40
GOTERM_MF_FAT	GO:0005198~structural molecule activity	64	34.9727	7.71764e-40	RPL18, RPL19, RPL14, RPL13, RPS2, RPS3, ACTG1, KRT81, RPS3A, RPLP0, RPLP1, RPL11, TUBA1B, TUBA1C, RPL35A, RPS4X, RPS18, RPS19, KRT18, RPL41, RPS16, RPS17, RPS14, RPS15, UBC, RPS12, RPS13, RPS11, UBB, MYL6, RPL35, RPL36, RPL38, RPL39, RPS26, RPS27, TUBB, RPS28, RPS29, RPL9, KRT7, RPL8, RPL3, RPL5, RPL10A, RPL7A, RPL4, RPS20, RPS21, RPS24, ACTB, RPSA, MRPS24, RPL26, RPL27, RPL24, RPL23A, RPS6, RPS8…	168	634	12983	7.80111	2.56226e-37	1.28113e-37	1.39359e-38
GOTERM_CC_FAT	GO:0015935~small ribosomal subunit	30	16.3934	2.39663e-38	RPS2, RPS3, RPS25, RPS26, RPS27, RPS28, RPS29, RPS3A, NPM1, RPS20, RPS21, FTL, RPS24, RPSA, MRPS24, RPS6, RPS4X, RPS8, RPS7, RPS18, RPS19, RPS16, RPS17, RPS14, RPS15, UBC, RPS12, RPS13, RPS11, UBB	173	63	12782	35.183	5.89572e-36	7.36965e-37	4.22005e-36
GOTERM_CC_FAT	GO:0022625~cytosolic large ribosomal subunit	22	12.0219	3.41326e-30	RPL18, RPL19, RPL14, RPL35, RPL26, RPL36, RPL23A, RPL24, RPL38, RPL39, RPL29, RPL41, RPL18A, RPL21, RPLP0, RPL8, RPLP1, RPL3, RPL5, RPL11, RPL4, RPL7A	173	38	12782	42.7752	8.39661e-28	9.32957e-29	2.21122e-26
GOTERM_CC_FAT	GO:0015934~large ribosomal subunit	24	13.1148	6.38761e-27	RPL18, RPL19, RPL14, MRPS24, RPL35, RPL26, RPL36, RPL23A, RPL24, RPL38, RPL39, RPL29, RPL41, RPL18A, RPL21, RPLP0, RPL8, NPM1, RPLP1, RPL3, RPL5, RPL11, RPL4, RPL7A	173	67	12782	26.4661	1.57135e-24	1.57135e-25	4.74942e-23
GOTERM_MF_FAT	GO:0003723~RNA binding	49	26.776	3.69135e-22	RPL18, RPL19, RPL14, RPL13, RPL35, EIF5A, RPL38, RPL39, CALR, RPS2, RPS3, RPS25, RPS26, RPS3A, RPL9, RPLP0, RPLP1, NPM1, RPL8, RPL3, RPL5, RPL11, RPL7A, RPL10A, RPS20, RPL4, MARS, RPL35A, SARS, RPL26, RPL24, RPL23A, RPS4X, NCL, FBL, RPL29, RPS7, RPS18, RPS19, HNRNPH2, RPL18A, RPL41, RPS16, RPL21, RPS14, EIF4A1, SNRPB, RPS13, RPS11	168	718	12983	5.27397	1.22553e-19	4.0851e-20	4.70602e-19
GOTERM_CC_FAT	GO:0043228~non-membrane-bounded organelle	87	47.541	1.8689e-18	S100A4, EIF6, RPL18, RPL19, RPL14, RPL13, ATP5B, HINT1, XRCC6, CCT3, RPS2, RPS3, KRT81, ACTG1, DYNLL1, RPS3A, RPLP0, RPLP1, RHOA, RPL11, MYC, TUBA1B, TUBA1C, FTL, RPL35A, RPS4X, NCL, FLNA, RPS18, RPS19, KRT18, RPS16, RPL41, RPS17, NME1, RPS14, PFDN5, RPS15, UBC, RPS12, HSPB1, RPS13, RPS11, UBB, MYL6, RPL35, RPL36, RPL38, RPL39, RPS25, RPS26, PFN1, TUBB, RPS27, RPS28, RPS29, RPL9, KRT7, NPM1, RPL8…	173	2596	12782	2.47609	4.59748e-16	4.17953e-17	6.2369e-17
GOTERM_CC_FAT	GO:0043232~intracellular non-membrane-bounded organelle	87	47.541	1.8689e-18	S100A4, EIF6, RPL18, RPL19, RPL14, RPL13, ATP5B, HINT1, XRCC6, CCT3, RPS2, RPS3, KRT81, ACTG1, DYNLL1, RPS3A, RPLP0, RPLP1, RHOA, RPL11, MYC, TUBA1B, TUBA1C, FTL, RPL35A, RPS4X, NCL, FLNA, RPS18, RPS19, KRT18, RPS16, RPL41, RPS17, NME1, RPS14, PFDN5, RPS15, UBC, RPS12, HSPB1, RPS13, RPS11, UBB, MYL6, RPL35, RPL36, RPL38, RPL39, RPS25, RPS26, PFN1, TUBB, RPS27, RPS28, RPS29, RPL9, KRT7, NPM1, RPL8…	173	2596	12782	2.47609	4.59748e-16	4.17953e-17	6.2369e-17
Annotation Cluster 2	Enrichment Score: 10.738686960476482
Category	Term	Count	%	PValue	Genes	List Total	Pop Hits	Pop Total	Fold Enrichment	Bonferroni	Benjamini	FDR
GOTERM_BP_FAT	GO:0042274~ribosomal small subunit biogenesis	10	5.46448	4.66589e-16	RPS28, RPS19, RPS16, RPS17, RPS14, RPS15, NPM1, RPS6, RPS7, RPS24	177	11	13528	69.4813	5.39568e-13	1.79856e-13	1.44329e-12
GOTERM_BP_FAT	GO:0042254~ribosome biogenesis	20	10.929	1.45376e-15	EIF6, RPL35A, RPL14, RPL26, RPL24, RPS6, FBL, RPS7, RPS19, RPS28, RPS16, RPS17, RPS14, RPLP0, RPS15, NPM1, RPL5, RPL11, RPL7A, RPS24	177	122	13528	12.5294	1.7536e-12	4.38427e-13	9.73666e-12
GOTERM_BP_FAT	GO:0022613~ribonucleoprotein complex biogenesis	22	12.0219	1.69529e-14	EIF6, RPL35A, RPL14, RPL26, SNRPD2, RPL24, RPS6, FBL, RPS7, RPS19, RPS28, RPS16, RPS17, RPS14, RPLP0, RPS15, NPM1, SNRPB, RPL5, RPL11, RPL7A, RPS24	177	180	13528	9.34137	2.06385e-11	4.1277e-12	1.28719e-10
SP_PIR_KEYWORDS	diamond-blackfan anemia	7	3.82514	4.58909e-12	RPL35A, RPS19, RPS17, RPL5, RPL11, RPS7, RPS24	183	7	19235	105.109	1.35838e-09	1.69797e-10	9.97892e-09
GOTERM_BP_FAT	GO:0006364~rRNA processing	15	8.19672	1.23385e-11	RPL35A, RPL14, RPL26, RPS6, FBL, RPS7, RPS19, RPS28, RPS16, RPS17, RPS14, RPS15, RPL5, RPL11, RPS24	177	92	13528	12.4613	1.49912e-08	2.49854e-09	5.64257e-08
GOTERM_BP_FAT	GO:0016072~rRNA metabolic process	15	8.19672	2.24017e-11	RPL35A, RPL14, RPL26, RPS6, FBL, RPS7, RPS19, RPS28, RPS16, RPS17, RPS14, RPS15, RPL5, RPL11, RPS24	177	96	13528	11.9421	2.72181e-08	3.8883e-09	1.02048e-07
GOTERM_BP_FAT	GO:0034660~ncRNA metabolic process	18	9.83607	7.90916e-09	RPL35A, RPL14, SARS, RPL26, RPS6, FBL, RPS7, TARS, RPS19, RPS28, RPS16, RPS17, RPS14, RPS15, RPL5, RPL11, MARS, RPS24	177	230	13528	5.98143	9.60958e-06	9.60963e-07	4.0671e-05
GOTERM_BP_FAT	GO:0034470~ncRNA processing	16	8.74317	2.095e-08	RPL35A, RPL14, SARS, RPL26, RPS6, FBL, RPS7, RPS19, RPS28, RPS16, RPS17, RPS14, RPS15, RPL5, RPL11, RPS24	177	187	13528	6.53941	2.54539e-05	2.31402e-06	9.49003e-05
GOTERM_BP_FAT	GO:0006396~RNA processing	20	10.929	9.30165e-05	RPL35A, RPL14, SARS, RPL26, SNRPD2, RPS6, FBL, RPS7, HNRNPH2, RPS19, RPS28, RPS16, RPS17, RPS14, RPS15, SNRPB, RPL5, RPL11, RPL10A, RPS24	177	547	13528	2.79449	0.106867	0.00512411	0.412649
Annotation Cluster 3	Enrichment Score: 8.133689494210664
Category	Term	Count	%	PValue	Genes	List Total	Pop Hits	Pop Total	Fold Enrichment	Bonferroni	Benjamini	FDR
UP_SEQ_FEATURE	cross-link:Glycyl lysine isopeptide (Lys-Gly) (interchain with G-Cter in ubiquitin)	17	9.28962	8.03845e-11	ATP5D, SLC3A2, RPS3, RPL29, PFN1, ADRM1, TARS, TUBB, NME1, UBC, GNAS, EIF3I, UBB, RPS20, SSR4, TUBA1B, CALM2	183	199	19113	8.92223	4.0353e-08	4.0353e-08	1.75631e-07
SP_PIR_KEYWORDS	isopeptide bond	19	10.3825	1.50487e-09	ATP5D, SLC3A2, PARK7, RPS3, RPL29, PFN1, TARS, ADRM1, TUBB, NME1, NPM1, UBC, GNAS, EIF3I, UBB, RPS20, SSR4, TUBA1B, CALM2	183	319	19235	6.26043	4.45441e-07	4.45441e-08	2.54654e-07
SP_PIR_KEYWORDS	ubl conjugation	20	10.929	3.28292e-06	ATP5D, SLC3A2, PARK7, RPS3, RPL29, PFN1, TARS, ADRM1, TUBB, NME1, NPM1, UBC, H3F3A, GNAS, EIF3I, UBB, RPS20, SSR4, TUBA1B, CALM2	183	588	19235	3.57515	0.000971275	5.39845e-05	0.0159674
Annotation Cluster 4	Enrichment Score: 7.010498136682603
Category	Term	Count	%	PValue	Genes	List Total	Pop Hits	Pop Total	Fold Enrichment	Bonferroni	Benjamini	FDR
GOTERM_MF_FAT	GO:0019843~rRNA binding	9	4.91803	2.16069e-09	RPS18, RPL9, RPL8, NPM1, RPL5, RPL11, RPL23A, RPS11, RPS4X	168	29	12983	23.9834	7.1735e-07	1.79338e-07	3.81711e-07
SP_PIR_KEYWORDS	rrna-binding	7	3.82514	7.49947e-09	RPS18, RPL8, RPL5, RPL11, RPL23A, RPS11, RPS4X	183	17	19235	43.2803	2.21984e-06	2.01804e-07	7.21189e-06
SP_PIR_KEYWORDS	rna-binding	17	9.28962	5.7396e-05	RPL35A, EIF5A, RPL23A, RPS4X, NCL, FBL, RPS3, RPS18, HNRNPH2, NPM1, RPL8, EIF4A1, SNRPB, RPL5, RPL11, RPS11, MARS	183	540	19235	3.309	0.0168462	0.000679357	0.0140283
Annotation Cluster 5	Enrichment Score: 5.438864523779548
Category	Term	Count	%	PValue	Genes	List Total	Pop Hits	Pop Total	Fold Enrichment	Bonferroni	Benjamini	FDR
GOTERM_MF_FAT	GO:0008135~translation factor activity, nucleic acid binding	11	6.01093	5.00745e-07	EIF6, EEF1B2, EEF1A2, EIF4A1, TCEB2, EIF3K, EEF1G, EIF5A, EIF1, EIF3I, EEF1D	168	98	12983	8.67426	0.000166234	2.77075e-05	6.86373e-05
SP_PIR_KEYWORDS	elongation factor	6	3.27869	1.29173e-06	EEF1B2, EEF1A2, TCEB2, EEF1G, EIF5A, EEF1D	183	21	19235	30.0312	0.000382279	2.38967e-05	0.000152645
GOTERM_MF_FAT	GO:0003746~translation elongation factor activity	6	3.27869	1.15646e-05	EEF1B2, EEF1A2, TCEB2, EEF1G, EIF5A, EEF1D	168	24	12983	19.3199	0.00383211	0.000548345	0.00100979
GOTERM_CC_FAT	GO:0005853~eukaryotic translation elongation factor 1 complex	4	2.18579	2.3476e-05	EEF1B2, EEF1A2, EEF1G, EEF1D	173	5	12782	59.1075	0.00575851	0.00027497	0.0379779

## Sheet: Stable (123) MCF-7
Dataset S10
Cross-miRNA stable gene set from MCF-7 (123 genes)
DAVID Cluster Enrichment (only Clustering enrichment scores >5 are reported)
Annotation Cluster 1	Enrichment Score: 39.91673842875062
Category	Term	Count	%	PValue	Genes	List Total	Pop Hits	Pop Total	Fold Enrichment	Bonferroni	Benjamini	FDR
GOTERM_BP_FAT	GO:0006414~translational elongation	45	38.4615	9.4122e-68	RPL18, RPL17, EEF1B2, RPL19, RPL38, RPS2, RPS25, RPS29, RPL32, RPS3A, RPL34, RPLP0, RPLP1, RPL8, RPL5, RPL11, RPL7A, RPL10A, RPS20, RPL4, RPS21, RPS27A, RPS24, RPL26, RPL27, RPL24, RPS6, RPS4X, RPS8, RPS7, RPS18, RPS19, RPL18A, RPL41, RPS16, RPS17, RPL21, RPS15, RPS12, RPS13, EEF1G, RPL37A, RPS10, RPS11, EEF1D	113	101	13528	53.3392	7.62388e-65	7.62388e-65	1.44713e-64
SP_PIR_KEYWORDS	ribosome	38	32.4786	9.10152e-65	RPL18, RPL17, RPL19, RPS2, RPS25, RPS29, RPL32, RPS3A, RPLP0, RPLP1, RPL8, RPL5, RPL11, RPL4, RPL7A, RPS20, RPS21, RPS27A, RPS24, RPL26, RPL27, RPL24, RPS6, RPS4X, RPS8, RPS7, RPS18, RPS19, RPL18A, RPS16, RPS17, RPL21, RPS15, RPS12, RPS13, RPL37A, RPS10, RPS11	117	73	19235	85.579	1.92042e-62	1.92042e-62	1.15078e-61
GOTERM_CC_FAT	GO:0022626~cytosolic ribosome	38	32.4786	7.82706e-57	RPL18, RPL19, RPL38, RPS2, RPS25, RPS29, RPL32, RPS3A, RPL34, RPLP0, RPLP1, RPL8, RPL5, RPL11, RPL4, RPL7A, RPS20, RPS21, RPS27A, RPS24, RPL26, RPL24, RPS6, RPS4X, RPS8, RPS7, RPS18, RPS19, RPL18A, RPL41, RPS16, RPS17, RPL21, RPS15, RPS12, RPS13, RPS10, RPS11	112	81	12782	53.5401	1.49497e-54	1.49497e-54	9.7364e-54
SP_PIR_KEYWORDS	ribosomal protein	42	35.8974	8.40854e-54	RPL18, RPL17, RPL19, RPL38, RPS2, RPS25, RPS29, RPL32, RPS3A, RPL34, RPLP0, RPLP1, RPL8, RPL5, RPL11, RPL7A, RPL10A, RPS20, RPL4, RPS21, RPS27A, RPS24, RPL26, RPL27, RPL24, RPS6, RPS4X, RPS8, RPS7, RPS18, RPS19, RPL18A, RPL41, RPS16, RPS17, RPL21, RPS15, RPS12, RPS13, RPL37A, RPS10, RPS11	117	188	19235	36.728	1.7742e-51	8.87101e-52	1.06316e-50
SP_PIR_KEYWORDS	protein biosynthesis	42	35.8974	8.40854e-54	RPL18, RPL17, EEF1B2, RPL19, RPS2, RPS25, RPS29, RPL32, RPS3A, RPLP0, EIF3E, RPLP1, RPL8, RPL5, RPL11, RPL7A, RPS20, RPS21, RPS27A, RPS24, RPL26, RPL27, RPL24, RPS6, RPS4X, RPS8, RPS7, EIF4G2, RPS18, RPS19, RPL18A, RPS16, RPS17, RPL21, EIF4A1, RPS15, RPS12, RPS13, EEF1G, RPS10, RPS11, EEF1D	117	188	19235	36.728	1.7742e-51	8.87101e-52	1.06316e-50
KEGG_PATHWAY	hsa03010:Ribosome	42	35.8974	1.98503e-53	RPL18, RPL17, RPL19, RPL38, RPS2, RPS25, RPS29, RPL32, RPS3A, RPL34, RPLP0, RPLP1, RPL8, RPL5, RPL11, RPL7A, RPL10A, RPS20, RPL4, RPS21, RPS27A, RPS24, RPL26, RPL27, RPL24, RPS6, RPS4X, RPS8, RPS7, RPS18, RPS19, RPL18A, RPL41, RPS16, RPS17, RPL21, RPS15, RPS12, RPS13, RPL37A, RPS10, RPS11	87	87	5085	28.2164	1.15132e-51	1.15132e-51	1.97497e-50
GOTERM_CC_FAT	GO:0033279~ribosomal subunit	39	33.3333	1.09509e-49	RPL18, RPL17, RPL19, RPL38, RPS2, RPS25, RPS29, RPL32, RPS3A, RPL34, RPLP0, RPLP1, RPL8, RPL5, RPL11, RPL7A, RPS20, RPL4, RPS21, RPS27A, RPS24, RPL26, RPL24, RPS6, RPS4X, RPS8, RPS7, RPS18, RPS19, RPL18A, RPL41, RPS16, RPS17, RPL21, RPS15, RPS12, RPS13, RPS10, RPS11	112	128	12782	34.7725	2.09163e-47	1.04582e-47	1.36223e-46
GOTERM_BP_FAT	GO:0006412~translation	49	41.8803	4.35924e-48	RPL18, RPL17, NACA, EEF1B2, RPL19, RPL38, RPS2, RPS25, RPS29, RPL32, RPS3A, EIF3E, RPL34, RPLP0, RPLP1, RPL8, RPL5, RPL11, RPL7A, RPL10A, RPS20, RPL4, RPS21, RPS27A, RPS24, RPL26, RPL27, RPL24, RPS6, RPS4X, RPS8, RPS7, EIF4G2, RPS18, RPS19, RPL18A, RPL41, RPS16, RPS17, RPL21, EIF4A1, RPS15, RPS12, RPS13, EEF1G, RPL37A, RPS10, RPS11, EEF1D	113	331	13528	17.7224	3.53098e-45	1.76549e-45	6.70237e-45
SP_PIR_KEYWORDS	ribonucleoprotein	43	36.7521	7.14694e-48	RPL18, RPL17, RPL19, RPL38, RPS2, RPS25, RPS29, RPL32, RPS3A, RPLP0, RPL34, RPLP1, RPL8, RPL5, RPL11, RPL7A, RPL10A, RPS20, RPL4, RPS21, RPS27A, RPS24, HNRNPA2B1, RPL26, RPL27, RPL24, RPS6, RPS4X, RPS8, RPS7, RPS18, RPS19, RPL18A, RPL41, RPS16, RPS17, RPL21, RPS15, RPS12, RPS13, RPL37A, RPS10, RPS11	117	279	19235	25.3379	1.508e-45	5.02668e-46	9.03645e-45
GOTERM_MF_FAT	GO:0003735~structural constituent of ribosome	40	34.188	5.95806e-47	RPL18, RPL17, RPL19, RPL38, RPS2, RPS29, RPL32, RPS3A, RPL34, RPLP0, RPLP1, RPL8, RPL5, RPL11, RPL7A, RPL10A, RPS20, RPL4, RPS21, RPS27A, RPS24, RPL26, RPL27, RPL24, RPS6, RPS4X, RPS8, RPS7, RPS18, RPS19, RPL18A, RPL41, RPS16, RPS17, RPL21, RPS15, RPS12, RPS13, RPL37A, RPS11	110	168	12983	28.1017	1.29886e-44	1.29886e-44	7.5731e-44
GOTERM_CC_FAT	GO:0044445~cytosolic part	39	33.3333	1.89295e-46	RPL18, RPL19, RPL38, RPS2, RPS25, RPS29, RPL32, RPS3A, RPL34, RPLP0, RPLP1, RPL8, RPL5, RPL11, RPL7A, RPS20, RPL4, RPS21, RPS27A, RPS24, RPL26, RPL24, RPS6, RPS4X, RPS8, RPS7, RPS18, CCT5, RPS19, RPL18A, RPL41, RPS16, RPS17, RPL21, RPS15, RPS12, RPS13, RPS10, RPS11	112	152	12782	29.2821	3.61554e-44	1.20518e-44	2.35473e-43
GOTERM_CC_FAT	GO:0005840~ribosome	42	35.8974	5.49667e-45	RPL18, RPL17, RPL19, RPL38, RPS2, RPS25, RPS29, RPL32, RPS3A, RPL34, RPLP0, RPLP1, RPL8, RPL5, RPL11, RPL7A, RPL10A, RPS20, RPL4, RPS21, RPS27A, RPS24, RPL26, RPL27, RPL24, RPS6, RPS4X, RPS8, RPS7, RPS18, RPS19, RPL18A, RPL41, RPS16, RPS17, RPL21, RPS15, RPS12, RPS13, RPL37A, RPS10, RPS11	112	215	12782	22.2942	1.04986e-42	2.62466e-43	6.83754e-42
GOTERM_CC_FAT	GO:0030529~ribonucleoprotein complex	51	43.5897	2.01332e-40	RPL18, RPL17, RPL19, RPL38, CALR, RPS2, SF3B3, RPS25, SF3B1, RPL32, RPS29, RPS3A, RPL34, SRRM2, RPLP0, RPL8, RPLP1, SRRM1, RPL5, RPL11, RPS20, RPL4, RPL7A, RPL10A, RPS21, HSPA8, RPS27A, RPS24, ACTB, HNRNPA2B1, RPL26, RPL27, RPL24, RPS6, RPS4X, NCL, RPS8, RPS7, RPS18, RPS19, RPS16, RPL41, RPL18A, RPS17, RPL21, RPS15, RPS12, RPS13, RPS10, RPL37A, RPS11	112	515	12782	11.3017	3.84545e-38	7.69089e-39	2.50446e-37
GOTERM_CC_FAT	GO:0022627~cytosolic small ribosomal subunit	21	17.9487	1.16664e-31	RPS2, RPS6, RPS4X, RPS8, RPS7, RPS25, RPS18, RPS19, RPS29, RPS16, RPS3A, RPS17, RPS15, RPS12, RPS13, RPS10, RPS11, RPS20, RPS21, RPS27A, RPS24	112	40	12782	59.9156	2.22829e-29	3.71382e-30	1.45124e-28
GOTERM_MF_FAT	GO:0005198~structural molecule activity	46	39.3162	1.0249e-30	RPL18, MYL6, RPL17, RPL19, RPL38, RPS2, ACTG1, RPS29, RPL32, RPS3A, RPLP0, RPL34, RPLP1, RPL8, RPL5, RPL11, RPL7A, RPL10A, RPS20, RPL4, RPS21, TUBA1B, RPS27A, RPS24, ACTB, RPL26, RPL27, RPL24, RPS6, RPS4X, RPS8, RPS7, RPS18, KRT19, RPS19, KRT18, RPL18A, RPL41, RPS16, RPS17, RPL21, RPS15, RPS12, RPS13, RPL37A, RPS11	110	634	12983	8.56349	2.23429e-28	1.11715e-28	1.30272e-27
GOTERM_CC_FAT	GO:0005829~cytosol	60	51.2821	2.11234e-29	RPL18, RPL17, RPL19, RPS2, ACTG1, RPS3A, RPLP0, RPLP1, RPL11, PSMD6, RPS27A, RPS4X, RPS18, RPS19, PSME1, RPL41, RPS16, RPS17, PSMA4, PSMA3, RPS15, EIF4A1, RPS12, EEF1G, RPS13, RPS10, RPS11, PDCD6IP, EEF1D, EEF1B2, UGDH, RPL38, PSMA7, CALR, FTH1, RPS25, RPL32, RPS29, EIF3E, RPL34, RPL8, RPL5, RPL10A, RPL7A, RPL4, RPS20, RPS21, HSPA8, RPS24, ACTB, RPL26, RPL27, RPL24, RPS6, RPS8, RPS7, CCT5, RPL18A…	112	1330	12782	5.1485	4.03457e-27	5.76367e-28	2.62763e-26
GOTERM_CC_FAT	GO:0015935~small ribosomal subunit	21	17.9487	9.6795e-27	RPS2, RPS6, RPS4X, RPS8, RPS7, RPS25, RPS18, RPS19, RPS29, RPS16, RPS3A, RPS17, RPS15, RPS12, RPS13, RPS10, RPS11, RPS20, RPS21, RPS27A, RPS24	112	63	12782	38.0417	1.84878e-24	2.31098e-25	1.20407e-23
GOTERM_CC_FAT	GO:0022625~cytosolic large ribosomal subunit	17	14.5299	6.40247e-24	RPL18, RPL19, RPL26, RPL24, RPL38, RPL32, RPL41, RPL18A, RPL34, RPL21, RPLP0, RPLP1, RPL8, RPL5, RPL11, RPL4, RPL7A	112	38	12782	51.0559	1.22287e-21	1.35875e-22	7.9643e-21
GOTERM_CC_FAT	GO:0015934~large ribosomal subunit	18	15.3846	5.87905e-21	RPL18, RPL17, RPL19, RPL26, RPL24, RPL38, RPL32, RPL41, RPL18A, RPL34, RPL21, RPLP0, RPL8, RPLP1, RPL5, RPL11, RPL4, RPL7A	112	67	12782	30.6604	1.1229e-18	1.1229e-19	7.3132e-18
GOTERM_CC_FAT	GO:0043232~intracellular non-membrane-bounded organelle	66	56.4103	7.37552e-19	RPL18, RPL17, RPL19, MLPH, ATP5B, RPS2, ACTG1, RPS3A, RPLP0, RPLP1, RHOA, TPT1, RPL11, TUBA1B, RPS27A, SLC25A5, HNRNPA2B1, SLC9A3R1, RPS4X, NCL, ACADVL, RPS18, KRT19, RPS19, KRT18, RPS16, RPL41, RPS17, PSMA3, RPS15, RPS12, HSPB1, RPS13, RPS10, RPS11, PDCD6IP, MYL6, RPL38, RPS25, RPL32, RPS29, EIF3E, RPL34, RPL8, RPL5, RPL4, RPL10A, RPL7A, RPS20, RPS21, CHD4, RPS24, ACTB, RPL26, RPL27, RPL24, MYL1…	112	2596	12782	2.90148	1.40872e-16	1.28066e-17	9.17472e-16
GOTERM_CC_FAT	GO:0043228~non-membrane-bounded organelle	66	56.4103	7.37552e-19	RPL18, RPL17, RPL19, MLPH, ATP5B, RPS2, ACTG1, RPS3A, RPLP0, RPLP1, RHOA, TPT1, RPL11, TUBA1B, RPS27A, SLC25A5, HNRNPA2B1, SLC9A3R1, RPS4X, NCL, ACADVL, RPS18, KRT19, RPS19, KRT18, RPS16, RPL41, RPS17, PSMA3, RPS15, RPS12, HSPB1, RPS13, RPS10, RPS11, PDCD6IP, MYL6, RPL38, RPS25, RPL32, RPS29, EIF3E, RPL34, RPL8, RPL5, RPL4, RPL10A, RPL7A, RPS20, RPS21, CHD4, RPS24, ACTB, RPL26, RPL27, RPL24, MYL1…	112	2596	12782	2.90148	1.40872e-16	1.28066e-17	9.17472e-16
GOTERM_MF_FAT	GO:0003723~RNA binding	36	30.7692	3.38395e-18	RPL18, HDLBP, RPL19, RPL38, CALR, RPS2, RPS25, RPS3A, SRRM2, RPL34, RPLP0, RPLP1, RPL8, CSDE1, SRRM1, RPL5, RPL11, RPL7A, RPL10A, RPS20, RPL4, HNRNPA2B1, RPL26, RPL24, RPS4X, NCL, RPS7, RPS18, RPS19, RPL18A, RPS16, RPL41, RPL21, EIF4A1, RPS13, RPS11	110	718	12983	5.9178	7.37701e-16	2.459e-16	4.30123e-15
Annotation Cluster 2	Enrichment Score: 5.97381644674497
Category	Term	Count	%	PValue	Genes	List Total	Pop Hits	Pop Total	Fold Enrichment	Bonferroni	Benjamini	FDR
GOTERM_BP_FAT	GO:0042274~ribosomal small subunit biogenesis	7	5.98291	1.25676e-10	RPS19, RPS16, RPS17, RPS15, RPS6, RPS7, RPS24	113	11	13528	76.1834	1.01797e-07	3.39325e-08	1.93228e-07
SP_PIR_KEYWORDS	diamond-blackfan anemia	6	5.12821	1.52108e-10	RPS19, RPS17, RPL5, RPL11, RPS7, RPS24	117	7	19235	140.916	3.20949e-08	6.41898e-09	1.92323e-07
GOTERM_BP_FAT	GO:0042254~ribosome biogenesis	13	11.1111	3.45307e-10	RPL26, RPL24, RPS6, RPS7, RPS19, RPS16, RPS17, RPLP0, RPS15, RPL5, RPL11, RPL7A, RPS24	113	122	13528	12.7567	2.79698e-07	6.99246e-08	5.30912e-07
GOTERM_BP_FAT	GO:0022613~ribonucleoprotein complex biogenesis	13	11.1111	2.96413e-08	RPL26, RPL24, RPS6, RPS7, RPS19, RPS16, RPS17, RPLP0, RPS15, RPL5, RPL11, RPL7A, RPS24	113	180	13528	8.64621	2.40092e-05	4.80188e-06	4.55738e-05
GOTERM_BP_FAT	GO:0006364~rRNA processing	10	8.54701	6.4666e-08	RPS19, RPS16, RPS17, RPS15, RPL26, RPL5, RPL11, RPS6, RPS7, RPS24	113	92	13528	13.0127	5.23781e-05	8.72987e-06	9.94244e-05
GOTERM_BP_FAT	GO:0016072~rRNA metabolic process	10	8.54701	9.38899e-08	RPS19, RPS16, RPS17, RPS15, RPL26, RPL5, RPL11, RPS6, RPS7, RPS24	113	96	13528	12.4705	7.6048e-05	1.08643e-05	0.000144357
GOTERM_BP_FAT	GO:0034470~ncRNA processing	10	8.54701	2.45548e-05	RPS19, RPS16, RPS17, RPS15, RPL26, RPL5, RPL11, RPS6, RPS7, RPS24	113	187	13528	6.40197	0.0196931	0.0015288	0.0377465
GOTERM_BP_FAT	GO:0006396~RNA processing	16	13.6752	4.36712e-05	HNRNPA2B1, RPL26, RPS6, SF3B3, RPS7, SF3B1, RPS19, RPS16, RPS17, SRRM2, RPS15, SRRM1, RPL5, RPL11, RPL10A, RPS24	113	547	13528	3.50177	0.0347561	0.00207869	0.0671238
GOTERM_BP_FAT	GO:0034660~ncRNA metabolic process	10	8.54701	0.000122182	RPS19, RPS16, RPS17, RPS15, RPL26, RPL5, RPL11, RPS6, RPS7, RPS24	113	230	13528	5.20508	0.0942335	0.0044887	0.187692
GOTERM_BP_FAT	GO:0034101~erythrocyte homeostasis	3	2.5641	0.062113	RPS19, RPS17, RPS24	113	49	13528	7.3296	1	0.646135	62.6912
GOTERM_BP_FAT	GO:0048872~homeostasis of number of cells	3	2.5641	0.200767	RPS19, RPS17, RPS24	113	100	13528	3.5915	1	0.893651	96.8115
Annotation Cluster 3	Enrichment Score: 5.80826929667221
Category	Term	Count	%	PValue	Genes	List Total	Pop Hits	Pop Total	Fold Enrichment	Bonferroni	Benjamini	FDR
SP_PIR_KEYWORDS	rrna-binding	6	5.12821	4.27126e-08	RPS18, RPL8, RPL5, RPL11, RPS11, RPS4X	117	17	19235	58.0241	9.01233e-06	1.28748e-06	5.4005e-05
GOTERM_MF_FAT	GO:0019843~rRNA binding	6	5.12821	3.84685e-06	RPS18, RPL8, RPL5, RPL11, RPS11, RPS4X	110	29	12983	24.4194	0.000838264	0.000209632	0.0048895
SP_PIR_KEYWORDS	rna-binding	14	11.9658	2.28839e-05	HDLBP, HNRNPA2B1, RPS4X, NCL, RPS18, SRRM2, RPL8, EIF4A1, CSDE1, THOC7, SRRM1, RPL5, RPL11, RPS11	117	540	19235	4.26227	0.00481692	0.000371359	0.0289301

## Sheet: Stable (176) HEK
Dataset S10
Cross-miRNA stable gene set from HEK293 (176 genes)
DAVID Cluster Enrichment (only Clustering enrichment scores >5 are reported)
Annotation Cluster 1	Enrichment Score: 56.551673037505715
Category	Term	Count	%	PValue	Genes	List Total	Pop Hits	Pop Total	Fold Enrichment	Bonferroni	Benjamini	FDR
GOTERM_BP_FAT	GO:0006414~translational elongation	59	34.5029	8.81766e-88	RPL18, RPL19, RPL13, RPS2, RPS3, RPS3A, RPLP0, RPLP1, RPL10, RPL11, RPL35A, RPS4X, RPS18, RPS19, RPL41, RPS16, RPS17, RPS14, RPS15, UBC, RPS12, RPS13, RPS11, UBB, EEF1D, EEF1B2, RPL36, RPL38, RPL39, RPS25, RPS26, RPS27, RPS28, RPS29, RPL9, RPL34, RPL8, RPL3, RPL5, RPL10A, RPL7A, RPL4, RPS20, RPS21, RPS24, RPSA, EEF1A1, RPL26, RPL27, RPL23A, RPL24, RPS6, RPS8, RPL29, RPS7, HNRNPH2, RPL18A, RPL13A,…	167	101	13528	47.3203	9.19682e-85	9.19682e-85	1.40064e-84
SP_PIR_KEYWORDS	ribosome	50	29.2398	1.16462e-85	RPL18, RPL19, RPL13, RPS2, RPS3, RPS3A, RPLP0, RPLP1, RPL10, RPL11, RPL36AL, RPL35A, RPS4X, RPS18, RPS19, RPS16, RPS17, RPS14, RPS15, UBC, RPS12, RPS13, RPS11, UBB, RPL36, RPS25, RPS26, RPS27, RPS28, RPS29, RPL9, RPL8, RPL3, RPL5, RPL7A, RPL4, RPS20, RPS21, RPS24, RPSA, RPL26, RPL27, RPL24, RPS6, RPS8, RPS7, RPL29, RPL18A, RPL13A, RPL21	171	73	19235	77.0448	2.55052e-83	1.27526e-83	1.48141e-82
SP_PIR_KEYWORDS	ribonucleoprotein	68	39.7661	8.36121e-80	RPL18, MRPS34, RPL19, RPL13, SNRPD2, RPS2, RPS3, RPS3A, RPLP0, RPLP1, RPL10, RPL11, RPL36AL, RPL35A, HNRNPA2B1, RPS4X, RPS18, RPS19, RPL41, RPS16, RPS17, RPS14, RPS15, UBC, RPS12, SNRPB, RPS13, RPS11, UBB, SRP9, SNRPG, RPL36, RPL38, RPL39, RPS25, HNRNPL, HNRNPM, RPS26, RPS27, RPS28, RPS29, RPL34, RPL9, RPL8, RPL3, HNRNPD, RPL5, RPL4, RPL10A, RPL7A, RPS20, RPS21, RPS24, RPSA, RPL26, RPL27, RPL24, …	171	279	19235	27.4158	1.8311e-77	6.10368e-78	1.06355e-76
GOTERM_CC_FAT	GO:0022626~cytosolic ribosome	51	29.8246	2.70663e-77	RPL18, RPL19, RPL13, RPS2, RPS3, RPS3A, RPLP0, RPLP1, RPL10, RPL11, FTL, RPS4X, RPS18, RPS19, RPL41, RPS16, RPS17, RPS14, RPS15, UBC, RPS12, RPS13, RPS11, UBB, RPL36, RPL38, RPL39, RPS25, RPS26, RPS27, RPS28, RPS29, RPL34, RPL8, RPL3, RPL5, RPL7A, RPL4, RPS20, RPS21, RPS24, RPSA, RPL26, RPL23A, RPL24, RPS6, RPS8, RPL29, RPS7, RPL18A, RPL21	161	81	12782	49.9871	6.00872e-75	6.00872e-75	3.4504e-74
SP_PIR_KEYWORDS	protein biosynthesis	59	34.5029	1.10236e-75	RPL18, RPL19, RPL13, EIF5A, RPS2, RPS3, RPS3A, RPLP0, RPLP1, RPL10, RPL11, RPL36AL, RPL35A, RPS4X, RPS18, RPS19, RPS16, RPS17, RPS14, RPS15, EIF4A1, UBC, RPS12, RPS13, RPS11, UBB, EEF1D, EEF1B2, RPL36, EIF3C, RPS25, RPS26, RPS27, RPS28, EIF3G, RPS29, EIF3E, RPL9, RPL8, EIF3K, RPL3, EIF3I, RPL5, RPL7A, RPS20, RPS21, RPS24, RPSA, EEF1A1, RPL26, RPL27, RPL24, RPS6, RPS8, RPL29, RPS7, RPL18A, RPL13A,…	171	188	19235	35.3013	2.41417e-73	6.03541e-74	1.40221e-72
SP_PIR_KEYWORDS	ribosomal protein	58	33.9181	8.17837e-74	RPL18, MRPS34, RPL19, RPL13, RPS2, RPS3, RPS3A, RPLP0, RPLP1, RPL10, RPL11, RPL36AL, RPL35A, RPS4X, RPS18, RPS19, RPL41, RPS16, RPS17, RPS14, RPS15, UBC, RPS12, RPS13, RPS11, UBB, RPL36, RPL38, RPL39, RPS25, RPS26, RPS27, RPS28, RPS29, RPL9, RPL34, RPL8, RPL3, RPL5, RPL10A, RPL7A, RPL4, RPS20, RPS21, RPS24, RPSA, RPL26, RPL27, RPL23A, RPL24, RPS6, RPS8, RPL29, RPS7, HNRNPH2, RPL18A, RPL13A, RPL21	171	188	19235	34.7029	1.79106e-71	3.58212e-72	1.04029e-70
GOTERM_CC_FAT	GO:0044445~cytosolic part	57	33.3333	4.67298e-70	RPL18, RPL19, CCT2, CCT3, PRDX3, RPS2, RPS3, RPS3A, RPLP0, RPLP1, RPL10, RPL11, FTL, RPS4X, RPS18, RPS19, RPL41, RPS16, RPS17, PFDN5, RPS14, RPS15, UBC, RPS12, RPS13, RPS11, UBB, RPL36, RPL38, RPL39, RPS25, RPS26, RPS27, RPS28, RPS29, RPL34, RPL8, RPL3, RPL5, RPL7A, RPL4, RPS20, RPS21, RPS24, ENO1, RPSA, TCP1, RPL26, RPL23A, RPL24, RPS6, RPS8, RPL29, RPS7, CCT7, RPL18A, RPL21	161	152	12782	29.7717	1.0374e-67	5.18701e-68	5.95708e-67
KEGG_PATHWAY	hsa03010:Ribosome	54	31.5789	1.63358e-69	RPL18, RPL19, RPL13, RPS2, RPS3, RPS3A, RPLP0, RPLP1, RPL10, RPL11, RPL36AL, RPL35A, RPS4X, RPS18, RPS19, RPL41, RPS16, RPS17, RPS15, RPS12, RPS13, RPS11, RPL36, RPL38, RPL39, RPS25, RPS26, RPS27, RPS28, RPS29, RPL9, RPL34, RPL8, RPL3, RPL5, RPL10A, RPL7A, RPL4, RPS20, RPS21, RPS24, RPSA, RPL26, RPL27, RPL23A, RPL24, RPS6, RPS8, RPL29, RPS7, HNRNPH2, RPL18A, RPL13A, RPL21	118	87	5085	26.7475	1.17618e-67	1.17618e-67	1.70036e-66
GOTERM_CC_FAT	GO:0033279~ribosomal subunit	52	30.4094	1.16402e-65	RPL18, RPL19, RPS2, RPS3, RPS3A, RPLP0, RPLP1, RPL10, RPL11, FTL, RPS4X, RPS18, RPS19, RPL41, RPS16, RPS17, RPS14, RPS15, UBC, RPS12, RPS13, RPS11, UBB, RPL36, RPL38, RPL39, RPS25, RPS26, RPS27, RPS28, RPS29, RPL34, RPL8, NPM1, RPL3, RPL5, RPL7A, RPL4, RPS20, RPS21, RPS24, RPSA, RPL26, RPL23A, RPL24, RPS6, RPS8, RPL29, RPS7, RPL18A, RPL13A, RPL21	161	128	12782	32.2527	2.58412e-63	8.61372e-64	1.48388e-62
GOTERM_CC_FAT	GO:0005840~ribosome	60	35.0877	3.76488e-65	RPL18, MRPS34, RPL19, RPL13, RPS2, RPS3, RPS3A, RPLP0, RPLP1, RPL10, RPL11, RPL36AL, FTL, RPL35A, RPS4X, RPS18, RPS19, RPL41, RPS16, RPS17, RPS14, RPS15, UBC, RPS12, RPS13, RPS11, UBB, RPL36, RPL38, RPL39, RPS25, RPS26, RPS27, RPS28, RPS29, RPL9, RPL34, NPM1, RPL8, RPL3, RPL5, RPL10A, RPL7A, RPL4, RPS20, RPS21, RPS24, RPSA, RPL26, RPL27, RPL23A, RPL24, RPS6, RPS8, RPL29, RPS7, HNRNPH2, RPL18A, RP…	161	215	12782	22.1557	8.35804e-63	2.08951e-63	4.79944e-62
GOTERM_MF_FAT	GO:0003735~structural constituent of ribosome	56	32.7485	7.52581e-65	RPL18, RPL19, RPL13, RPS2, RPS3, RPS3A, RPLP0, RPLP1, RPL10, RPL11, RPL36AL, RPL35A, RPS4X, RPS18, RPS19, RPL41, RPS16, RPS17, RPS14, RPS15, UBC, RPS12, RPS13, RPS11, UBB, RPL36, RPL38, RPL39, RPS26, RPS27, RPS28, RPS29, RPL9, RPL34, RPL8, RPL3, RPL5, RPL10A, RPL7A, RPL4, RPS20, RPS21, RPS24, RPSA, RPL26, RPL27, RPL23A, RPL24, RPS6, RPS8, RPL29, RPS7, HNRNPH2, RPL18A, RPL13A, RPL21	166	168	12983	26.0703	2.01692e-62	2.01692e-62	9.88362e-62
GOTERM_BP_FAT	GO:0006412~translation	67	39.1813	1.19447e-63	RPL18, RPL19, RPL13, EIF5A, RPS2, RPS3, RPS3A, RPLP0, RPLP1, RPL10, RPL11, RPL36AL, RPL35A, RPS4X, RPS18, RPS19, RPL41, RPS16, RPS17, RPS14, RPS15, EIF4A1, UBC, RPS12, RPS13, RPS11, UBB, EEF1D, EEF1B2, RPL36, RPL38, RPL39, RPS25, EIF3C, RPS26, RPS27, RPS28, EIF3G, RPS29, EIF3E, RPL9, RPL34, RPL8, EIF3K, RPL3, EIF3I, RPL5, RPL10A, RPL7A, RPL4, RPS20, RPS21, RPS24, EEF1A1, RPSA, RPL26, RPL27, RPL24…	167	331	13528	16.397	1.24584e-60	6.22918e-61	1.89736e-60
GOTERM_CC_FAT	GO:0030529~ribonucleoprotein complex	76	44.4444	3.52316e-62	RPL18, MRPS34, RPL19, RPL13, SNRPD2, RPS2, YBX1, RPS3, RPS3A, RPLP0, RPLP1, U2AF1, RPL10, RPL11, RPL36AL, FTL, RPL35A, HNRNPA2B1, RPS4X, NCL, RPS18, RPS19, RPS16, RPL41, RPS17, RPS14, RPS15, UBC, RPS12, SNRPB, RPS13, RPS11, UBB, SRP9, SNRPG, RPL36, RPL38, CALR, RPL39, RPS25, HNRNPL, HNRNPM, RPS26, RPS27, RPS28, RPS29, RPL34, RPL9, NPM1, RPL8, RPL3, HNRNPD, RPL5, RPL4, RPL10A, RPL7A, RPS20, RPS21,…	161	515	12782	11.716	7.82141e-60	1.56428e-60	4.4913e-59
GOTERM_CC_FAT	GO:0005829~cytosol	99	57.8947	5.06092e-56	RPL18, RPL19, RPL13, SNRPD2, EIF5A, CCT2, CCT3, ACTG1, RPLP0, RPLP1, RPL10, RPL11, FTL, RPL35A, RPS18, RPS19, RPS16, RPS17, RPS14, RPS15, RPS12, SNRPB, RPS13, RPS11, SNRPG, EEF1B2, CALR, BANF1, EIF3C, RPS25, RPS26, RPS27, TUBB, TPI1, RPS28, PSMB1, RPS29, EIF3G, RPL9, EIF3E, RPL8, NPM1, RPL3, EIF3K, HNRNPD, EIF3I, RPL5, RPL7A, RPL10A, RPL4, RPS20, RPS21, RPS24, RPSA, ODC1, EEF1A1, TKT, RPL23A, RPS…	161	1330	12782	5.90958	1.12352e-53	1.87254e-54	6.45163e-53
GOTERM_CC_FAT	GO:0022627~cytosolic small ribosomal subunit	28	16.3743	4.52905e-43	RPS2, RPS3, RPS25, RPS26, RPS27, RPS28, RPS29, RPS3A, RPS20, RPS21, FTL, RPS24, RPSA, RPS6, RPS4X, RPS8, RPS7, RPS18, RPS19, RPS16, RPS17, RPS14, RPS15, UBC, RPS12, RPS13, RPS11, UBB	161	40	12782	55.5739	1.00545e-40	1.43635e-41	5.7736e-40
GOTERM_MF_FAT	GO:0005198~structural molecule activity	62	36.2573	5.45065e-38	RPL18, RPL19, RPL13, RPS2, RPS3, ACTG1, RPS3A, RPLP0, RPLP1, RPL10, RPL11, TUBA1B, TUBA1C, RPL36AL, RPL35A, RPS4X, RPS18, RPS19, RPL41, RPS16, RPS17, RPS14, RPS15, UBC, RPS12, RPS13, RPS11, UBB, MYL6, RPL36, RPL38, RPL39, RPS26, RPS27, TUBB, RPS28, RPS29, RPL9, RPL34, RPL8, RPL3, RPL5, RPL10A, RPL7A, RPL4, RPS20, RPS21, RPS24, ACTB, RPSA, RPL26, RPL27, RPL24, RPL23A, RPS6, RPS8, RPL29, RPS7, HNRN…	166	634	12983	7.64838	1.46077e-35	7.30387e-36	7.15832e-35
GOTERM_CC_FAT	GO:0015935~small ribosomal subunit	29	16.9591	1.9657e-37	RPS2, RPS3, RPS25, RPS26, RPS27, RPS28, RPS29, RPS3A, NPM1, RPS20, RPS21, FTL, RPS24, RPSA, RPS6, RPS4X, RPS8, RPS7, RPS18, RPS19, RPS16, RPS17, RPS14, RPS15, UBC, RPS12, RPS13, RPS11, UBB	161	63	12782	36.5452	4.36385e-35	5.45481e-36	2.50586e-34
GOTERM_CC_FAT	GO:0022625~cytosolic large ribosomal subunit	22	12.8655	6.87439e-31	RPL18, RPL19, RPL26, RPL36, RPL23A, RPL24, RPL38, RPL39, RPL29, RPL41, RPL18A, RPL34, RPL21, RPLP0, RPL8, RPLP1, RPL3, RPL10, RPL5, RPL11, RPL4, RPL7A	161	38	12782	45.9634	1.52611e-28	1.69568e-29	8.76343e-28
GOTERM_MF_FAT	GO:0003723~RNA binding	58	33.9181	8.51845e-31	RPL18, RPL19, RPL13, EIF5A, RPS2, YBX1, RPS3, NONO, RPS3A, RPLP0, RPLP1, U2AF1, RPL11, RPL35A, HNRNPA2B1, RPS4X, NCL, RPS18, RPS19, RPL41, RPS16, RPS14, EIF4A1, SNRPB, RPS13, RPS11, SRP9, SNRPG, RPL38, RPL39, CALR, HNRNPL, RPS25, HNRNPM, RPS26, EIF3G, RPL9, RPL34, NPM1, RPL8, RPL3, HNRNPD, RPL5, RPL10A, RPL7A, RPL4, RPS20, RPL26, RPL23A, RPL24, FBL, RPL29, RPS7, HNRNPH2, RPL18A, ILF2, RPL21, HNRN…	166	718	12983	6.31787	2.28294e-28	7.60981e-29	1.11873e-27
GOTERM_CC_FAT	GO:0015934~large ribosomal subunit	24	14.0351	1.11792e-27	RPL18, RPL19, RPL26, RPL36, RPL23A, RPL24, RPL38, RPL39, RPL29, RPL41, RPL18A, RPL13A, RPL34, RPL21, RPLP0, RPL8, NPM1, RPLP1, RPL3, RPL10, RPL5, RPL11, RPL4, RPL7A	161	67	12782	28.4387	2.48177e-25	2.48177e-26	1.42511e-24
GOTERM_CC_FAT	GO:0043232~intracellular non-membrane-bounded organelle	96	56.1404	1.42997e-27	XRCC5, MORF4L1, RPL18, MRPS34, HMGN2, RPL19, RPL13, HINT1, XRCC6, CCT2, CCT3, RPS2, RPS3, ACTG1, MCM7, DYNLL1, RPS3A, RPLP0, RPLP1, H2AFZ, RPL10, RPL11, TUBA1B, TUBA1C, RPL36AL, FTL, GNL3, RPL35A, SSBP1, SLC25A5, HNRNPA2B1, TMSB10, RPS4X, NCL, RPS18, RPS19, RPS16, RPL41, RPS17, RPS14, PFDN5, RPS15, CFL1, UBC, RPS12, RPS13, RPS11, UBB, MYL6, RPL36, RPL38, RPL39, BANF1, RPS25, RPS26, PFN1, HNRNPM, …	161	2596	12782	2.93589	3.17453e-25	2.88594e-26	1.82292e-24
GOTERM_CC_FAT	GO:0043228~non-membrane-bounded organelle	96	56.1404	1.42997e-27	XRCC5, MORF4L1, RPL18, MRPS34, HMGN2, RPL19, RPL13, HINT1, XRCC6, CCT2, CCT3, RPS2, RPS3, ACTG1, MCM7, DYNLL1, RPS3A, RPLP0, RPLP1, H2AFZ, RPL10, RPL11, TUBA1B, TUBA1C, RPL36AL, FTL, GNL3, RPL35A, SSBP1, SLC25A5, HNRNPA2B1, TMSB10, RPS4X, NCL, RPS18, RPS19, RPS16, RPL41, RPS17, RPS14, PFDN5, RPS15, CFL1, UBC, RPS12, RPS13, RPS11, UBB, MYL6, RPL36, RPL38, RPL39, BANF1, RPS25, RPS26, PFN1, HNRNPM, …	161	2596	12782	2.93589	3.17453e-25	2.88594e-26	1.82292e-24
Annotation Cluster 2	Enrichment Score: 10.361854294912852
Category	Term	Count	%	PValue	Genes	List Total	Pop Hits	Pop Total	Fold Enrichment	Bonferroni	Benjamini	FDR
GOTERM_BP_FAT	GO:0042274~ribosomal small subunit biogenesis	10	5.84795	2.72526e-16	RPS28, RPS19, RPS16, RPS17, RPS14, RPS15, NPM1, RPS6, RPS7, RPS24	167	11	13528	73.6418	2.31593e-13	7.71605e-14	3.55271e-13
GOTERM_BP_FAT	GO:0022613~ribonucleoprotein complex biogenesis	21	12.2807	6.12852e-14	RPL35A, RPL26, SNRPD2, RPL24, RPS6, FBL, RPS7, RPS19, RPS28, RPS16, RPS17, RPS14, RPLP0, RPS15, NPM1, SNRPB, RPL5, RPL11, RPL7A, SNRPG, RPS24	167	180	13528	9.4507	6.39195e-11	1.59799e-11	9.73444e-11
GOTERM_BP_FAT	GO:0042254~ribosome biogenesis	18	10.5263	1.19677e-13	RPL35A, RPL26, RPL24, RPS6, FBL, RPS7, RPS19, RPS28, RPS16, RPS17, RPS14, RPLP0, RPS15, NPM1, RPL5, RPL11, RPL7A, RPS24	167	122	13528	11.9517	1.24828e-10	2.49657e-11	1.90103e-10
SP_PIR_KEYWORDS	diamond-blackfan anemia	7	4.09357	3.0315e-12	RPL35A, RPS19, RPS17, RPL5, RPL11, RPS7, RPS24	171	7	19235	112.485	6.63891e-10	8.29863e-11	3.85604e-09
GOTERM_BP_FAT	GO:0006364~rRNA processing	14	8.18713	8.60164e-11	RPL35A, RPL26, RPS6, FBL, RPS7, RPS19, RPS28, RPS16, RPS17, RPS14, RPS15, RPL5, RPL11, RPS24	167	92	13528	12.327	8.97151e-08	1.49525e-08	1.36633e-07
GOTERM_BP_FAT	GO:0016072~rRNA metabolic process	14	8.18713	1.49054e-10	RPL35A, RPL26, RPS6, FBL, RPS7, RPS19, RPS28, RPS16, RPS17, RPS14, RPS15, RPL5, RPL11, RPS24	167	96	13528	11.8134	1.55464e-07	2.22091e-08	2.36765e-07
GOTERM_BP_FAT	GO:0006396~RNA processing	27	15.7895	2.75173e-09	SNRPD2, YBX1, HNRNPL, NONO, HNRNPM, RPS28, U2AF1, HNRNPD, RPL5, RPL11, RPL10A, RPS24, RPL35A, HNRNPA2B1, RPL26, RPS6, FBL, RPS7, HNRNPH2, RPS19, RPS16, RPS17, RPS14, RPS15, SNRPB, HNRNPH1, SNRPG	167	547	13528	3.99847	2.87005e-06	3.58757e-07	4.37098e-06
GOTERM_BP_FAT	GO:0034470~ncRNA processing	14	8.18713	5.05241e-07	RPL35A, RPL26, RPS6, FBL, RPS7, RPS19, RPS28, RPS16, RPS17, RPS14, RPS15, RPL5, RPL11, RPS24	167	187	13528	6.06462	0.000526827	5.26952e-05	0.000802546
GOTERM_BP_FAT	GO:0034660~ncRNA metabolic process	14	8.18713	5.12683e-06	RPL35A, RPL26, RPS6, FBL, RPS7, RPS19, RPS28, RPS16, RPS17, RPS14, RPS15, RPL5, RPL11, RPS24	167	230	13528	4.9308	0.00533302	0.000381877	0.00814339
Annotation Cluster 3	Enrichment Score: 8.175015576540082
Category	Term	Count	%	PValue	Genes	List Total	Pop Hits	Pop Total	Fold Enrichment	Bonferroni	Benjamini	FDR
UP_SEQ_FEATURE	cross-link:Glycyl lysine isopeptide (Lys-Gly) (interchain with G-Cter in ubiquitin)	16	9.35673	3.03677e-10	YBX1, RPS3, RPL29, PFN1, TUBB, CCT8, PCNA, H2AFZ, UBC, RPL10, EIF3I, UBB, RPS20, SSR4, TUBA1B, CALM2	171	199	19113	8.98669	1.29974e-07	1.29974e-07	4.27739e-07
SP_PIR_KEYWORDS	isopeptide bond	18	10.5263	3.65881e-09	HDGF, YBX1, RPS3, RPL29, PFN1, TUBB, NPM1, CCT8, UBC, PCNA, H2AFZ, RPL10, EIF3I, UBB, RPS20, SSR4, TUBA1B, CALM2	171	319	19235	6.34714	8.01279e-07	5.72342e-08	4.65403e-06
SP_PIR_KEYWORDS	ubl conjugation	21	12.2807	2.6866e-07	XRCC5, HDGF, SOD1, YBX1, RPS3, RPL29, PFN1, HNRNPM, TUBB, NPM1, CCT8, UBC, PCNA, H2AFZ, RPL10, EIF3I, UBB, RPS20, SSR4, TUBA1B, CALM2	171	588	19235	4.01734	5.88347e-05	3.46096e-06	0.000341736
Annotation Cluster 4	Enrichment Score: 5.261526071297824
Category	Term	Count	%	PValue	Genes	List Total	Pop Hits	Pop Total	Fold Enrichment	Bonferroni	Benjamini	FDR
GOTERM_CC_FAT	GO:0070013~intracellular organelle lumen	50	29.2398	3.47896e-08	MORF4L1, XRCC5, XRCC6, SNRPD2, CCT2, RPS2, MCM7, RPS3A, U2AF1, RPL11, GNL3, SSBP1, SLC25A5, HNRNPA2B1, NCL, RPS19, C1QBP, RPS14, CFL1, RPS15, UBC, ATP5C1, SNRPB, RPS13, UBB, SNRPG, RPL36, CALR, HNRNPL, RPS25, HNRNPM, RPL9, EIF3E, NPM1, RPL3, RPL5, ACTB, TRIM28, RPS6, SOD1, FBL, RPS7, HNRNPH2, PPIB, ILF2, TCEB2, PCNA, ATP5A1, HNRNPH1, CALM2	161	1779	12782	2.23135	7.72326e-06	6.43607e-07	4.43495e-05
GOTERM_CC_FAT	GO:0031974~membrane-enclosed lumen	51	29.8246	4.88835e-08	XRCC5, MORF4L1, XRCC6, SNRPD2, CCT2, RPS2, MCM7, RPS3A, U2AF1, RPL11, GNL3, SSBP1, SLC25A5, HNRNPA2B1, NCL, RPS19, C1QBP, RPS14, CFL1, RPS15, UBC, ATP5C1, SNRPB, RPS13, UBB, SNRPG, RPL36, CALR, HNRNPL, RPS25, HNRNPM, RPL9, EIF3E, NPM1, RPL3, COX6B1, RPL5, ACTB, TRIM28, RPS6, SOD1, FBL, RPS7, HNRNPH2, PPIB, ILF2, TCEB2, PCNA, ATP5A1, HNRNPH1, CALM2	161	1856	12782	2.18155	1.08521e-05	8.34779e-07	6.23163e-05
GOTERM_CC_FAT	GO:0043233~organelle lumen	50	29.2398	7.21628e-08	MORF4L1, XRCC5, XRCC6, SNRPD2, CCT2, RPS2, MCM7, RPS3A, U2AF1, RPL11, GNL3, SSBP1, SLC25A5, HNRNPA2B1, NCL, RPS19, C1QBP, RPS14, CFL1, RPS15, UBC, ATP5C1, SNRPB, RPS13, UBB, SNRPG, RPL36, CALR, HNRNPL, RPS25, HNRNPM, RPL9, EIF3E, NPM1, RPL3, RPL5, ACTB, TRIM28, RPS6, SOD1, FBL, RPS7, HNRNPH2, PPIB, ILF2, TCEB2, PCNA, ATP5A1, HNRNPH1, CALM2	161	1820	12782	2.18108	1.602e-05	1.06801e-06	9.19926e-05
GOTERM_CC_FAT	GO:0031981~nuclear lumen	42	24.5614	3.37895e-07	XRCC5, MORF4L1, XRCC6, RPL36, SNRPD2, CCT2, RPS2, HNRNPL, RPS25, HNRNPM, MCM7, RPS3A, RPL9, EIF3E, NPM1, U2AF1, RPL3, RPL5, RPL11, GNL3, ACTB, TRIM28, HNRNPA2B1, RPS6, NCL, FBL, RPS7, HNRNPH2, RPS19, ILF2, RPS14, CFL1, RPS15, UBC, SNRPB, TCEB2, PCNA, RPS13, UBB, HNRNPH1, CALM2, SNRPG	161	1450	12782	2.29961	7.50099e-05	4.16737e-06	0.000430746
GOTERM_CC_FAT	GO:0005730~nucleolus	23	13.4503	5.74798e-05	HNRNPA2B1, RPL36, CCT2, RPS2, RPS6, NCL, FBL, RPS7, RPS25, HNRNPM, HNRNPH2, RPS19, ILF2, RPS3A, RPS14, RPL9, NPM1, RPL3, RPS13, RPL5, RPL11, HNRNPH1, GNL3	161	698	12782	2.61605	0.0126798	0.000531562	0.0732501
GOTERM_CC_FAT	GO:0005654~nucleoplasm	25	14.6199	0.000250948	XRCC5, ACTB, MORF4L1, TRIM28, XRCC6, HNRNPA2B1, SNRPD2, RPS2, NCL, HNRNPL, HNRNPH2, MCM7, EIF3E, RPS15, NPM1, UBC, SNRPB, U2AF1, PCNA, TCEB2, UBB, HNRNPH1, CALM2, SNRPG, GNL3	161	882	12782	2.25032	0.0541937	0.00179573	0.319436
SP_PIR_KEYWORDS	nucleus	43	25.1462	0.246894	XRCC5, MORF4L1, HMGN2, HINT1, XRCC6, HDGF, SNRPD2, EIF5A, BANF1, YBX1, HNRNPL, NONO, HNRNPM, MCM7, PSMB1, RPS3A, EIF3E, NPM1, HNRNPD, U2AF1, H2AFZ, EIF3K, BTF3, RPL5, GAPDH, ENO1, GNL3, RPSA, TRIM28, HNRNPA2B1, NCL, FBL, HNRNPH2, RPS19, ILF2, CFL1, UBC, SNRPB, TCEB2, PCNA, UBB, HNRNPH1, SNRPG	171	4283	19235	1.12932	1	0.670073	97.2861

## Sheet: Stable Shared (48) 
Dataset S10
DAVID Clustering for 48 shared genes of 3 cell types (stable unified set)
Annotation Cluster 1	Enrichment Score: 49.404634596279585
Category	Term	Count	%	PValue	Genes	List Total	Pop Hits	Pop Total	Fold Enrichment	Bonferroni	Benjamini	FDR
GOTERM_BP_FAT	GO:0006414~translational elongation	37	78.7234	8.77242e-71	RPL18, EEF1B2, RPL19, RPL38, RPS2, RPS25, RPS29, RPS3A, RPLP0, RPLP1, RPL8, RPL5, RPL11, RPL4, RPL7A, RPL10A, RPS20, RPS21, RPS24, RPL26, RPL27, RPL24, RPS6, RPS8, RPS7, RPS18, RPS19, RPL18A, RPS16, RPL41, RPS17, RPL21, RPS15, RPS12, RPS13, RPS11, EEF1D	47	101	13528	105.443	2.7019e-68	2.7019e-68	1.17696e-67
SP_PIR_KEYWORDS	ribosome	32	68.0851	2.51807e-67	RPL18, RPL19, RPS2, RPS25, RPS29, RPS3A, RPLP0, RPL8, RPLP1, RPL5, RPL11, RPL4, RPL7A, RPS20, RPS21, RPS24, RPL26, RPL27, RPL24, RPS6, RPS8, RPS7, RPS18, RPS19, RPS16, RPL18A, RPS17, RPL21, RPS15, RPS12, RPS13, RPS11	47	73	19235	179.4	2.01445e-65	2.01445e-65	2.677e-64
GOTERM_CC_FAT	GO:0022626~cytosolic ribosome	33	70.2128	8.73732e-63	RPL18, RPL19, RPL38, RPS2, RPS25, RPS29, RPS3A, RPLP0, RPLP1, RPL8, RPL5, RPL11, RPL4, RPL7A, RPS20, RPS21, RPS24, RPL26, RPL24, RPS6, RPS8, RPS7, RPS18, RPS19, RPS16, RPL41, RPL18A, RPS17, RPL21, RPS15, RPS12, RPS13, RPS11	47	81	12782	110.797	7.25197e-61	7.25197e-61	9.3565e-60
SP_PIR_KEYWORDS	ribosomal protein	35	74.4681	6.95627e-60	RPL18, RPL19, RPL38, RPS2, RPS25, RPS29, RPS3A, RPLP0, RPLP1, RPL8, RPL5, RPL11, RPL4, RPL7A, RPL10A, RPS20, RPS21, RPS24, RPL26, RPL27, RPL24, RPS6, RPS8, RPS7, RPS18, RPS19, RPL18A, RPS16, RPL41, RPS17, RPL21, RPS15, RPS12, RPS13, RPS11	47	188	19235	76.1911	5.56502e-58	2.78251e-58	7.39533e-57
SP_PIR_KEYWORDS	protein biosynthesis	34	72.3404	2.23426e-57	RPL18, EEF1B2, RPL19, RPS2, RPS25, RPS29, RPS3A, RPLP0, RPL8, RPLP1, RPL5, RPL11, RPL7A, RPS20, RPS21, RPS24, RPL26, RPL27, RPL24, RPS6, RPS8, RPS7, RPS18, RPS19, RPS16, RPL18A, RPS17, RPL21, EIF4A1, RPS15, RPS12, RPS13, RPS11, EEF1D	47	188	19235	74.0143	1.78741e-55	5.95802e-56	2.37528e-54
KEGG_PATHWAY	hsa03010:Ribosome	35	74.4681	2.73514e-55	RPL18, RPL19, RPL38, RPS2, RPS25, RPS29, RPS3A, RPLP0, RPLP1, RPL8, RPL5, RPL11, RPL4, RPL7A, RPL10A, RPS20, RPS21, RPS24, RPL26, RPL27, RPL24, RPS6, RPS8, RPS7, RPS18, RPS19, RPL18A, RPS16, RPL41, RPS17, RPL21, RPS15, RPS12, RPS13, RPS11	44	87	5085	46.4929	6.56432e-54	6.56432e-54	2.19409e-52
GOTERM_CC_FAT	GO:0033279~ribosomal subunit	33	70.2128	3.3846e-55	RPL18, RPL19, RPL38, RPS2, RPS25, RPS29, RPS3A, RPLP0, RPLP1, RPL8, RPL5, RPL11, RPL4, RPL7A, RPS20, RPS21, RPS24, RPL26, RPL24, RPS6, RPS8, RPS7, RPS18, RPS19, RPS16, RPL41, RPL18A, RPS17, RPL21, RPS15, RPS12, RPS13, RPS11	47	128	12782	70.114	2.80922e-53	1.40461e-53	3.62445e-52
SP_PIR_KEYWORDS	ribonucleoprotein	35	74.4681	1.30838e-53	RPL18, RPL19, RPL38, RPS2, RPS25, RPS29, RPS3A, RPLP0, RPLP1, RPL8, RPL5, RPL11, RPL4, RPL7A, RPL10A, RPS20, RPS21, RPS24, RPL26, RPL27, RPL24, RPS6, RPS8, RPS7, RPS18, RPS19, RPL18A, RPS16, RPL41, RPS17, RPL21, RPS15, RPS12, RPS13, RPS11	47	279	19235	51.3403	1.0467e-51	2.61676e-52	1.39096e-50
GOTERM_MF_FAT	GO:0003735~structural constituent of ribosome	34	72.3404	1.57518e-53	RPL18, RPL19, RPL38, RPS2, RPS29, RPS3A, RPLP0, RPLP1, RPL8, RPL5, RPL11, RPL4, RPL7A, RPL10A, RPS20, RPS21, RPS24, RPL26, RPL27, RPL24, RPS6, RPS8, RPS7, RPS18, RPS19, RPL18A, RPS16, RPL41, RPS17, RPL21, RPS15, RPS12, RPS13, RPS11	47	168	12983	55.9045	1.21288e-51	1.21288e-51	1.6619e-50
GOTERM_CC_FAT	GO:0044445~cytosolic part	33	70.2128	1.66146e-52	RPL18, RPL19, RPL38, RPS2, RPS25, RPS29, RPS3A, RPLP0, RPLP1, RPL8, RPL5, RPL11, RPL4, RPL7A, RPS20, RPS21, RPS24, RPL26, RPL24, RPS6, RPS8, RPS7, RPS18, RPS19, RPS16, RPL41, RPL18A, RPS17, RPL21, RPS15, RPS12, RPS13, RPS11	47	152	12782	59.0434	1.37901e-50	4.5967e-51	1.7792e-49
GOTERM_BP_FAT	GO:0006412~translation	38	80.8511	2.80196e-52	RPL18, EEF1B2, RPL19, RPL38, RPS2, RPS25, RPS29, RPS3A, RPLP0, RPLP1, RPL8, RPL5, RPL11, RPL4, RPL7A, RPL10A, RPS20, RPS21, RPS24, RPL26, RPL27, RPL24, RPS6, RPS8, RPS7, RPS18, RPS19, RPL18A, RPS16, RPL41, RPS17, RPL21, EIF4A1, RPS15, RPS12, RPS13, RPS11, EEF1D	47	331	13528	33.0439	8.63004e-50	4.31502e-50	3.75929e-49
GOTERM_CC_FAT	GO:0005840~ribosome	35	74.4681	1.03756e-51	RPL18, RPL19, RPL38, RPS2, RPS25, RPS29, RPS3A, RPLP0, RPLP1, RPL8, RPL5, RPL11, RPL4, RPL7A, RPL10A, RPS20, RPS21, RPS24, RPL26, RPL27, RPL24, RPS6, RPS8, RPS7, RPS18, RPS19, RPL18A, RPS16, RPL41, RPS17, RPL21, RPS15, RPS12, RPS13, RPS11	47	215	12782	44.2721	8.61171e-50	2.15293e-50	1.11108e-48
GOTERM_CC_FAT	GO:0030529~ribonucleoprotein complex	38	80.8511	5.40231e-44	RPL18, RPL19, RPL38, CALR, RPS2, RPS25, RPS29, RPS3A, RPLP0, RPLP1, RPL8, RPL5, RPL11, RPL7A, RPL10A, RPS20, RPL4, RPS21, RPS24, ACTB, RPL26, RPL27, RPL24, RPS6, NCL, RPS8, RPS7, RPS18, RPS19, RPL18A, RPS16, RPL41, RPS17, RPL21, RPS15, RPS12, RPS13, RPS11	47	515	12782	20.0668	4.48392e-42	8.96784e-43	5.78515e-41
GOTERM_MF_FAT	GO:0005198~structural molecule activity	38	80.8511	7.88808e-41	RPL18, MYL6, RPL19, RPL38, RPS2, ACTG1, RPS29, RPS3A, RPLP0, RPLP1, RPL8, RPL5, RPL11, RPL7A, RPL10A, RPS20, RPL4, RPS21, TUBA1B, RPS24, ACTB, RPL26, RPL27, RPL24, RPS6, RPS8, RPS7, RPS18, RPS19, RPL18A, RPS16, RPL41, RPS17, RPL21, RPS15, RPS12, RPS13, RPS11	47	634	12983	16.5566	6.07382e-39	3.03691e-39	8.32239e-38
GOTERM_CC_FAT	GO:0005829~cytosol	41	87.234	1.42161e-33	RPL18, EEF1B2, RPL19, RPL38, CALR, RPS2, ACTG1, RPS25, RPS29, RPS3A, RPLP0, RPLP1, RPL8, RPL5, RPL11, RPL7A, RPL10A, RPS20, RPL4, RPS21, RPS24, ACTB, RPL26, RPL27, RPL24, RPS6, RPS8, RPS7, RPS18, RPS19, RPL18A, RPL41, RPS16, RPS17, RPL21, EIF4A1, RPS15, RPS12, RPS13, RPS11, EEF1D	47	1330	12782	8.38365	1.17994e-31	1.96656e-32	1.52236e-30
GOTERM_CC_FAT	GO:0043232~intracellular non-membrane-bounded organelle	40	85.1064	8.8848e-21	RPL18, MYL6, RPL19, RPL38, RPS2, ACTG1, RPS25, RPS29, RPS3A, RPLP0, RPLP1, RPL8, RPL5, RPL11, RPL7A, RPL10A, RPS20, RPL4, RPS21, TUBA1B, RPS24, ACTB, RPL26, RPL27, RPL24, RPS6, NCL, RPS8, RPS7, RPS18, RPS19, RPL18A, RPL41, RPS16, RPS17, RPL21, RPS15, RPS12, RPS13, RPS11	47	2596	12782	4.19041	7.37438e-19	6.70399e-20	9.51443e-18
GOTERM_CC_FAT	GO:0043228~non-membrane-bounded organelle	40	85.1064	8.8848e-21	RPL18, MYL6, RPL19, RPL38, RPS2, ACTG1, RPS25, RPS29, RPS3A, RPLP0, RPLP1, RPL8, RPL5, RPL11, RPL7A, RPL10A, RPS20, RPL4, RPS21, TUBA1B, RPS24, ACTB, RPL26, RPL27, RPL24, RPS6, NCL, RPS8, RPS7, RPS18, RPS19, RPL18A, RPL41, RPS16, RPS17, RPL21, RPS15, RPS12, RPS13, RPS11	47	2596	12782	4.19041	7.37438e-19	6.70399e-20	9.51443e-18
Annotation Cluster 2	Enrichment Score: 22.940634804638414
Category	Term	Count	%	PValue	Genes	List Total	Pop Hits	Pop Total	Fold Enrichment	Bonferroni	Benjamini	FDR
GOTERM_CC_FAT	GO:0022627~cytosolic small ribosomal subunit	18	38.2979	8.1624e-33	RPS2, RPS6, RPS8, RPS7, RPS25, RPS18, RPS19, RPS29, RPS16, RPS3A, RPS17, RPS15, RPS12, RPS13, RPS11, RPS20, RPS21, RPS24	47	40	12782	122.381	6.77479e-31	9.67827e-32	8.74083e-30
GOTERM_CC_FAT	GO:0015935~small ribosomal subunit	18	38.2979	8.84209e-29	RPS2, RPS6, RPS8, RPS7, RPS25, RPS18, RPS19, RPS29, RPS16, RPS3A, RPS17, RPS15, RPS12, RPS13, RPS11, RPS20, RPS21, RPS24	47	63	12782	77.7021	7.33893e-27	9.17367e-28	9.46869e-26
SP_PIR_KEYWORDS	blocked amino end	8	17.0213	2.08796e-09	RPS25, RPS18, RPS12, RPS11, RPS2, RPS21, RPS7, RPS24	47	92	19235	35.5874	1.67037e-07	2.38624e-08	2.21975e-06
Annotation Cluster 3	Enrichment Score: 10.234141640085053
Category	Term	Count	%	PValue	Genes	List Total	Pop Hits	Pop Total	Fold Enrichment	Bonferroni	Benjamini	FDR
GOTERM_BP_FAT	GO:0042254~ribosome biogenesis	13	27.6596	5.01098e-15	RPL26, RPL24, RPS6, RPS7, RPS19, RPS16, RPS17, RPLP0, RPS15, RPL5, RPL11, RPL7A, RPS24	47	122	13528	30.6704	1.53877e-12	5.12923e-13	6.70575e-12
GOTERM_BP_FAT	GO:0042274~ribosomal small subunit biogenesis	7	14.8936	5.02543e-13	RPS19, RPS16, RPS17, RPS15, RPS6, RPS7, RPS24	47	11	13528	183.164	1.548e-10	3.87e-11	6.74316e-10
GOTERM_BP_FAT	GO:0022613~ribonucleoprotein complex biogenesis	13	27.6596	5.59177e-13	RPL26, RPL24, RPS6, RPS7, RPS19, RPS16, RPS17, RPLP0, RPS15, RPL5, RPL11, RPL7A, RPS24	47	180	13528	20.7877	1.7224e-10	3.44479e-11	7.50289e-10
SP_PIR_KEYWORDS	diamond-blackfan anemia	6	12.766	1.30787e-12	RPS19, RPS17, RPL5, RPL11, RPS7, RPS24	47	7	19235	350.79	1.04627e-10	1.74379e-11	1.39039e-09
GOTERM_BP_FAT	GO:0006364~rRNA processing	10	21.2766	1.86953e-11	RPS19, RPS16, RPS17, RPS15, RPL26, RPL5, RPL11, RPS6, RPS7, RPS24	47	92	13528	31.2858	5.75814e-09	9.5969e-10	2.50828e-08
GOTERM_BP_FAT	GO:0016072~rRNA metabolic process	10	21.2766	2.76262e-11	RPS19, RPS16, RPS17, RPS15, RPL26, RPL5, RPL11, RPS6, RPS7, RPS24	47	96	13528	29.9823	8.50888e-09	1.21555e-09	3.70651e-08
GOTERM_BP_FAT	GO:0034470~ncRNA processing	10	21.2766	1.07755e-08	RPS19, RPS16, RPS17, RPS15, RPL26, RPL5, RPL11, RPS6, RPS7, RPS24	47	187	13528	15.392	3.31885e-06	4.14857e-07	1.44571e-05
GOTERM_BP_FAT	GO:0034660~ncRNA metabolic process	10	21.2766	6.47222e-08	RPS19, RPS16, RPS17, RPS15, RPL26, RPL5, RPL11, RPS6, RPS7, RPS24	47	230	13528	12.5143	1.99342e-05	2.21494e-06	8.68354e-05
GOTERM_BP_FAT	GO:0006396~RNA processing	11	23.4043	1.17752e-05	RPS19, RPS16, RPS17, RPS15, RPL26, RPL5, RPL11, RPL10A, RPS6, RPS7, RPS24	47	547	13528	5.78817	0.00362022	0.000329654	0.0157972
Annotation Cluster 4	Enrichment Score: 5.609232381130199
Category	Term	Count	%	PValue	Genes	List Total	Pop Hits	Pop Total	Fold Enrichment	Bonferroni	Benjamini	FDR
GOTERM_BP_FAT	GO:0042274~ribosomal small subunit biogenesis	7	14.8936	5.02543e-13	RPS19, RPS16, RPS17, RPS15, RPS6, RPS7, RPS24	47	11	13528	183.164	1.548e-10	3.87e-11	6.74316e-10
SP_PIR_KEYWORDS	diamond-blackfan anemia	6	12.766	1.30787e-12	RPS19, RPS17, RPL5, RPL11, RPS7, RPS24	47	7	19235	350.79	1.04627e-10	1.74379e-11	1.39039e-09
GOTERM_BP_FAT	GO:0034101~erythrocyte homeostasis	3	6.38298	0.0120185	RPS19, RPS17, RPS24	47	49	13528	17.6222	0.975866	0.266806	14.975
GOTERM_BP_FAT	GO:0048872~homeostasis of number of cells	3	6.38298	0.0453666	RPS19, RPS17, RPS24	47	100	13528	8.63489	0.999999	0.667124	46.3617
GOTERM_BP_FAT	GO:0042592~homeostatic process	5	10.6383	0.250906	RPS19, RPS17, RPS6, CALR, RPS24	47	751	13528	1.91631	1	0.990749	97.9265
Annotation Cluster 5	Enrichment Score: 5.151426587182786
Category	Term	Count	%	PValue	Genes	List Total	Pop Hits	Pop Total	Fold Enrichment	Bonferroni	Benjamini	FDR
SP_PIR_KEYWORDS	rrna-binding	5	10.6383	6.65831e-08	RPS18, RPL8, RPL5, RPL11, RPS11	47	17	19235	120.369	5.32663e-06	6.65831e-07	7.07856e-05
GOTERM_MF_FAT	GO:0019843~rRNA binding	5	10.6383	3.07005e-06	RPS18, RPL8, RPL5, RPL11, RPS11	47	29	12983	47.6266	0.000236366	5.90967e-05	0.00323903
SP_PIR_KEYWORDS	rna-binding	7	14.8936	0.00171874	RPS18, RPL8, EIF4A1, RPL5, RPL11, RPS11, NCL	47	540	19235	5.30516	0.128568	0.0136675	1.81218
